# Supplementary material for: T-cell receptor anti-CMV CDR3s from bone marrow samples are associated with a worse overall survival for recurrent acute myeloid leukemia
Source: Leuk Res Rep. 2026 Mar 14;25:100580. doi: 10.1016/j.lrr.2026.100580 (PMC13019061; doi:10.1016/j.lrr.2026.100580)
Supplement: Supplementary file 1 [file mmc1.xlsx]

## Sheet: TOC
Table Number
S1	CDR3s translated from TRA and TRB recombination reads of all sample types, including clonal frequencies placed to the right side of this sheet.
S2a	Fig 1a. Clinical data for AML cases IDs that represent a TRA recombination read recovery or lack of a TRA recombination read recovery
S2b	Fig 1b. Clinical data for AML cases IDs that represent a TRB recombination read recovery or lack of a TRB recombination read recovery
S3a	Fig 2a. TRA CMV match for primary bone marrow
S3b	Fig 2b. TRA CMV high quality (1-3) match for primary bone marrow
S4	Fig 3. TRA CMV match of Recurrent Bone Marrow Samples
S5	Fig 4. TRB CMV match in recurrent bone marrow samples
S6a	Fig 5a. TRA EBV match Recurrent Bone Marrow
S6b	Fig 5b. TRB EBV match Recurrent Bone Marrow
S6c	Fig 5c. TRA IFA match Recurrent Bone Marrow
S6d	Fig 5d. TRB IFA match Recurrent Bone Marrow
S7	TRA CMV match of Recurrent Bone Marrow Samples Multivariate Analysis
S8	TRB CMV match of recurrent bone marrow samples Multivariate Analysis
S9	TRA CMV match of Recurrent Bone Marrow Samples Multivariate Analysis input Data
S10	TRB CMV match of recurrent bone marrow samples Multivariate Analysis input data

## Sheet: Table S1
TRA	Filename	CDR3	TRA__UM	Filename	CDR3	TRB	Filename	CDR3		TRB_UM	Filename	CDR3				TRA CDR3 clonal frequencies	Frequency		TRB clonal frequencies CDR3	Frequency
	sliced_7a3da4b1-e25c-431a-9a43-c8667b0358f2.rna_seq.genomic.gdc_realn.bam.tsv	CAASKPTDSWGKLQF		sliced_85a3a86a-4b0c-4dc5-8936-e7a6d3225fe8.rna_seq.genomic.gdc_realn_unmapped.bam.tsv	CAGPPKAAGNKLTF		sliced_47286d2d-4a49-48c9-94fb-2c68879496b0.rna_seq.genomic.gdc_realn.bam.tsv	CASSVSGKINEQFF			sliced_a422bda1-8d6e-4b96-a258-709d323d8228.rna_seq.genomic.gdc_realn_unmapped.bam.tsv	CSVEDRGTYYTF				CAAAGAGSYQLTF	9		CASGPRAGAYNEQFF	6
	sliced_7a3da4b1-e25c-431a-9a43-c8667b0358f2.rna_seq.genomic.gdc_realn.bam.tsv	CIVRRQSWGKLQF		sliced_85a3a86a-4b0c-4dc5-8936-e7a6d3225fe8.rna_seq.genomic.gdc_realn_unmapped.bam.tsv	CIRYASGTYKYIF		sliced_47286d2d-4a49-48c9-94fb-2c68879496b0.rna_seq.genomic.gdc_realn.bam.tsv	CASSLLSGTNTGELFF			sliced_a422bda1-8d6e-4b96-a258-709d323d8228.rna_seq.genomic.gdc_realn_unmapped.bam.tsv	CASSPGTGSYNEQFF				CAAAGGTSYGKLTF	9		CASRAGGSYEQYF	3
	sliced_7a3da4b1-e25c-431a-9a43-c8667b0358f2.rna_seq.genomic.gdc_realn.bam.tsv	CAVNDYNQGGKLIF		sliced_85a3a86a-4b0c-4dc5-8936-e7a6d3225fe8.rna_seq.genomic.gdc_realn_unmapped.bam.tsv	CALKMGAQKLVF		sliced_47286d2d-4a49-48c9-94fb-2c68879496b0.rna_seq.genomic.gdc_realn.bam.tsv	CASSVGLNYEQYF			sliced_a422bda1-8d6e-4b96-a258-709d323d8228.rna_seq.genomic.gdc_realn_unmapped.bam.tsv	CASSIIIGDQETQYF				CAAARDDKIIF	9		CASRGETQYF	3
	sliced_7a3da4b1-e25c-431a-9a43-c8667b0358f2.rna_seq.genomic.gdc_realn.bam.tsv	CAVPSGSARQLTF		sliced_85a3a86a-4b0c-4dc5-8936-e7a6d3225fe8.rna_seq.genomic.gdc_realn_unmapped.bam.tsv	CAVKTNAGKSTF		sliced_47286d2d-4a49-48c9-94fb-2c68879496b0.rna_seq.genomic.gdc_realn.bam.tsv	CASSVGLNYEQYF			sliced_a422bda1-8d6e-4b96-a258-709d323d8228.rna_seq.genomic.gdc_realn_unmapped.bam.tsv	CASKGQDLTEAFF				CAADRGSTLGRLYF	18		CASRGGELFF	3
	sliced_7a3da4b1-e25c-431a-9a43-c8667b0358f2.rna_seq.genomic.gdc_realn.bam.tsv	CNERGRAGSARQLTF		sliced_85a3a86a-4b0c-4dc5-8936-e7a6d3225fe8.rna_seq.genomic.gdc_realn_unmapped.bam.tsv	CAMREGGFQKLVF		sliced_830838c0-21fa-4f04-9164-67ba46d1b2d9.rna_seq.genomic.gdc_realn.bam.tsv	CAITGGTNYGYTF			sliced_a422bda1-8d6e-4b96-a258-709d323d8228.rna_seq.genomic.gdc_realn_unmapped.bam.tsv	CSARESRGTDTQYF				CAADSNYQLIW	18		CASRLFETQYF	3
	sliced_7a3da4b1-e25c-431a-9a43-c8667b0358f2.rna_seq.genomic.gdc_realn.bam.tsv	CVVSDRGSTLGRLYF		sliced_dbc1c51d-03a6-4761-8890-78d64849b076.rna_seq.genomic.gdc_realn_unmapped.bam.tsv	CAYYNQAGTALIF		sliced_830838c0-21fa-4f04-9164-67ba46d1b2d9.rna_seq.genomic.gdc_realn.bam.tsv	CASSETQGRLTDTQYF			sliced_a422bda1-8d6e-4b96-a258-709d323d8228.rna_seq.genomic.gdc_realn_unmapped.bam.tsv	CSAWSGGARTGELFF				CAAGDDKIIF	9		CASRPGTVNTEAFF	3
	sliced_7a3da4b1-e25c-431a-9a43-c8667b0358f2.rna_seq.genomic.gdc_realn.bam.tsv	CVVSDRGSTLGRLYF		sliced_dbc1c51d-03a6-4761-8890-78d64849b076.rna_seq.genomic.gdc_realn_unmapped.bam.tsv	CAGGGGFKTIF		sliced_830838c0-21fa-4f04-9164-67ba46d1b2d9.rna_seq.genomic.gdc_realn.bam.tsv	CASSETDYEAFF			sliced_a422bda1-8d6e-4b96-a258-709d323d8228.rna_seq.genomic.gdc_realn_unmapped.bam.tsv	CASSTVGLEAGELFF				CAAGFQKLVF	9		CASRRSGANVLTF	3
	sliced_7a3da4b1-e25c-431a-9a43-c8667b0358f2.rna_seq.genomic.gdc_realn.bam.tsv	CALGRGSTLGRLYF		sliced_dbc1c51d-03a6-4761-8890-78d64849b076.rna_seq.genomic.gdc_realn_unmapped.bam.tsv	CFLLLCYGLVSGYSTLTF		sliced_830838c0-21fa-4f04-9164-67ba46d1b2d9.rna_seq.genomic.gdc_realn.bam.tsv	CASSDVPAGSSYNEQFF			sliced_a422bda1-8d6e-4b96-a258-709d323d8228.rna_seq.genomic.gdc_realn_unmapped.bam.tsv	CAWSVLSYEQYF				CAAGGDDKIIF	9		CASRTGNLNTEAFF	3
	sliced_7a3da4b1-e25c-431a-9a43-c8667b0358f2.rna_seq.genomic.gdc_realn.bam.tsv	CAVEQIKAAGNKLTF		sliced_29821746-da79-4587-aaa0-de3ac6b66cd0.rna_seq.genomic.gdc_realn_unmapped.bam.tsv	CAVTRGGSQGNLIF		sliced_830838c0-21fa-4f04-9164-67ba46d1b2d9.rna_seq.genomic.gdc_realn.bam.tsv	CASSAVLNYNEQFF			sliced_a422bda1-8d6e-4b96-a258-709d323d8228.rna_seq.genomic.gdc_realn_unmapped.bam.tsv	CASKKGGSNQPQHF				CAAGGSQGNLIF	9		CASSDPGNQPQHF	3
	sliced_7a3da4b1-e25c-431a-9a43-c8667b0358f2.rna_seq.genomic.gdc_realn.bam.tsv	CAVRDRDKAAGNKLTF		sliced_fd98e5cd-02ad-4b1a-840d-7539810518f3.rna_seq.genomic.gdc_realn_unmapped.bam.tsv	CVVNRLYNQGGKLIF		sliced_830838c0-21fa-4f04-9164-67ba46d1b2d9.rna_seq.genomic.gdc_realn.bam.tsv	CASSESGGYTDTQYF			sliced_a422bda1-8d6e-4b96-a258-709d323d8228.rna_seq.genomic.gdc_realn_unmapped.bam.tsv	CASSEGLAGVDEQFF				CAAGGSYIPTF	9		CASSDRDTGELFF	6
	sliced_7a3da4b1-e25c-431a-9a43-c8667b0358f2.rna_seq.genomic.gdc_realn.bam.tsv	CAVRDRDKAAGNKLTF		sliced_2fb8cbdb-5f70-4a92-913d-e1c99f5c1477.rna_seq.genomic.gdc_realn_unmapped.bam.tsv	CVVHGGSQGNLLF		sliced_830838c0-21fa-4f04-9164-67ba46d1b2d9.rna_seq.genomic.gdc_realn.bam.tsv	CASSAGSYEQYF			sliced_a422bda1-8d6e-4b96-a258-709d323d8228.rna_seq.genomic.gdc_realn_unmapped.bam.tsv	CASSPWDSGGGTDTQYF				CAAGGTSYGKLTF	9		CASSDSTGELFF	3
	sliced_7a3da4b1-e25c-431a-9a43-c8667b0358f2.rna_seq.genomic.gdc_realn.bam.tsv	CALSVYQAGTALIF		sliced_6bf0ba4d-e99b-4fb7-b808-f9a48f4fe671.rna_seq.genomic.gdc_realn_unmapped.bam.tsv	CLLLCTRSYNAGKSTF		sliced_830838c0-21fa-4f04-9164-67ba46d1b2d9.rna_seq.genomic.gdc_realn.bam.tsv	CASSESGGYTDTQYF			sliced_c816aa35-f906-4968-bdb5-ac1e86fff3ca.rna_seq.genomic.gdc_realn_unmapped.bam.tsv	CASRRDSSYNEQFF				CAAGNNNARLMF	9		CASSDSYEQYF	3
	sliced_7a3da4b1-e25c-431a-9a43-c8667b0358f2.rna_seq.genomic.gdc_realn.bam.tsv	CAVNGGGYQKVTF		sliced_bf8078d5-9c5d-4fb6-9214-b07da8e56a57.rna_seq.genomic.gdc_realn_unmapped.bam.tsv	CATDSWGKLQF		sliced_830838c0-21fa-4f04-9164-67ba46d1b2d9.rna_seq.genomic.gdc_realn.bam.tsv	CASSVDRGGGYTF			sliced_c816aa35-f906-4968-bdb5-ac1e86fff3ca.rna_seq.genomic.gdc_realn_unmapped.bam.tsv	CASSPTTNLKGGFYEQYF				CAAGNRDDKIIF	9		CASSDWGNEKLFF	6
	sliced_7a3da4b1-e25c-431a-9a43-c8667b0358f2.rna_seq.genomic.gdc_realn.bam.tsv	CAVSDSSYKLIF		sliced_bf8078d5-9c5d-4fb6-9214-b07da8e56a57.rna_seq.genomic.gdc_realn_unmapped.bam.tsv	CAHLANKFYF		sliced_830838c0-21fa-4f04-9164-67ba46d1b2d9.rna_seq.genomic.gdc_realn.bam.tsv	CASSETVEGYYNEQFF			sliced_c816aa35-f906-4968-bdb5-ac1e86fff3ca.rna_seq.genomic.gdc_realn_unmapped.bam.tsv	CASRDREVNTGELFF				CAAGPSGGYQKVTF	9		CASSEDGMNTEAFF	3
	sliced_7a3da4b1-e25c-431a-9a43-c8667b0358f2.rna_seq.genomic.gdc_realn.bam.tsv	CAASRGGGNKLTF		sliced_cbf15d63-ffb4-4425-a355-a2c38f922d08.rna_seq.genomic.gdc_realn_unmapped.bam.tsv	CISVLIGARSGSARQLTF		sliced_830838c0-21fa-4f04-9164-67ba46d1b2d9.rna_seq.genomic.gdc_realn.bam.tsv	CASKQFPYEQYF			sliced_01664a30-f3cb-416d-8947-b1dad7156a65.rna_seq.genomic.gdc_realn_unmapped.bam.tsv	CASSYSNYPREQFF				CAAHSGYSTLTF	9		CASSEGQGNTEAFF	3
	sliced_7a3da4b1-e25c-431a-9a43-c8667b0358f2.rna_seq.genomic.gdc_realn.bam.tsv	CAGPRGNNRLAF		sliced_cbf15d63-ffb4-4425-a355-a2c38f922d08.rna_seq.genomic.gdc_realn_unmapped.bam.tsv	CAATNGGSYIPTF		sliced_830838c0-21fa-4f04-9164-67ba46d1b2d9.rna_seq.genomic.gdc_realn.bam.tsv	CASSETQGRLTDTQYF			sliced_01664a30-f3cb-416d-8947-b1dad7156a65.rna_seq.genomic.gdc_realn_unmapped.bam.tsv	CASSSSTSGRRETQYF				CAAIQGAQKLVF	9		CASSEVGTYEQYF	3
	sliced_7a3da4b1-e25c-431a-9a43-c8667b0358f2.rna_seq.genomic.gdc_realn.bam.tsv	CVGASGGSYIPTF		sliced_deaf0411-a53d-49f3-bd07-a883556076ae.rna_seq.genomic.gdc_realn_unmapped.bam.tsv	CVVNWAGTALIF		sliced_830838c0-21fa-4f04-9164-67ba46d1b2d9.rna_seq.genomic.gdc_realn.bam.tsv	CASTPRELEKLFF			sliced_89486518-9515-429a-9240-65d7984a3dec.rna_seq.genomic.gdc_realn_unmapped.bam.tsv	CSPRTDTQYF				CAAISNFGNEKLTF	18		CASSFGAGELFF	3
	sliced_7a3da4b1-e25c-431a-9a43-c8667b0358f2.rna_seq.genomic.gdc_realn.bam.tsv	CAVTASGGSYIPTF		sliced_deaf0411-a53d-49f3-bd07-a883556076ae.rna_seq.genomic.gdc_realn_unmapped.bam.tsv	CIVRLRNTGFQKLVF		sliced_830838c0-21fa-4f04-9164-67ba46d1b2d9.rna_seq.genomic.gdc_realn.bam.tsv	CASSDGQETQYF			sliced_89486518-9515-429a-9240-65d7984a3dec.rna_seq.genomic.gdc_realn_unmapped.bam.tsv	CASSPRRDRFYEQYF				CAAKDSNYQLIW	9		CASSFGENTEAFF	3
	sliced_7a3da4b1-e25c-431a-9a43-c8667b0358f2.rna_seq.genomic.gdc_realn.bam.tsv	CAVNLGGGSYIPTF		sliced_deaf0411-a53d-49f3-bd07-a883556076ae.rna_seq.genomic.gdc_realn_unmapped.bam.tsv	CVVKGTGFQKLVF		sliced_830838c0-21fa-4f04-9164-67ba46d1b2d9.rna_seq.genomic.gdc_realn.bam.tsv	CASKQFPYEQYF			sliced_89486518-9515-429a-9240-65d7984a3dec.rna_seq.genomic.gdc_realn_unmapped.bam.tsv	CASSHPSFHELGEKLFF				CAAKETSGSRLTF	9		CASSFGGRNTEAFF	3
	sliced_7a3da4b1-e25c-431a-9a43-c8667b0358f2.rna_seq.genomic.gdc_realn.bam.tsv	CAASTGGEGGSYIPTF		sliced_bcdf6db1-3fe3-4561-a8b7-fdaf40afaf2d.rna_seq.genomic.gdc_realn_unmapped.bam.tsv	CCEPKTSYDKVIF		sliced_830838c0-21fa-4f04-9164-67ba46d1b2d9.rna_seq.genomic.gdc_realn.bam.tsv	CASTSTGETQYF			sliced_89486518-9515-429a-9240-65d7984a3dec.rna_seq.genomic.gdc_realn_unmapped.bam.tsv	CASSLELLASGSYNEQFF				CAAKTGGGNKLTF	18		CASSFGGTGNQPQHF	6
	sliced_7a3da4b1-e25c-431a-9a43-c8667b0358f2.rna_seq.genomic.gdc_realn.bam.tsv	CVVTMDTGRRALTF		sliced_bcdf6db1-3fe3-4561-a8b7-fdaf40afaf2d.rna_seq.genomic.gdc_realn_unmapped.bam.tsv	CTSVCVTGNQFYF		sliced_830838c0-21fa-4f04-9164-67ba46d1b2d9.rna_seq.genomic.gdc_realn.bam.tsv	CASSVLEETQYF			sliced_89486518-9515-429a-9240-65d7984a3dec.rna_seq.genomic.gdc_realn_unmapped.bam.tsv	CAWMAALGGWGNEQFF				CAAKYNFNKFYF	9		CASSFGHSQETQYF	3
	sliced_7a3da4b1-e25c-431a-9a43-c8667b0358f2.rna_seq.genomic.gdc_realn.bam.tsv	CVVTMDTDRRALTF		sliced_039b4262-40c2-4a66-ba97-59baae36cd24.rna_seq.genomic.gdc_realn_unmapped.bam.tsv	CAVSSGTYKYIF		sliced_830838c0-21fa-4f04-9164-67ba46d1b2d9.rna_seq.genomic.gdc_realn.bam.tsv	CASFGQGENGEQYF			sliced_89486518-9515-429a-9240-65d7984a3dec.rna_seq.genomic.gdc_realn_unmapped.bam.tsv	CASSYPGTVQYEQYF				CAALDSNYQLIW	27		CASSFGTANTEAFF	3
	sliced_7a3da4b1-e25c-431a-9a43-c8667b0358f2.rna_seq.genomic.gdc_realn.bam.tsv	CAMSSMDTGRRALTF		sliced_039b4262-40c2-4a66-ba97-59baae36cd24.rna_seq.genomic.gdc_realn_unmapped.bam.tsv	CLVAARNSGNTPLVF		sliced_830838c0-21fa-4f04-9164-67ba46d1b2d9.rna_seq.genomic.gdc_realn.bam.tsv	CASSHPRGGQVGLQNTEAFF			sliced_89486518-9515-429a-9240-65d7984a3dec.rna_seq.genomic.gdc_realn_unmapped.bam.tsv	CAWITGEEAFF				CAALGTGGFKTIF	9		CASSFPGSNEKLFF	3
	sliced_7a3da4b1-e25c-431a-9a43-c8667b0358f2.rna_seq.genomic.gdc_realn.bam.tsv	CAVEDTGRRALTF		sliced_039b4262-40c2-4a66-ba97-59baae36cd24.rna_seq.genomic.gdc_realn_unmapped.bam.tsv	CAVMIRGRRALTF		sliced_830838c0-21fa-4f04-9164-67ba46d1b2d9.rna_seq.genomic.gdc_realn.bam.tsv	CASFGQGENGEQYF			sliced_89486518-9515-429a-9240-65d7984a3dec.rna_seq.genomic.gdc_realn_unmapped.bam.tsv	CASSIAPPREQFF				CAALIKAAGNKLTF	9		CASSFQGAGTGELFF	3
	sliced_7a3da4b1-e25c-431a-9a43-c8667b0358f2.rna_seq.genomic.gdc_realn.bam.tsv	CALSDPGRGRRALTF		sliced_039b4262-40c2-4a66-ba97-59baae36cd24.rna_seq.genomic.gdc_realn_unmapped.bam.tsv	CAASPSGKSTF		sliced_830838c0-21fa-4f04-9164-67ba46d1b2d9.rna_seq.genomic.gdc_realn.bam.tsv	CASTPGLAGTYEQYF			sliced_89486518-9515-429a-9240-65d7984a3dec.rna_seq.genomic.gdc_realn_unmapped.bam.tsv	CSAKPNRGEGYSNQPQHF				CAALIYNQGGKLIF	9		CASSFQGQPQHF	3
	sliced_7a3da4b1-e25c-431a-9a43-c8667b0358f2.rna_seq.genomic.gdc_realn.bam.tsv	CALSDPGRGRRALTF		sliced_039b4262-40c2-4a66-ba97-59baae36cd24.rna_seq.genomic.gdc_realn_unmapped.bam.tsv	CALSERNSGGSNYKLTF		sliced_830838c0-21fa-4f04-9164-67ba46d1b2d9.rna_seq.genomic.gdc_realn.bam.tsv	CASSRKITGELFF			sliced_89486518-9515-429a-9240-65d7984a3dec.rna_seq.genomic.gdc_realn_unmapped.bam.tsv	CASSIAVGGPGIGEQFF				CAALKTSYDKVIF	9		CASSFRDNEQFF	3
	sliced_7a3da4b1-e25c-431a-9a43-c8667b0358f2.rna_seq.genomic.gdc_realn.bam.tsv	CCETFSGGYNKLIF		sliced_a77680e4-fd84-4868-b009-804dfbe0e9da.rna_seq.genomic.gdc_realn_unmapped.bam.tsv	CGMETGANNLFF		sliced_830838c0-21fa-4f04-9164-67ba46d1b2d9.rna_seq.genomic.gdc_realn.bam.tsv	CASSQDGGQNNEQFF			sliced_89486518-9515-429a-9240-65d7984a3dec.rna_seq.genomic.gdc_realn_unmapped.bam.tsv	CSVEDNSNTIYF				CAALNTDKLIF	9		CASSFRGTEAFF	3
	sliced_7a3da4b1-e25c-431a-9a43-c8667b0358f2.rna_seq.genomic.gdc_realn.bam.tsv	CCETFSGGYNKLIF		sliced_a77680e4-fd84-4868-b009-804dfbe0e9da.rna_seq.genomic.gdc_realn_unmapped.bam.tsv	CAYRSKRRRGSQGNLIF		sliced_830838c0-21fa-4f04-9164-67ba46d1b2d9.rna_seq.genomic.gdc_realn.bam.tsv	CASSQGGAQSYNEQFF			sliced_89486518-9515-429a-9240-65d7984a3dec.rna_seq.genomic.gdc_realn_unmapped.bam.tsv	CASSPTLPRQVVGGNTQYF				CAAMDSSYKLIF	18		CASSFRTGGETQYF	3
	sliced_7a3da4b1-e25c-431a-9a43-c8667b0358f2.rna_seq.genomic.gdc_realn.bam.tsv	CAPASGGCNKLIF		sliced_ca43bbb3-6e42-45f0-a409-bc2413b3639a.rna_seq.genomic.gdc_realn_unmapped.bam.tsv	CAAPTGGFKTIF		sliced_830838c0-21fa-4f04-9164-67ba46d1b2d9.rna_seq.genomic.gdc_realn.bam.tsv	CASSQGGAQSYNEQFF			sliced_89486518-9515-429a-9240-65d7984a3dec.rna_seq.genomic.gdc_realn_unmapped.bam.tsv	CISAPASRQGRGTEAFF				CAAMEYGNKLVF	9		CASSFSGGSYNEQFF	3
	sliced_00e356a7-7456-453a-8457-1a3e0e5332c4.rna_seq.genomic.gdc_realn.bam.tsv	CAVSSYLGSSNTGKLIF		sliced_e14b0558-5e3c-42e7-a45f-b868bf5a850c.rna_seq.genomic.gdc_realn_unmapped.bam.tsv	CAGKETSGSRLTF		sliced_830838c0-21fa-4f04-9164-67ba46d1b2d9.rna_seq.genomic.gdc_realn.bam.tsv	CASSQDTGSAYGTFQETQYF			sliced_89486518-9515-429a-9240-65d7984a3dec.rna_seq.genomic.gdc_realn_unmapped.bam.tsv	CASSLLDEQFF				CAAMKTSYDKVIF	9		CASSFSGNTEAFF	3
	sliced_00e356a7-7456-453a-8457-1a3e0e5332c4.rna_seq.genomic.gdc_realn.bam.tsv	CAASNTGNQFYF		sliced_e14b0558-5e3c-42e7-a45f-b868bf5a850c.rna_seq.genomic.gdc_realn_unmapped.bam.tsv	CAIERGNTPLVF		sliced_830838c0-21fa-4f04-9164-67ba46d1b2d9.rna_seq.genomic.gdc_realn.bam.tsv	CASSSRWNTEAFF			sliced_89486518-9515-429a-9240-65d7984a3dec.rna_seq.genomic.gdc_realn_unmapped.bam.tsv	CASSFDRDPSGYTF				CAAMNTGFQKLVF	9		CASSFTDTQYF	6
	sliced_00e356a7-7456-453a-8457-1a3e0e5332c4.rna_seq.genomic.gdc_realn.bam.tsv	CAESTGSSNTGKLIF		sliced_e14b0558-5e3c-42e7-a45f-b868bf5a850c.rna_seq.genomic.gdc_realn_unmapped.bam.tsv	CALSEANYGGSQGNLIF		sliced_830838c0-21fa-4f04-9164-67ba46d1b2d9.rna_seq.genomic.gdc_realn.bam.tsv	CASSQEGRFFYEQYF			sliced_89486518-9515-429a-9240-65d7984a3dec.rna_seq.genomic.gdc_realn_unmapped.bam.tsv	CASSSDTGLAEMGPYEQYF				CAANAGNMLTF	9		CASSFTGGSYEQYF	3
	sliced_dc163db0-fcfc-4290-bd35-68f013a3bb39.rna_seq.genomic.gdc_realn.bam.tsv	CAIRIIQGAQKLVF		sliced_e14b0558-5e3c-42e7-a45f-b868bf5a850c.rna_seq.genomic.gdc_realn_unmapped.bam.tsv	CLLLCSKWSGGGSNYKLTF		sliced_830838c0-21fa-4f04-9164-67ba46d1b2d9.rna_seq.genomic.gdc_realn.bam.tsv	CASSQLLAGAYEQYF			sliced_89486518-9515-429a-9240-65d7984a3dec.rna_seq.genomic.gdc_realn_unmapped.bam.tsv	CASSLGWRDQETQYF				CAANDMRF	18		CASSFVAGSSYNEQFF	3
	sliced_f4224d55-529c-4c23-a306-a814014940a7.rna_seq.genomic.gdc_realn.bam.tsv	CAVSDSNYQLIW		sliced_6e10d729-757c-42f6-9f12-186c56fb9573.rna_seq.genomic.gdc_realn_unmapped.bam.tsv	CSSGSARQLTF		sliced_830838c0-21fa-4f04-9164-67ba46d1b2d9.rna_seq.genomic.gdc_realn.bam.tsv	CASSPFKREIQETQYF			sliced_89486518-9515-429a-9240-65d7984a3dec.rna_seq.genomic.gdc_realn_unmapped.bam.tsv	CASSGHPDRDSYEQYF				CAANNAGNNRKLIW	18		CASSGQMNTEAFF	3
	sliced_f4224d55-529c-4c23-a306-a814014940a7.rna_seq.genomic.gdc_realn.bam.tsv	CAPNNNARLMF		sliced_7dcbeb54-4909-4e35-a03a-f7d6c53178f0.rna_seq.genomic.gdc_realn_unmapped.bam.tsv	CAVGAETGANNLFF		sliced_830838c0-21fa-4f04-9164-67ba46d1b2d9.rna_seq.genomic.gdc_realn.bam.tsv	CASSPEPGGTASGGRDTQYF			sliced_89486518-9515-429a-9240-65d7984a3dec.rna_seq.genomic.gdc_realn_unmapped.bam.tsv	CASSAPGRSNEKLFF				CAANSGAGSYQLTF	9		CASSGSYEQYF	3
	sliced_f4224d55-529c-4c23-a306-a814014940a7.rna_seq.genomic.gdc_realn.bam.tsv	CAVSDQHNQGGKLIF		sliced_185aef06-7adf-415d-b74e-f5e64d618268.rna_seq.genomic.gdc_realn_unmapped.bam.tsv	CATLIAQKLVF		sliced_830838c0-21fa-4f04-9164-67ba46d1b2d9.rna_seq.genomic.gdc_realn.bam.tsv	CASSQEGNEQFF			sliced_89486518-9515-429a-9240-65d7984a3dec.rna_seq.genomic.gdc_realn_unmapped.bam.tsv	CASSSGREGMYEQFF				CAANSGNTPLVF	9		CASSGTGNQPQHF	3
	sliced_f4224d55-529c-4c23-a306-a814014940a7.rna_seq.genomic.gdc_realn.bam.tsv	CAVFHTGTASKLTF		sliced_185aef06-7adf-415d-b74e-f5e64d618268.rna_seq.genomic.gdc_realn_unmapped.bam.tsv	CAVEASGSGTYKYIF		sliced_830838c0-21fa-4f04-9164-67ba46d1b2d9.rna_seq.genomic.gdc_realn.bam.tsv	CASSQEPGPNSPLHF			sliced_89486518-9515-429a-9240-65d7984a3dec.rna_seq.genomic.gdc_realn_unmapped.bam.tsv	CASSSGRTEAFF				CAANTGGFKTIF	9		CASSIFGELFF	9
	sliced_f4224d55-529c-4c23-a306-a814014940a7.rna_seq.genomic.gdc_realn.bam.tsv	CIVHSPTQGGSEKLVF		sliced_185aef06-7adf-415d-b74e-f5e64d618268.rna_seq.genomic.gdc_realn_unmapped.bam.tsv	CILRVWNFNKFYF		sliced_830838c0-21fa-4f04-9164-67ba46d1b2d9.rna_seq.genomic.gdc_realn.bam.tsv	CASSQGGGSTDTQYF			sliced_89486518-9515-429a-9240-65d7984a3dec.rna_seq.genomic.gdc_realn_unmapped.bam.tsv	CASSLVGGRIPDTQYF				CAANTGNQFYF	9		CASSIFGEQFF	9
	sliced_f4224d55-529c-4c23-a306-a814014940a7.rna_seq.genomic.gdc_realn.bam.tsv	CALSFTGANNLFF		sliced_185aef06-7adf-415d-b74e-f5e64d618268.rna_seq.genomic.gdc_realn_unmapped.bam.tsv	CQTQRCTSVLDPREEETNSPF		sliced_830838c0-21fa-4f04-9164-67ba46d1b2d9.rna_seq.genomic.gdc_realn.bam.tsv	CASSQGVTSGSYEQYF			sliced_89486518-9515-429a-9240-65d7984a3dec.rna_seq.genomic.gdc_realn_unmapped.bam.tsv	CASSIDRANEQYF				CAANTNAGKSTF	9		CASSIGGNNEQYF	3
	sliced_f4224d55-529c-4c23-a306-a814014940a7.rna_seq.genomic.gdc_realn.bam.tsv	CAENFGGATNKLIF		sliced_185aef06-7adf-415d-b74e-f5e64d618268.rna_seq.genomic.gdc_realn_unmapped.bam.tsv	CLVGDDDYKLSF		sliced_830838c0-21fa-4f04-9164-67ba46d1b2d9.rna_seq.genomic.gdc_realn.bam.tsv	CASSSRWNTEAFF			sliced_89486518-9515-429a-9240-65d7984a3dec.rna_seq.genomic.gdc_realn_unmapped.bam.tsv	CASSLAADTQYF				CAAPAGGTSYGKLTF	9		CASSIGQGPYEQYF	9
	sliced_f4224d55-529c-4c23-a306-a814014940a7.rna_seq.genomic.gdc_realn.bam.tsv	CAMSDGQNFVF		sliced_185aef06-7adf-415d-b74e-f5e64d618268.rna_seq.genomic.gdc_realn_unmapped.bam.tsv	CVVNVVGDKLIF		sliced_830838c0-21fa-4f04-9164-67ba46d1b2d9.rna_seq.genomic.gdc_realn.bam.tsv	CASSLEVGNSPLHF			sliced_89486518-9515-429a-9240-65d7984a3dec.rna_seq.genomic.gdc_realn_unmapped.bam.tsv	CLCASSSNSDTQYF				CAAPGGTSYGKLTF	9		CASSIGYGYTF	3
	sliced_1b661b46-976f-4feb-b807-6cb95f90b13a.rna_seq.genomic.gdc_realn.bam.tsv	CAESSMDSSYKLIF		sliced_185aef06-7adf-415d-b74e-f5e64d618268.rna_seq.genomic.gdc_realn_unmapped.bam.tsv	CATDSRGAQKLVF		sliced_830838c0-21fa-4f04-9164-67ba46d1b2d9.rna_seq.genomic.gdc_realn.bam.tsv	CEHLGAW			sliced_89486518-9515-429a-9240-65d7984a3dec.rna_seq.genomic.gdc_realn_unmapped.bam.tsv	CASSQTGGRGETQYF				CAAPNTGNQFYF	9		CASSIRSSYEQYF	3
	sliced_1b661b46-976f-4feb-b807-6cb95f90b13a.rna_seq.genomic.gdc_realn.bam.tsv	CAVQSRGGYQKVTF		sliced_185aef06-7adf-415d-b74e-f5e64d618268.rna_seq.genomic.gdc_realn_unmapped.bam.tsv	CAVGAANQFYF		sliced_830838c0-21fa-4f04-9164-67ba46d1b2d9.rna_seq.genomic.gdc_realn.bam.tsv	CACQPLPQDSGYTF			sliced_89486518-9515-429a-9240-65d7984a3dec.rna_seq.genomic.gdc_realn_unmapped.bam.tsv	CARSNQPGAFTEAFF				CAAPSDDKIIF	9		CASSISPNQPQHF	3
	sliced_1b661b46-976f-4feb-b807-6cb95f90b13a.rna_seq.genomic.gdc_realn.bam.tsv	CAGVRGGSQGNLIF		sliced_185aef06-7adf-415d-b74e-f5e64d618268.rna_seq.genomic.gdc_realn_unmapped.bam.tsv	CILRVWNFNKFYF		sliced_830838c0-21fa-4f04-9164-67ba46d1b2d9.rna_seq.genomic.gdc_realn.bam.tsv	CASSYRFQETQYF			sliced_89486518-9515-429a-9240-65d7984a3dec.rna_seq.genomic.gdc_realn_unmapped.bam.tsv	CASSSGTWNTEAFF				CAAPSGSARQLTF	9		CASSIVTGPYNEQFF	3
	sliced_1b661b46-976f-4feb-b807-6cb95f90b13a.rna_seq.genomic.gdc_realn.bam.tsv	CAGVRGGSQGNLIF		sliced_185aef06-7adf-415d-b74e-f5e64d618268.rna_seq.genomic.gdc_realn_unmapped.bam.tsv	CTTVFWGANDYKLSF		sliced_830838c0-21fa-4f04-9164-67ba46d1b2d9.rna_seq.genomic.gdc_realn.bam.tsv	CASSQGGETQYF			sliced_89486518-9515-429a-9240-65d7984a3dec.rna_seq.genomic.gdc_realn_unmapped.bam.tsv	CASSQVGGREQFF				CAAQGGSEKLVF	27		CASSLAAGNTEAFF	3
	sliced_1b661b46-976f-4feb-b807-6cb95f90b13a.rna_seq.genomic.gdc_realn.bam.tsv	CVVNLFSGGYNKLIF		sliced_185aef06-7adf-415d-b74e-f5e64d618268.rna_seq.genomic.gdc_realn_unmapped.bam.tsv	CALRPFSGGYNKLIF		sliced_830838c0-21fa-4f04-9164-67ba46d1b2d9.rna_seq.genomic.gdc_realn.bam.tsv	CASSLVTGPYEQYF			sliced_89486518-9515-429a-9240-65d7984a3dec.rna_seq.genomic.gdc_realn_unmapped.bam.tsv	CASSVTQGGTGELFF				CAARAGGTSYGKLTF	9		CASSLAANTEAFF	3
	sliced_491c5296-4c18-4491-9396-ee5de3466531.rna_seq.genomic.gdc_realn.bam.tsv	CAGAAGNKLTF		sliced_185aef06-7adf-415d-b74e-f5e64d618268.rna_seq.genomic.gdc_realn_unmapped.bam.tsv	CIVREANTGLKLVF		sliced_830838c0-21fa-4f04-9164-67ba46d1b2d9.rna_seq.genomic.gdc_realn.bam.tsv	CEHLGAGGLGPLSLRQQRW			sliced_89486518-9515-429a-9240-65d7984a3dec.rna_seq.genomic.gdc_realn_unmapped.bam.tsv	CSAEWGGSGYTF				CAARDDKIIF	27		CASSLAGGNQPQHF	3
	sliced_491c5296-4c18-4491-9396-ee5de3466531.rna_seq.genomic.gdc_realn.bam.tsv	CAVRDGNGGSQGNLIF		sliced_185aef06-7adf-415d-b74e-f5e64d618268.rna_seq.genomic.gdc_realn_unmapped.bam.tsv	CAASIPRGGSNYKLTF		sliced_830838c0-21fa-4f04-9164-67ba46d1b2d9.rna_seq.genomic.gdc_realn.bam.tsv	CASSPSGLGTYEQYF			sliced_89486518-9515-429a-9240-65d7984a3dec.rna_seq.genomic.gdc_realn_unmapped.bam.tsv	CASSWKPGVALRGTGELFF				CAARDTGTASKLTF	9		CASSLAGGTEAFF	3
	sliced_491c5296-4c18-4491-9396-ee5de3466531.rna_seq.genomic.gdc_realn.bam.tsv	CAVRDFGSSNTGKLIF		sliced_185aef06-7adf-415d-b74e-f5e64d618268.rna_seq.genomic.gdc_realn_unmapped.bam.tsv	CIVREANTGLKLVF		sliced_830838c0-21fa-4f04-9164-67ba46d1b2d9.rna_seq.genomic.gdc_realn.bam.tsv	CASSLGQLNTGELLF			sliced_89486518-9515-429a-9240-65d7984a3dec.rna_seq.genomic.gdc_realn_unmapped.bam.tsv	CASSPQRAGYPDTQYF				CAAREYGNKLVF	9		CASSLAGGTGELFF	3
	sliced_491c5296-4c18-4491-9396-ee5de3466531.rna_seq.genomic.gdc_realn.bam.tsv	CADSIRYGQNFVF		sliced_185aef06-7adf-415d-b74e-f5e64d618268.rna_seq.genomic.gdc_realn_unmapped.bam.tsv	CRLSYLPLCSAGNSGNTPLVF		sliced_830838c0-21fa-4f04-9164-67ba46d1b2d9.rna_seq.genomic.gdc_realn.bam.tsv	CASSLAQDVPGETQYF			sliced_89486518-9515-429a-9240-65d7984a3dec.rna_seq.genomic.gdc_realn_unmapped.bam.tsv	CAISELGTVYQPQHF				CAARGGSQGNLIF	9		CASSLAGGYEQYF	3
	sliced_491c5296-4c18-4491-9396-ee5de3466531.rna_seq.genomic.gdc_realn.bam.tsv	CAESKGGSYIPTF		sliced_185aef06-7adf-415d-b74e-f5e64d618268.rna_seq.genomic.gdc_realn_unmapped.bam.tsv	CAVSDSNTGNQFYF		sliced_830838c0-21fa-4f04-9164-67ba46d1b2d9.rna_seq.genomic.gdc_realn.bam.tsv	CASSEGMPSRDEQFF			sliced_89486518-9515-429a-9240-65d7984a3dec.rna_seq.genomic.gdc_realn_unmapped.bam.tsv	CASSPTGGGGYTF				CAARNYGGSQGNLIF	9		CASSLAGRETQYF	6
	sliced_491c5296-4c18-4491-9396-ee5de3466531.rna_seq.genomic.gdc_realn.bam.tsv	CALGPNASGGSYIPTF		sliced_185aef06-7adf-415d-b74e-f5e64d618268.rna_seq.genomic.gdc_realn_unmapped.bam.tsv	CQTQRCTSVLDPREEETNSPF		sliced_830838c0-21fa-4f04-9164-67ba46d1b2d9.rna_seq.genomic.gdc_realn.bam.tsv	CASISPLRETQYF			sliced_89486518-9515-429a-9240-65d7984a3dec.rna_seq.genomic.gdc_realn_unmapped.bam.tsv	CASHNIRGPFYEQYF				CAARTGNQFYF	18		CASSLANTGELFF	3
	sliced_491c5296-4c18-4491-9396-ee5de3466531.rna_seq.genomic.gdc_realn.bam.tsv	CAVTPDSNYQLIW		sliced_185aef06-7adf-415d-b74e-f5e64d618268.rna_seq.genomic.gdc_realn_unmapped.bam.tsv	CVVTHMNTGFQKLVF		sliced_830838c0-21fa-4f04-9164-67ba46d1b2d9.rna_seq.genomic.gdc_realn.bam.tsv	CASSERGNEQFF			sliced_89486518-9515-429a-9240-65d7984a3dec.rna_seq.genomic.gdc_realn_unmapped.bam.tsv	CASSLGTVHGNEQYF				CAARYGGSQGNLIF	9		CASSLAPGTTNEKLFF	3
	sliced_491c5296-4c18-4491-9396-ee5de3466531.rna_seq.genomic.gdc_realn.bam.tsv	CAVNAQAAGNKLTF		sliced_185aef06-7adf-415d-b74e-f5e64d618268.rna_seq.genomic.gdc_realn_unmapped.bam.tsv	CAASIPRGGSNYKLTF		sliced_830838c0-21fa-4f04-9164-67ba46d1b2d9.rna_seq.genomic.gdc_realn.bam.tsv	CASSQGGYGELFF			sliced_89486518-9515-429a-9240-65d7984a3dec.rna_seq.genomic.gdc_realn_unmapped.bam.tsv	CASSPKDSGNDLETQYF				CAASAAGNQFYF	18		CASSLDNYGYTF	3
	sliced_491c5296-4c18-4491-9396-ee5de3466531.rna_seq.genomic.gdc_realn.bam.tsv	CVVSGGTGGFKTIF		sliced_185aef06-7adf-415d-b74e-f5e64d618268.rna_seq.genomic.gdc_realn_unmapped.bam.tsv	CAYRTLVALASKLTF		sliced_830838c0-21fa-4f04-9164-67ba46d1b2d9.rna_seq.genomic.gdc_realn.bam.tsv	CASSSNRGPNTEAFF			sliced_89486518-9515-429a-9240-65d7984a3dec.rna_seq.genomic.gdc_realn_unmapped.bam.tsv	CASSQYTGAKEYEQYF				CAASAGDDKIIF	9		CASSLDQETQYF	3
	sliced_491c5296-4c18-4491-9396-ee5de3466531.rna_seq.genomic.gdc_realn.bam.tsv	CVVRGPYSGGGADGLTF		sliced_185aef06-7adf-415d-b74e-f5e64d618268.rna_seq.genomic.gdc_realn_unmapped.bam.tsv	CLLLLRPKRDTGRRALTF		sliced_830838c0-21fa-4f04-9164-67ba46d1b2d9.rna_seq.genomic.gdc_realn.bam.tsv	CASSQTGTGTSGANVLTF			sliced_89486518-9515-429a-9240-65d7984a3dec.rna_seq.genomic.gdc_realn_unmapped.bam.tsv	CASSLWDLGGEQYF				CAASAGNQFYF	9		CASSLDRGTEAFF	3
	sliced_491c5296-4c18-4491-9396-ee5de3466531.rna_seq.genomic.gdc_realn.bam.tsv	CVVTPDTGNQFYF		sliced_185aef06-7adf-415d-b74e-f5e64d618268.rna_seq.genomic.gdc_realn_unmapped.bam.tsv	CATKGYQKVTF		sliced_830838c0-21fa-4f04-9164-67ba46d1b2d9.rna_seq.genomic.gdc_realn.bam.tsv	CASSQERGVTQYF			sliced_89486518-9515-429a-9240-65d7984a3dec.rna_seq.genomic.gdc_realn_unmapped.bam.tsv	CASSFERMNEQFF				CAASAGNTDKLIF	9		CASSLDTQYF	3
	sliced_491c5296-4c18-4491-9396-ee5de3466531.rna_seq.genomic.gdc_realn.bam.tsv	CVVNIHTDKLIF		sliced_185aef06-7adf-415d-b74e-f5e64d618268.rna_seq.genomic.gdc_realn_unmapped.bam.tsv	CAVEDSGAGSYQLTF		sliced_830838c0-21fa-4f04-9164-67ba46d1b2d9.rna_seq.genomic.gdc_realn.bam.tsv	CASSRGGRGEAFF			sliced_89486518-9515-429a-9240-65d7984a3dec.rna_seq.genomic.gdc_realn_unmapped.bam.tsv	CASSFSLGLPLDGYTF				CAASAGTYKYIF	9		CASSLEGDQPQHF	6
	sliced_491c5296-4c18-4491-9396-ee5de3466531.rna_seq.genomic.gdc_realn.bam.tsv	CVVRADDYKLSF		sliced_185aef06-7adf-415d-b74e-f5e64d618268.rna_seq.genomic.gdc_realn_unmapped.bam.tsv	CALIGQAGTALIF		sliced_830838c0-21fa-4f04-9164-67ba46d1b2d9.rna_seq.genomic.gdc_realn.bam.tsv	CASSQSPGTSGRITYNEQFF			sliced_89486518-9515-429a-9240-65d7984a3dec.rna_seq.genomic.gdc_realn_unmapped.bam.tsv	CASSQDRDRIHEQYF				CAASAPGNQFYF	9		CASSLEGGNQPQHF	3
	sliced_491c5296-4c18-4491-9396-ee5de3466531.rna_seq.genomic.gdc_realn.bam.tsv	CAVGASRDSSYKLIF		sliced_415e38b0-6d62-494b-8621-4d582f4df71d.rna_seq.genomic.gdc_realn_unmapped.bam.tsv	CAVTPRGGNTPLVF		sliced_830838c0-21fa-4f04-9164-67ba46d1b2d9.rna_seq.genomic.gdc_realn.bam.tsv	CASSQVETEQFF			sliced_89486518-9515-429a-9240-65d7984a3dec.rna_seq.genomic.gdc_realn_unmapped.bam.tsv	CASRSGLSSYEQYF				CAASAQGGSEKLVF	18		CASSLEGSTDTQYF	3
	sliced_491c5296-4c18-4491-9396-ee5de3466531.rna_seq.genomic.gdc_realn.bam.tsv	CAVNYGGSQGNLIF		sliced_415e38b0-6d62-494b-8621-4d582f4df71d.rna_seq.genomic.gdc_realn_unmapped.bam.tsv	CAVSEDDMRF		sliced_830838c0-21fa-4f04-9164-67ba46d1b2d9.rna_seq.genomic.gdc_realn.bam.tsv	CASSQEVGPNQNEQFF			sliced_89486518-9515-429a-9240-65d7984a3dec.rna_seq.genomic.gdc_realn_unmapped.bam.tsv	CASSIVGRVPGELFF				CAASARETSGSRLTF	18		CASSLETGYEQYF	3
	sliced_491c5296-4c18-4491-9396-ee5de3466531.rna_seq.genomic.gdc_realn.bam.tsv	CAVTDNYGQNFVF		sliced_415e38b0-6d62-494b-8621-4d582f4df71d.rna_seq.genomic.gdc_realn_unmapped.bam.tsv	CAVSETPNYGGSQGNLIF		sliced_830838c0-21fa-4f04-9164-67ba46d1b2d9.rna_seq.genomic.gdc_realn.bam.tsv	CASSQWLASYEQYF			sliced_89486518-9515-429a-9240-65d7984a3dec.rna_seq.genomic.gdc_realn_unmapped.bam.tsv	CASQTPGTSGYEQYF				CAASATGTASKLTF	9		CASSLETVNTEAFF	3
	sliced_491c5296-4c18-4491-9396-ee5de3466531.rna_seq.genomic.gdc_realn.bam.tsv	CAARNGNNRLAF		sliced_415e38b0-6d62-494b-8621-4d582f4df71d.rna_seq.genomic.gdc_realn_unmapped.bam.tsv	CAVANFNKFYF		sliced_830838c0-21fa-4f04-9164-67ba46d1b2d9.rna_seq.genomic.gdc_realn.bam.tsv	CASSQEAGKAYNEQFF			sliced_89486518-9515-429a-9240-65d7984a3dec.rna_seq.genomic.gdc_realn_unmapped.bam.tsv	CASSKDRFSDYEQYF				CAASDAGNMLTF	9		CASSLFDNEQFF	3
	sliced_491c5296-4c18-4491-9396-ee5de3466531.rna_seq.genomic.gdc_realn.bam.tsv	CAVILRAGGTSYGKLTF		sliced_415e38b0-6d62-494b-8621-4d582f4df71d.rna_seq.genomic.gdc_realn_unmapped.bam.tsv	CIVRVRGGNNRKLIW		sliced_830838c0-21fa-4f04-9164-67ba46d1b2d9.rna_seq.genomic.gdc_realn.bam.tsv	CASSQDRAANQPQHF			sliced_89486518-9515-429a-9240-65d7984a3dec.rna_seq.genomic.gdc_realn_unmapped.bam.tsv	CASSYSGEGNTIYF				CAASDNTDKLIF	9		CASSLGAEAFF	3
	sliced_491c5296-4c18-4491-9396-ee5de3466531.rna_seq.genomic.gdc_realn.bam.tsv	CAMSANDMRF		sliced_37b41f22-b1aa-4e30-abd0-aa8d4c0dc3b9.rna_seq.genomic.gdc_realn_unmapped.bam.tsv	CAASRETSGSRLTF		sliced_830838c0-21fa-4f04-9164-67ba46d1b2d9.rna_seq.genomic.gdc_realn.bam.tsv	CASSYYSGTEAFF			sliced_89486518-9515-429a-9240-65d7984a3dec.rna_seq.genomic.gdc_realn_unmapped.bam.tsv	CASSPGALWEQYF				CAASDRGSTLGRLYF	9		CASSLGAGANVLTF	3
	sliced_491c5296-4c18-4491-9396-ee5de3466531.rna_seq.genomic.gdc_realn.bam.tsv	CAMSAFSGGTSYGKLTF		sliced_d8a0831c-ae6a-47ab-a40a-ec2cbee01f68.rna_seq.genomic.gdc_realn_unmapped.bam.tsv	CAVSDLTGNQFYF		sliced_830838c0-21fa-4f04-9164-67ba46d1b2d9.rna_seq.genomic.gdc_realn.bam.tsv	CASSYSFYEQYF			sliced_89486518-9515-429a-9240-65d7984a3dec.rna_seq.genomic.gdc_realn_unmapped.bam.tsv	CCASSPGDSLIDEQFF				CAASDSNYQLIW	9		CASSLGDQPQHF	6
	sliced_491c5296-4c18-4491-9396-ee5de3466531.rna_seq.genomic.gdc_realn.bam.tsv	CAVSDQGGGFKTIF		sliced_5955aebd-8792-484b-8025-d1a0375b667b.rna_seq.genomic.gdc_realn_unmapped.bam.tsv	CALKGGRNGNQFYF		sliced_830838c0-21fa-4f04-9164-67ba46d1b2d9.rna_seq.genomic.gdc_realn.bam.tsv	CASSYPLDRDTEAFF			sliced_89486518-9515-429a-9240-65d7984a3dec.rna_seq.genomic.gdc_realn_unmapped.bam.tsv	CASSETSGSTDTQYF				CAASDTGGFKTIF	18		CASSLGEQFF	3
	sliced_491c5296-4c18-4491-9396-ee5de3466531.rna_seq.genomic.gdc_realn.bam.tsv	CVLLGNSGYSTLTF		sliced_bbe36a87-b4d3-438f-a46f-a3c2d053565b.rna_seq.genomic.gdc_realn_unmapped.bam.tsv	CLLGVGGNQFYF		sliced_830838c0-21fa-4f04-9164-67ba46d1b2d9.rna_seq.genomic.gdc_realn.bam.tsv	CASSFLAVGSSGANVLTF			sliced_89486518-9515-429a-9240-65d7984a3dec.rna_seq.genomic.gdc_realn_unmapped.bam.tsv	CASSLSWETYEQYF				CAASDTGNQFYF	9		CASSLGETQYF	9
	sliced_491c5296-4c18-4491-9396-ee5de3466531.rna_seq.genomic.gdc_realn.bam.tsv	CAVQASGGGADGLTF		sliced_bbe36a87-b4d3-438f-a46f-a3c2d053565b.rna_seq.genomic.gdc_realn_unmapped.bam.tsv	CAVNGSPNARLMF		sliced_830838c0-21fa-4f04-9164-67ba46d1b2d9.rna_seq.genomic.gdc_realn.bam.tsv	CASRYSNGTGELFF			sliced_89486518-9515-429a-9240-65d7984a3dec.rna_seq.genomic.gdc_realn_unmapped.bam.tsv	CAISELGTGYQPQHF				CAASEDTNAGKSTF	9		CASSLGGEQFF	3
	sliced_491c5296-4c18-4491-9396-ee5de3466531.rna_seq.genomic.gdc_realn.bam.tsv	CAVVGNNARLMF		sliced_bbe36a87-b4d3-438f-a46f-a3c2d053565b.rna_seq.genomic.gdc_realn_unmapped.bam.tsv	CAPTGDYKLSF		sliced_830838c0-21fa-4f04-9164-67ba46d1b2d9.rna_seq.genomic.gdc_realn.bam.tsv	CASRQQTGMYQETQYF			sliced_89486518-9515-429a-9240-65d7984a3dec.rna_seq.genomic.gdc_realn_unmapped.bam.tsv	CDSSSNGQGDNGYTF				CAASEGGGADGLTF	18		CASSLGGGLGNEQFF	3
	sliced_491c5296-4c18-4491-9396-ee5de3466531.rna_seq.genomic.gdc_realn.bam.tsv	CAAYSGAGSYQLTF		sliced_7f800375-32e4-4538-97f8-55d2a290c5db.rna_seq.genomic.gdc_realn_unmapped.bam.tsv	CATDARTGGFKTIF		sliced_830838c0-21fa-4f04-9164-67ba46d1b2d9.rna_seq.genomic.gdc_realn.bam.tsv	CASSTIGELLITGELFF			sliced_89486518-9515-429a-9240-65d7984a3dec.rna_seq.genomic.gdc_realn_unmapped.bam.tsv	CASSLGRLAGYEQYF				CAASEGNKLVF	9		CASSLGGGTEAFF	3
	sliced_491c5296-4c18-4491-9396-ee5de3466531.rna_seq.genomic.gdc_realn.bam.tsv	CISRGTGTASKLTF		sliced_7f800375-32e4-4538-97f8-55d2a290c5db.rna_seq.genomic.gdc_realn_unmapped.bam.tsv	CAVSVSGGYNKLIF		sliced_830838c0-21fa-4f04-9164-67ba46d1b2d9.rna_seq.genomic.gdc_realn.bam.tsv	CASRETSGNYEQYF			sliced_7062b113-c4db-4c0c-9ef3-5749052bfccd.rna_seq.genomic.gdc_realn_unmapped.bam.tsv	CSVAAGGNNEQFF				CAASETSYDKVIF	18		CASSLGGNEQFF	18
	sliced_491c5296-4c18-4491-9396-ee5de3466531.rna_seq.genomic.gdc_realn.bam.tsv	CAGWGTSGTYKYIF		sliced_7f800375-32e4-4538-97f8-55d2a290c5db.rna_seq.genomic.gdc_realn_unmapped.bam.tsv	CAVSVSGGFNELIF		sliced_830838c0-21fa-4f04-9164-67ba46d1b2d9.rna_seq.genomic.gdc_realn.bam.tsv	CASRETSGNYEQYF			sliced_7062b113-c4db-4c0c-9ef3-5749052bfccd.rna_seq.genomic.gdc_realn_unmapped.bam.tsv	CASSQVPLAPYEQYF				CAASFNNAGNMLTF	9		CASSLGGPYEQYF	3
	sliced_491c5296-4c18-4491-9396-ee5de3466531.rna_seq.genomic.gdc_realn.bam.tsv	CAYGGSNYKLTF		sliced_adc88e24-63ac-4ab8-bae2-77c1f1bef50a.rna_seq.genomic.gdc_realn_unmapped.bam.tsv	CVVLLNTDKLLF		sliced_830838c0-21fa-4f04-9164-67ba46d1b2d9.rna_seq.genomic.gdc_realn.bam.tsv	CASSWASGRIAKNTQYF			sliced_7062b113-c4db-4c0c-9ef3-5749052bfccd.rna_seq.genomic.gdc_realn_unmapped.bam.tsv	CAIRSVVSDTEAFF				CAASFSGTYKYIF	9		CASSLGGSTDTQYF	3
	sliced_491c5296-4c18-4491-9396-ee5de3466531.rna_seq.genomic.gdc_realn.bam.tsv	CAYRALTQGGSEKLVF		sliced_46addf1a-be3d-4dcc-b408-f0529b66e773.rna_seq.genomic.gdc_realn_unmapped.bam.tsv	CAMRGAYDMRF		sliced_830838c0-21fa-4f04-9164-67ba46d1b2d9.rna_seq.genomic.gdc_realn.bam.tsv	CASSDPGFEAFF			sliced_7062b113-c4db-4c0c-9ef3-5749052bfccd.rna_seq.genomic.gdc_realn_unmapped.bam.tsv	CASSVQGAYLQAFF				CAASFYNQGGKLIF	9		CASSLGGTEAFF	6
	sliced_491c5296-4c18-4491-9396-ee5de3466531.rna_seq.genomic.gdc_realn.bam.tsv	CAVNRQPQRNTGNQFYF		sliced_39312fcd-b89b-4af5-ab5e-da346516e803.rna_seq.genomic.gdc_realn_unmapped.bam.tsv	CALDIGSSGNTPLVF		sliced_830838c0-21fa-4f04-9164-67ba46d1b2d9.rna_seq.genomic.gdc_realn.bam.tsv	CASGGSGRSYNEQFF			sliced_7062b113-c4db-4c0c-9ef3-5749052bfccd.rna_seq.genomic.gdc_realn_unmapped.bam.tsv	CAISERRDEKLFF				CAASGDDKIIF	9		CASSLGGYGYTF	3
	sliced_491c5296-4c18-4491-9396-ee5de3466531.rna_seq.genomic.gdc_realn.bam.tsv	CAMSGNWNTGNQFYF		sliced_39312fcd-b89b-4af5-ab5e-da346516e803.rna_seq.genomic.gdc_realn_unmapped.bam.tsv	CAVSDLRPFGNEKLTF		sliced_830838c0-21fa-4f04-9164-67ba46d1b2d9.rna_seq.genomic.gdc_realn.bam.tsv	CASGGSGRSYNEQFF			sliced_7062b113-c4db-4c0c-9ef3-5749052bfccd.rna_seq.genomic.gdc_realn_unmapped.bam.tsv	CASSSGGSEQYF				CAASGGGADGLTF	18		CASSLGGYNEQFF	3
	sliced_491c5296-4c18-4491-9396-ee5de3466531.rna_seq.genomic.gdc_realn.bam.tsv	CAVYSGGGADGLTF		sliced_39312fcd-b89b-4af5-ab5e-da346516e803.rna_seq.genomic.gdc_realn_unmapped.bam.tsv	CCEGALEEAAGNKLTF		sliced_830838c0-21fa-4f04-9164-67ba46d1b2d9.rna_seq.genomic.gdc_realn.bam.tsv	CASSDPGFEAFF			sliced_7062b113-c4db-4c0c-9ef3-5749052bfccd.rna_seq.genomic.gdc_realn_unmapped.bam.tsv	CASSGAGVYEQYF				CAASGGSYIPTF	9		CASSLGGYTF	3
	sliced_491c5296-4c18-4491-9396-ee5de3466531.rna_seq.genomic.gdc_realn.bam.tsv	CIVRVINTGTASKLTF		sliced_39312fcd-b89b-4af5-ab5e-da346516e803.rna_seq.genomic.gdc_realn_unmapped.bam.tsv	CAVATYRDDKIIF		sliced_830838c0-21fa-4f04-9164-67ba46d1b2d9.rna_seq.genomic.gdc_realn.bam.tsv	CASSYSRDESRVGWNEQFF			sliced_7062b113-c4db-4c0c-9ef3-5749052bfccd.rna_seq.genomic.gdc_realn_unmapped.bam.tsv	CSVGTGGAGETQYF				CAASGNNAGNMLTF	9		CASSLGNTEAFF	3
	sliced_491c5296-4c18-4491-9396-ee5de3466531.rna_seq.genomic.gdc_realn.bam.tsv	CAMSLDNNNDMRF		sliced_39312fcd-b89b-4af5-ab5e-da346516e803.rna_seq.genomic.gdc_realn_unmapped.bam.tsv	CAVEDGGATNKLIF		sliced_830838c0-21fa-4f04-9164-67ba46d1b2d9.rna_seq.genomic.gdc_realn.bam.tsv	CASSLPGDRGKNIQYF			sliced_7062b113-c4db-4c0c-9ef3-5749052bfccd.rna_seq.genomic.gdc_realn_unmapped.bam.tsv	CSVERNRGVKTQYF				CAASGNNDMRF	9		CASSLGPNTEAFF	3
	sliced_491c5296-4c18-4491-9396-ee5de3466531.rna_seq.genomic.gdc_realn.bam.tsv	CAVRGNNDMRF		sliced_39312fcd-b89b-4af5-ab5e-da346516e803.rna_seq.genomic.gdc_realn_unmapped.bam.tsv	CAVATYRDDKIIF		sliced_830838c0-21fa-4f04-9164-67ba46d1b2d9.rna_seq.genomic.gdc_realn.bam.tsv	CASSLPGDRGKNIQYF			sliced_7062b113-c4db-4c0c-9ef3-5749052bfccd.rna_seq.genomic.gdc_realn_unmapped.bam.tsv	CASSPANLDQPQHF				CAASGNTGKLIF	9		CASSLGPNTGELFF	3
	sliced_491c5296-4c18-4491-9396-ee5de3466531.rna_seq.genomic.gdc_realn.bam.tsv	CAERGNDMRF		sliced_39312fcd-b89b-4af5-ab5e-da346516e803.rna_seq.genomic.gdc_realn_unmapped.bam.tsv	CAGNTNAGKSTF		sliced_830838c0-21fa-4f04-9164-67ba46d1b2d9.rna_seq.genomic.gdc_realn.bam.tsv	CASSDPGFEAFF			sliced_7062b113-c4db-4c0c-9ef3-5749052bfccd.rna_seq.genomic.gdc_realn_unmapped.bam.tsv	CASSQQFIAHQPQHF				CAASGSGGGADGLTF	18		CASSLGPYSNQPQHF	3
	sliced_491c5296-4c18-4491-9396-ee5de3466531.rna_seq.genomic.gdc_realn.bam.tsv	CAMRETPAGGSQGNLIF		sliced_39312fcd-b89b-4af5-ab5e-da346516e803.rna_seq.genomic.gdc_realn_unmapped.bam.tsv	CAVQGGSNTGKLIF		sliced_830838c0-21fa-4f04-9164-67ba46d1b2d9.rna_seq.genomic.gdc_realn.bam.tsv	CASGIVKPYGYTF			sliced_7062b113-c4db-4c0c-9ef3-5749052bfccd.rna_seq.genomic.gdc_realn_unmapped.bam.tsv	CSVDRVPGEQFF				CAASGSGTYKYIF	9		CASSLGQAYGYTF	3
	sliced_491c5296-4c18-4491-9396-ee5de3466531.rna_seq.genomic.gdc_realn.bam.tsv	CAASSNSGYALNF		sliced_39312fcd-b89b-4af5-ab5e-da346516e803.rna_seq.genomic.gdc_realn_unmapped.bam.tsv	CTTASWVTPEGTGFQKLVF		sliced_830838c0-21fa-4f04-9164-67ba46d1b2d9.rna_seq.genomic.gdc_realn.bam.tsv	CTQQEDSAVYLCASSLETQYF			sliced_7062b113-c4db-4c0c-9ef3-5749052bfccd.rna_seq.genomic.gdc_realn_unmapped.bam.tsv	CATSRVWGVTEAFF				CAASGSSNTGKLIF	9		CASSLGQGDQPQHF	3
	sliced_491c5296-4c18-4491-9396-ee5de3466531.rna_seq.genomic.gdc_realn.bam.tsv	CAVRHSGTYKYIF		sliced_39312fcd-b89b-4af5-ab5e-da346516e803.rna_seq.genomic.gdc_realn_unmapped.bam.tsv	CAAPLDTGNQFYF		sliced_830838c0-21fa-4f04-9164-67ba46d1b2d9.rna_seq.genomic.gdc_realn.bam.tsv	CASSLGGQGTDTQYF			sliced_7062b113-c4db-4c0c-9ef3-5749052bfccd.rna_seq.genomic.gdc_realn_unmapped.bam.tsv	CASSTRQYTEACF				CAASGTGGGADGLTF	9		CASSLGQGGTEAFF	3
	sliced_491c5296-4c18-4491-9396-ee5de3466531.rna_seq.genomic.gdc_realn.bam.tsv	CAVRATSGTYKYIF		sliced_39312fcd-b89b-4af5-ab5e-da346516e803.rna_seq.genomic.gdc_realn_unmapped.bam.tsv	CSNPNNNDMRF		sliced_830838c0-21fa-4f04-9164-67ba46d1b2d9.rna_seq.genomic.gdc_realn.bam.tsv	CASSLALAGGVGAYVLTF			sliced_7062b113-c4db-4c0c-9ef3-5749052bfccd.rna_seq.genomic.gdc_realn_unmapped.bam.tsv	CASSLVGTDTQYF				CAASIGNFGNEKLTF	63		CASSLGQGNTEAFF	6
	sliced_491c5296-4c18-4491-9396-ee5de3466531.rna_seq.genomic.gdc_realn.bam.tsv	CATPYVPSNTGNLIF		sliced_d730a4b3-cd64-49bb-9126-006a9d891657.rna_seq.genomic.gdc_realn_unmapped.bam.tsv	CALIQGAQKLVF		sliced_830838c0-21fa-4f04-9164-67ba46d1b2d9.rna_seq.genomic.gdc_realn.bam.tsv	CASSLAEAGDVYEKYF			sliced_7062b113-c4db-4c0c-9ef3-5749052bfccd.rna_seq.genomic.gdc_realn_unmapped.bam.tsv	CASSLTSGAPGQTQYF				CAASIGNTGNQFYF	9		CASSLGQGSSYEQYF	3
	sliced_491c5296-4c18-4491-9396-ee5de3466531.rna_seq.genomic.gdc_realn.bam.tsv	CALSEAESNYQLIW		sliced_d730a4b3-cd64-49bb-9126-006a9d891657.rna_seq.genomic.gdc_realn_unmapped.bam.tsv	CATAVDTGRRALTF		sliced_830838c0-21fa-4f04-9164-67ba46d1b2d9.rna_seq.genomic.gdc_realn.bam.tsv	CASSMVRGADYGYTF			sliced_7062b113-c4db-4c0c-9ef3-5749052bfccd.rna_seq.genomic.gdc_realn_unmapped.bam.tsv	CARRSTGLAGSTDTQYF				CAASISNFGNEKLTF	18		CASSLGQGTGELFF	3
	sliced_491c5296-4c18-4491-9396-ee5de3466531.rna_seq.genomic.gdc_realn.bam.tsv	CAMSAFYGGATNKLIF		sliced_d730a4b3-cd64-49bb-9126-006a9d891657.rna_seq.genomic.gdc_realn_unmapped.bam.tsv	CAMREFSGGSNYKLTF		sliced_830838c0-21fa-4f04-9164-67ba46d1b2d9.rna_seq.genomic.gdc_realn.bam.tsv	CASSLTDTQYF			sliced_7062b113-c4db-4c0c-9ef3-5749052bfccd.rna_seq.genomic.gdc_realn_unmapped.bam.tsv	CISAPAPGLFAWNYGYTF				CAASITGGGNKLTF	9		CASSLGRAYEQYF	6
	sliced_491c5296-4c18-4491-9396-ee5de3466531.rna_seq.genomic.gdc_realn.bam.tsv	CGTEIRDDKIIF		sliced_d730a4b3-cd64-49bb-9126-006a9d891657.rna_seq.genomic.gdc_realn_unmapped.bam.tsv	CAMRDSNNARLMF		sliced_830838c0-21fa-4f04-9164-67ba46d1b2d9.rna_seq.genomic.gdc_realn.bam.tsv	CASSLPQGYGYTF			sliced_7062b113-c4db-4c0c-9ef3-5749052bfccd.rna_seq.genomic.gdc_realn_unmapped.bam.tsv	CASSSYLRELFF				CAASLGGGADGLTF	18		CASSLGRAYGYTF	3
	sliced_491c5296-4c18-4491-9396-ee5de3466531.rna_seq.genomic.gdc_realn.bam.tsv	CAVSPPSGNTPLVF		sliced_d730a4b3-cd64-49bb-9126-006a9d891657.rna_seq.genomic.gdc_realn_unmapped.bam.tsv	CALSDHGGGFKTIF		sliced_830838c0-21fa-4f04-9164-67ba46d1b2d9.rna_seq.genomic.gdc_realn.bam.tsv	CASSLALKGRRETQYF			sliced_7062b113-c4db-4c0c-9ef3-5749052bfccd.rna_seq.genomic.gdc_realn_unmapped.bam.tsv	CASSMARGTEAFF				CAASLNQAGTALIF	9		CASSLGRGYTF	3
	sliced_491c5296-4c18-4491-9396-ee5de3466531.rna_seq.genomic.gdc_realn.bam.tsv	CAMSVGGQNFVF		sliced_d730a4b3-cd64-49bb-9126-006a9d891657.rna_seq.genomic.gdc_realn_unmapped.bam.tsv	CALSDRYGNKLVF		sliced_830838c0-21fa-4f04-9164-67ba46d1b2d9.rna_seq.genomic.gdc_realn.bam.tsv	CASSWGGTAYEQYF			sliced_7062b113-c4db-4c0c-9ef3-5749052bfccd.rna_seq.genomic.gdc_realn_unmapped.bam.tsv	CASRRTSGSYEQYF				CAASLYNQGGKLIF	9		CASSLGRNTEAFF	9
	sliced_491c5296-4c18-4491-9396-ee5de3466531.rna_seq.genomic.gdc_realn.bam.tsv	CALAYNQGGKLIF		sliced_d730a4b3-cd64-49bb-9126-006a9d891657.rna_seq.genomic.gdc_realn_unmapped.bam.tsv	CAPNTGFQKLVF		sliced_830838c0-21fa-4f04-9164-67ba46d1b2d9.rna_seq.genomic.gdc_realn.bam.tsv	CASSLAYRGRFAKNIQYF			sliced_7062b113-c4db-4c0c-9ef3-5749052bfccd.rna_seq.genomic.gdc_realn_unmapped.bam.tsv	CASSLPAGQSHEQYF				CAASMGGGSNYKLTF	9		CASSLGRNYEQYF	3
	sliced_491c5296-4c18-4491-9396-ee5de3466531.rna_seq.genomic.gdc_realn.bam.tsv	CASAQGGKLIF		sliced_d730a4b3-cd64-49bb-9126-006a9d891657.rna_seq.genomic.gdc_realn_unmapped.bam.tsv	CAASALGNQFYF		sliced_830838c0-21fa-4f04-9164-67ba46d1b2d9.rna_seq.genomic.gdc_realn.bam.tsv	CASSFQRTGFGANVLTF			sliced_7062b113-c4db-4c0c-9ef3-5749052bfccd.rna_seq.genomic.gdc_realn_unmapped.bam.tsv	CASGTTGTSTYNEQFF				CAASMGTGTASKLTF	9		CASSLGSGELFF	3
	sliced_491c5296-4c18-4491-9396-ee5de3466531.rna_seq.genomic.gdc_realn.bam.tsv	CALPNQAGTALIF		sliced_d730a4b3-cd64-49bb-9126-006a9d891657.rna_seq.genomic.gdc_realn_unmapped.bam.tsv	CAVKTSYDKVIF		sliced_830838c0-21fa-4f04-9164-67ba46d1b2d9.rna_seq.genomic.gdc_realn.bam.tsv	CASSRERPMNTEAFF			sliced_7062b113-c4db-4c0c-9ef3-5749052bfccd.rna_seq.genomic.gdc_realn_unmapped.bam.tsv	CASSFTGVEKLFF				CAASNDYKLSF	27		CASSLGSYEQYF	6
	sliced_491c5296-4c18-4491-9396-ee5de3466531.rna_seq.genomic.gdc_realn.bam.tsv	CATNQAGTALIF		sliced_d730a4b3-cd64-49bb-9126-006a9d891657.rna_seq.genomic.gdc_realn_unmapped.bam.tsv	CAGPGGTSYGKLTF		sliced_830838c0-21fa-4f04-9164-67ba46d1b2d9.rna_seq.genomic.gdc_realn.bam.tsv	CASSLERPMNTEAFF			sliced_7062b113-c4db-4c0c-9ef3-5749052bfccd.rna_seq.genomic.gdc_realn_unmapped.bam.tsv	CASSFRGYLDDEQFF				CAASNIGGSQGNLIF	9		CASSLGTANTGELFF	3
	sliced_491c5296-4c18-4491-9396-ee5de3466531.rna_seq.genomic.gdc_realn.bam.tsv	CAEGGSYIPTF		sliced_d730a4b3-cd64-49bb-9126-006a9d891657.rna_seq.genomic.gdc_realn_unmapped.bam.tsv	CILRGSHNQGGKLIF		sliced_830838c0-21fa-4f04-9164-67ba46d1b2d9.rna_seq.genomic.gdc_realn.bam.tsv	CASSRLTSGGYNEQFF			sliced_7062b113-c4db-4c0c-9ef3-5749052bfccd.rna_seq.genomic.gdc_realn_unmapped.bam.tsv	CSARGVAGPFYNEQFF				CAASNNAGNMLTF	9		CASSLGTAYEQYF	3
	sliced_491c5296-4c18-4491-9396-ee5de3466531.rna_seq.genomic.gdc_realn.bam.tsv	CATRGSGGSYIPTF		sliced_d730a4b3-cd64-49bb-9126-006a9d891657.rna_seq.genomic.gdc_realn_unmapped.bam.tsv	CVVMAGGYQKVTF		sliced_830838c0-21fa-4f04-9164-67ba46d1b2d9.rna_seq.genomic.gdc_realn.bam.tsv	CASSRLTSGGYNEQFF			sliced_7062b113-c4db-4c0c-9ef3-5749052bfccd.rna_seq.genomic.gdc_realn_unmapped.bam.tsv	CASSSPTGSGNTIYF				CAASNQAGTALIF	9		CASSLGTEAFF	3
	sliced_491c5296-4c18-4491-9396-ee5de3466531.rna_seq.genomic.gdc_realn.bam.tsv	CAVQAYSSAFKIIF		sliced_d730a4b3-cd64-49bb-9126-006a9d891657.rna_seq.genomic.gdc_realn_unmapped.bam.tsv	CAVRDMRINSGAGSYQLTF		sliced_830838c0-21fa-4f04-9164-67ba46d1b2d9.rna_seq.genomic.gdc_realn.bam.tsv	CASSTSSYNEQFF			sliced_7062b113-c4db-4c0c-9ef3-5749052bfccd.rna_seq.genomic.gdc_realn_unmapped.bam.tsv	CASSSGTRPYNEQFF				CAASNSNSGYALNF	27		CASSLGTSGSTDTQYF	9
	sliced_d0b3da8a-d90f-4b4c-bdd1-50443d4f3aba.rna_seq.genomic.gdc_realn.bam.tsv	CLLLLRCLSRVTGGGNKLTF		sliced_d730a4b3-cd64-49bb-9126-006a9d891657.rna_seq.genomic.gdc_realn_unmapped.bam.tsv	CCAGAGSARQLTF		sliced_830838c0-21fa-4f04-9164-67ba46d1b2d9.rna_seq.genomic.gdc_realn.bam.tsv	CMSVPVRATRVLGDTQYF			sliced_7062b113-c4db-4c0c-9ef3-5749052bfccd.rna_seq.genomic.gdc_realn_unmapped.bam.tsv	CASRRRFPMNTEAFF				CAASPDSNYQLIW	9		CASSLGTYEQYF	3
	sliced_d0b3da8a-d90f-4b4c-bdd1-50443d4f3aba.rna_seq.genomic.gdc_realn.bam.tsv	CAVGDDGGFKTIF		sliced_d730a4b3-cd64-49bb-9126-006a9d891657.rna_seq.genomic.gdc_realn_unmapped.bam.tsv	CAVWNNNARLMF		sliced_830838c0-21fa-4f04-9164-67ba46d1b2d9.rna_seq.genomic.gdc_realn.bam.tsv	CASSVGDYSPGEQYF			sliced_7062b113-c4db-4c0c-9ef3-5749052bfccd.rna_seq.genomic.gdc_realn_unmapped.bam.tsv	CASSLGPPGGYTF				CAASPNTGNQFYF	54		CASSLGVHYEQYF	3
	sliced_d0b3da8a-d90f-4b4c-bdd1-50443d4f3aba.rna_seq.genomic.gdc_realn.bam.tsv	CAVRNTGGFKTIF		sliced_d730a4b3-cd64-49bb-9126-006a9d891657.rna_seq.genomic.gdc_realn_unmapped.bam.tsv	CAVDGGTSYGKLTF		sliced_830838c0-21fa-4f04-9164-67ba46d1b2d9.rna_seq.genomic.gdc_realn.bam.tsv	CASSSGGDNTEAFF			sliced_7062b113-c4db-4c0c-9ef3-5749052bfccd.rna_seq.genomic.gdc_realn_unmapped.bam.tsv	CASSDSYEQYF				CAASPTGNQFYF	18		CASSLIGYGYTF	3
	sliced_d0b3da8a-d90f-4b4c-bdd1-50443d4f3aba.rna_seq.genomic.gdc_realn.bam.tsv	CAVEDVDTGKLIF		sliced_d730a4b3-cd64-49bb-9126-006a9d891657.rna_seq.genomic.gdc_realn_unmapped.bam.tsv	CILRGSHNQGGKLIF		sliced_830838c0-21fa-4f04-9164-67ba46d1b2d9.rna_seq.genomic.gdc_realn.bam.tsv	CASSVDTGGYNEQFF			sliced_7062b113-c4db-4c0c-9ef3-5749052bfccd.rna_seq.genomic.gdc_realn_unmapped.bam.tsv	CASGQGAGEQYF				CAASRGSNYKLTF	9		CASSLIVAGGYNEQFF	6
	sliced_d0b3da8a-d90f-4b4c-bdd1-50443d4f3aba.rna_seq.genomic.gdc_realn.bam.tsv	CALDGSSNTGKLIF		sliced_d730a4b3-cd64-49bb-9126-006a9d891657.rna_seq.genomic.gdc_realn_unmapped.bam.tsv	CAMREFSGGSNYKLTF		sliced_830838c0-21fa-4f04-9164-67ba46d1b2d9.rna_seq.genomic.gdc_realn.bam.tsv	CASSVDTGGYNEQFF			sliced_7062b113-c4db-4c0c-9ef3-5749052bfccd.rna_seq.genomic.gdc_realn_unmapped.bam.tsv	CASPRRAGEETQYF				CAASSGGYQKVTF	18		CASSLKETQYF	9
	sliced_d0b3da8a-d90f-4b4c-bdd1-50443d4f3aba.rna_seq.genomic.gdc_realn.bam.tsv	CAVVPSNSGNTPLVF		sliced_d730a4b3-cd64-49bb-9126-006a9d891657.rna_seq.genomic.gdc_realn_unmapped.bam.tsv	CASPNNNARLMF		sliced_830838c0-21fa-4f04-9164-67ba46d1b2d9.rna_seq.genomic.gdc_realn.bam.tsv	CASSVVSTDTQYF			sliced_7062b113-c4db-4c0c-9ef3-5749052bfccd.rna_seq.genomic.gdc_realn_unmapped.bam.tsv	CSVAWLAGPDTQYF				CAASSNARLMF	9		CASSLKGVSSYNEQFF	3
	sliced_d0b3da8a-d90f-4b4c-bdd1-50443d4f3aba.rna_seq.genomic.gdc_realn.bam.tsv	CIGVMLLSTSVLSFSGTYKYIF		sliced_d730a4b3-cd64-49bb-9126-006a9d891657.rna_seq.genomic.gdc_realn_unmapped.bam.tsv	CAVNPNDYKLSF		sliced_830838c0-21fa-4f04-9164-67ba46d1b2d9.rna_seq.genomic.gdc_realn.bam.tsv	CASNRRGQTLETQYF			sliced_7062b113-c4db-4c0c-9ef3-5749052bfccd.rna_seq.genomic.gdc_realn_unmapped.bam.tsv	CASSQAPGSVAGIMDTQYF				CAASSSGGTSYGKLTF	9		CASSLLGYEQYF	6
	sliced_d0b3da8a-d90f-4b4c-bdd1-50443d4f3aba.rna_seq.genomic.gdc_realn.bam.tsv	CAVEGGSSNTGKLIF		sliced_d730a4b3-cd64-49bb-9126-006a9d891657.rna_seq.genomic.gdc_realn_unmapped.bam.tsv	CAVGSNDYKLSF		sliced_830838c0-21fa-4f04-9164-67ba46d1b2d9.rna_seq.genomic.gdc_realn.bam.tsv	CASSVAAGAVDGYTF			sliced_7062b113-c4db-4c0c-9ef3-5749052bfccd.rna_seq.genomic.gdc_realn_unmapped.bam.tsv	CASSFQPGQPTNIQYF				CAASSTDSWGKFQF	9		CASSLLNTGELFF	3
	sliced_d0b3da8a-d90f-4b4c-bdd1-50443d4f3aba.rna_seq.genomic.gdc_realn.bam.tsv	CAVRNNNARLMF		sliced_d730a4b3-cd64-49bb-9126-006a9d891657.rna_seq.genomic.gdc_realn_unmapped.bam.tsv	CRAEGNNRLAF		sliced_830838c0-21fa-4f04-9164-67ba46d1b2d9.rna_seq.genomic.gdc_realn.bam.tsv	CASSVGDSHQPQHF			sliced_7062b113-c4db-4c0c-9ef3-5749052bfccd.rna_seq.genomic.gdc_realn_unmapped.bam.tsv	CSARAARPAGYSNQPQHF				CAASSYNTDKLIF	9		CASSLNTEAFF	3
	sliced_d0b3da8a-d90f-4b4c-bdd1-50443d4f3aba.rna_seq.genomic.gdc_realn.bam.tsv	CAMRETNFGNEKLTF		sliced_d730a4b3-cd64-49bb-9126-006a9d891657.rna_seq.genomic.gdc_realn_unmapped.bam.tsv	CAMKAAGSYQLTF		sliced_830838c0-21fa-4f04-9164-67ba46d1b2d9.rna_seq.genomic.gdc_realn.bam.tsv	CASSVGDSHQPQHF			sliced_7062b113-c4db-4c0c-9ef3-5749052bfccd.rna_seq.genomic.gdc_realn_unmapped.bam.tsv	CASSLADTQYF				CAASTGGFKTIF	9		CASSLNTGELFF	3
	sliced_d0b3da8a-d90f-4b4c-bdd1-50443d4f3aba.rna_seq.genomic.gdc_realn.bam.tsv	CAMREGNAGNMLTF		sliced_d730a4b3-cd64-49bb-9126-006a9d891657.rna_seq.genomic.gdc_realn_unmapped.bam.tsv	CAVSDPSGNTPLVF		sliced_830838c0-21fa-4f04-9164-67ba46d1b2d9.rna_seq.genomic.gdc_realn.bam.tsv	CREAQRSRLHSQDPACRAW			sliced_7062b113-c4db-4c0c-9ef3-5749052bfccd.rna_seq.genomic.gdc_realn_unmapped.bam.tsv	CSYNHGSYEQYF				CAASTGNQFYF	9		CASSLNYEQYF	3
	sliced_d0b3da8a-d90f-4b4c-bdd1-50443d4f3aba.rna_seq.genomic.gdc_realn.bam.tsv	CALSDQGNNDMRF		sliced_d730a4b3-cd64-49bb-9126-006a9d891657.rna_seq.genomic.gdc_realn_unmapped.bam.tsv	CAASGNDYKLSF		sliced_830838c0-21fa-4f04-9164-67ba46d1b2d9.rna_seq.genomic.gdc_realn.bam.tsv	CASSSADRGSYEQYF			sliced_7062b113-c4db-4c0c-9ef3-5749052bfccd.rna_seq.genomic.gdc_realn_unmapped.bam.tsv	CASCPGVGETQYF				CAASVGGQNFVF	9		CASSLQGNTEAFF	3
	sliced_d0b3da8a-d90f-4b4c-bdd1-50443d4f3aba.rna_seq.genomic.gdc_realn.bam.tsv	CALLSGGGSYIPTF		sliced_d730a4b3-cd64-49bb-9126-006a9d891657.rna_seq.genomic.gdc_realn_unmapped.bam.tsv	CAFDTGRRALTF		sliced_830838c0-21fa-4f04-9164-67ba46d1b2d9.rna_seq.genomic.gdc_realn.bam.tsv	CASSSADRGSYEQYF			sliced_7062b113-c4db-4c0c-9ef3-5749052bfccd.rna_seq.genomic.gdc_realn_unmapped.bam.tsv	CARSTPKVRLGTDTQYF				CAASYNNDMRF	9		CASSLQGYNEQFF	3
	sliced_d0b3da8a-d90f-4b4c-bdd1-50443d4f3aba.rna_seq.genomic.gdc_realn.bam.tsv	CATGSGGSNYKLTF		sliced_d730a4b3-cd64-49bb-9126-006a9d891657.rna_seq.genomic.gdc_realn_unmapped.bam.tsv	CAVRDRGNTGFQKLVF		sliced_830838c0-21fa-4f04-9164-67ba46d1b2d9.rna_seq.genomic.gdc_realn.bam.tsv	CASSAEANTGELLF			sliced_7062b113-c4db-4c0c-9ef3-5749052bfccd.rna_seq.genomic.gdc_realn_unmapped.bam.tsv	CASSKGQGGRDGYTF				CAATDSNYQLIW	27		CASSLRGTEAFF	9
	sliced_d0b3da8a-d90f-4b4c-bdd1-50443d4f3aba.rna_seq.genomic.gdc_realn.bam.tsv	CATDVTGANSKLTF		sliced_d730a4b3-cd64-49bb-9126-006a9d891657.rna_seq.genomic.gdc_realn_unmapped.bam.tsv	CRAEGNNRLAF		sliced_830838c0-21fa-4f04-9164-67ba46d1b2d9.rna_seq.genomic.gdc_realn.bam.tsv	CASSPSNTEAFF			sliced_7062b113-c4db-4c0c-9ef3-5749052bfccd.rna_seq.genomic.gdc_realn_unmapped.bam.tsv	CSARASGDEQFF				CAATGGGNKLTF	9		CASSLSAYNEQFF	3
	sliced_d0b3da8a-d90f-4b4c-bdd1-50443d4f3aba.rna_seq.genomic.gdc_realn.bam.tsv	CATAATSGTYKYIF		sliced_d730a4b3-cd64-49bb-9126-006a9d891657.rna_seq.genomic.gdc_realn_unmapped.bam.tsv	CAENGGFQKLVF		sliced_830838c0-21fa-4f04-9164-67ba46d1b2d9.rna_seq.genomic.gdc_realn.bam.tsv	CASSPQGDTQYF			sliced_7062b113-c4db-4c0c-9ef3-5749052bfccd.rna_seq.genomic.gdc_realn_unmapped.bam.tsv	CASSLSWANQPQHF				CAATGTASKLTF	9		CASSLSGAGANVLTF	3
	sliced_d0b3da8a-d90f-4b4c-bdd1-50443d4f3aba.rna_seq.genomic.gdc_realn.bam.tsv	CAVIGSGGSNYKLTF		sliced_d730a4b3-cd64-49bb-9126-006a9d891657.rna_seq.genomic.gdc_realn_unmapped.bam.tsv	CILSGNDMRF		sliced_830838c0-21fa-4f04-9164-67ba46d1b2d9.rna_seq.genomic.gdc_realn.bam.tsv	CASTELGLGSTDTQYF			sliced_7062b113-c4db-4c0c-9ef3-5749052bfccd.rna_seq.genomic.gdc_realn_unmapped.bam.tsv	CASSLVSGYGYTF				CAATNTGNQFYF	9		CASSLSGDTGELFF	3
	sliced_d0b3da8a-d90f-4b4c-bdd1-50443d4f3aba.rna_seq.genomic.gdc_realn.bam.tsv	CIVRVRDQAGTALIF		sliced_d730a4b3-cd64-49bb-9126-006a9d891657.rna_seq.genomic.gdc_realn_unmapped.bam.tsv	CSVLLCSKTRDFGNEKLTF		sliced_830838c0-21fa-4f04-9164-67ba46d1b2d9.rna_seq.genomic.gdc_realn.bam.tsv	CASSFTGRTGANVLTF			sliced_7062b113-c4db-4c0c-9ef3-5749052bfccd.rna_seq.genomic.gdc_realn_unmapped.bam.tsv	CASSLTRAAITDTQYF				CAATTGNQFYF	9		CASSLSGELFF	3
	sliced_d0b3da8a-d90f-4b4c-bdd1-50443d4f3aba.rna_seq.genomic.gdc_realn.bam.tsv	CIVSGNSGYALNF		sliced_d730a4b3-cd64-49bb-9126-006a9d891657.rna_seq.genomic.gdc_realn_unmapped.bam.tsv	CIVEDTGRRALTF		sliced_830838c0-21fa-4f04-9164-67ba46d1b2d9.rna_seq.genomic.gdc_realn.bam.tsv	CASSPRGGRAPDTQYF			sliced_7062b113-c4db-4c0c-9ef3-5749052bfccd.rna_seq.genomic.gdc_realn_unmapped.bam.tsv	CASSQAPTEEQYF				CAATYTGGFKTIF	9		CASSLSGGSYEQYF	3
	sliced_d0b3da8a-d90f-4b4c-bdd1-50443d4f3aba.rna_seq.genomic.gdc_realn.bam.tsv	CIVRVENSGAGSYQLTF		sliced_5aa68f14-8c51-4a48-b79f-a561ef0dc427.rna_seq.genomic.gdc_realn_unmapped.bam.tsv	CAVSGVTGGGNKLTF		sliced_830838c0-21fa-4f04-9164-67ba46d1b2d9.rna_seq.genomic.gdc_realn.bam.tsv	CASSIGKNYGYTF			sliced_7062b113-c4db-4c0c-9ef3-5749052bfccd.rna_seq.genomic.gdc_realn_unmapped.bam.tsv	CASSHPSYQQFF				CAAYSGAGSYQLTF	9		CASSLSGSSYNEQFF	3
	sliced_d0b3da8a-d90f-4b4c-bdd1-50443d4f3aba.rna_seq.genomic.gdc_realn.bam.tsv	CTIASLPSGSARQLTF		sliced_5aa68f14-8c51-4a48-b79f-a561ef0dc427.rna_seq.genomic.gdc_realn_unmapped.bam.tsv	CALLPLMGAQKLVF		sliced_830838c0-21fa-4f04-9164-67ba46d1b2d9.rna_seq.genomic.gdc_realn.bam.tsv	CGSSSGGRGSQYF			sliced_7062b113-c4db-4c0c-9ef3-5749052bfccd.rna_seq.genomic.gdc_realn_unmapped.bam.tsv	CAIRERRDEKLFF				CAAYSGGGADGLTF	27		CASSLSTDTQYF	3
	sliced_d0b3da8a-d90f-4b4c-bdd1-50443d4f3aba.rna_seq.genomic.gdc_realn.bam.tsv	CAGEPGDSNYQLIW		sliced_5aa68f14-8c51-4a48-b79f-a561ef0dc427.rna_seq.genomic.gdc_realn_unmapped.bam.tsv	CAVGRGSQGNLIF		sliced_830838c0-21fa-4f04-9164-67ba46d1b2d9.rna_seq.genomic.gdc_realn.bam.tsv	CASSFGDTEAFF			sliced_7062b113-c4db-4c0c-9ef3-5749052bfccd.rna_seq.genomic.gdc_realn_unmapped.bam.tsv	CASSEARHGTQYF				CAAYSSASKIIF	18		CASSLSYNEQFF	3
	sliced_d0b3da8a-d90f-4b4c-bdd1-50443d4f3aba.rna_seq.genomic.gdc_realn.bam.tsv	CAASAVGGGSNYKLTF		sliced_5aa68f14-8c51-4a48-b79f-a561ef0dc427.rna_seq.genomic.gdc_realn_unmapped.bam.tsv	CCCLLLCCATSGGYQKVTF		sliced_830838c0-21fa-4f04-9164-67ba46d1b2d9.rna_seq.genomic.gdc_realn.bam.tsv	CARSYSMGSRRGNAPLHF			sliced_7062b113-c4db-4c0c-9ef3-5749052bfccd.rna_seq.genomic.gdc_realn_unmapped.bam.tsv	CSVDSGREVETQYF				CAAYTGRRALTF	9		CASSLTENTEAFF	3
	sliced_d0b3da8a-d90f-4b4c-bdd1-50443d4f3aba.rna_seq.genomic.gdc_realn.bam.tsv	CSGTYFCCTDAGNNRKLIW		sliced_14e97712-d9ba-4fe0-b520-9e74c711655a.rna_seq.genomic.gdc_realn_unmapped.bam.tsv	CAAPQAGTALIF		sliced_830838c0-21fa-4f04-9164-67ba46d1b2d9.rna_seq.genomic.gdc_realn.bam.tsv	CASSYSDGLSGANVLTF			sliced_7062b113-c4db-4c0c-9ef3-5749052bfccd.rna_seq.genomic.gdc_realn_unmapped.bam.tsv	CASSIGVRGEQFF				CAAYTGTASKLTF	9		CASSLTGELFF	15
	sliced_d0b3da8a-d90f-4b4c-bdd1-50443d4f3aba.rna_seq.genomic.gdc_realn.bam.tsv	CAASRQGGSEKLVF		sliced_14e97712-d9ba-4fe0-b520-9e74c711655a.rna_seq.genomic.gdc_realn_unmapped.bam.tsv	CAALNTNAGKSTF		sliced_830838c0-21fa-4f04-9164-67ba46d1b2d9.rna_seq.genomic.gdc_realn.bam.tsv	CTSVPAGSLVHPSTW			sliced_7062b113-c4db-4c0c-9ef3-5749052bfccd.rna_seq.genomic.gdc_realn_unmapped.bam.tsv	CASSVQGANTEAFF				CACMDSNYQLIW	18		CASSLTGNEQFF	3
	sliced_d0b3da8a-d90f-4b4c-bdd1-50443d4f3aba.rna_seq.genomic.gdc_realn.bam.tsv	CTIASSEPWETSYDKVIF		sliced_14e97712-d9ba-4fe0-b520-9e74c711655a.rna_seq.genomic.gdc_realn_unmapped.bam.tsv	CALSEAWSDDMRF		sliced_830838c0-21fa-4f04-9164-67ba46d1b2d9.rna_seq.genomic.gdc_realn.bam.tsv	CASSTVTGDYGYTF			sliced_7062b113-c4db-4c0c-9ef3-5749052bfccd.rna_seq.genomic.gdc_realn_unmapped.bam.tsv	CASSLDSNQPQHF				CACSGGYQKVTF	9		CASSLTGNTEAFF	3
	sliced_d0b3da8a-d90f-4b4c-bdd1-50443d4f3aba.rna_seq.genomic.gdc_realn.bam.tsv	CGESRGDMRF		sliced_14e97712-d9ba-4fe0-b520-9e74c711655a.rna_seq.genomic.gdc_realn_unmapped.bam.tsv	CAAANTGNQFYF		sliced_830838c0-21fa-4f04-9164-67ba46d1b2d9.rna_seq.genomic.gdc_realn.bam.tsv	CASTIAGGYTGELFF			sliced_71cef7c5-923a-4efd-b69b-e4cbaeab4893.rna_seq.genomic.gdc_realn_unmapped.bam.tsv	CASSFGGARGDTQYF				CADFTGGGNKLTF	9		CASSLTSGSPYNEQFF	3
	sliced_d0b3da8a-d90f-4b4c-bdd1-50443d4f3aba.rna_seq.genomic.gdc_realn.bam.tsv	CAMREGRYGGSQGNLIF		sliced_14e97712-d9ba-4fe0-b520-9e74c711655a.rna_seq.genomic.gdc_realn_unmapped.bam.tsv	CCERRRGLIGGTGNQFYF		sliced_830838c0-21fa-4f04-9164-67ba46d1b2d9.rna_seq.genomic.gdc_realn.bam.tsv	CASSLAQGEHYEQYF			sliced_71cef7c5-923a-4efd-b69b-e4cbaeab4893.rna_seq.genomic.gdc_realn_unmapped.bam.tsv	CASSRRQGATYEQYF				CAEDNNARLMF	18		CASSLTVLYGYTF	3
	sliced_d0b3da8a-d90f-4b4c-bdd1-50443d4f3aba.rna_seq.genomic.gdc_realn.bam.tsv	CAMSPFSGTYKYIF		sliced_14e97712-d9ba-4fe0-b520-9e74c711655a.rna_seq.genomic.gdc_realn_unmapped.bam.tsv	CAVRDSGGNNRLAF		sliced_830838c0-21fa-4f04-9164-67ba46d1b2d9.rna_seq.genomic.gdc_realn.bam.tsv	CASTRGGGGTTGELFF			sliced_71cef7c5-923a-4efd-b69b-e4cbaeab4893.rna_seq.genomic.gdc_realn_unmapped.bam.tsv	CASGWTGSYEQYF				CAEGGSNYKLTF	9		CASSLVGEQFF	3
	sliced_d0b3da8a-d90f-4b4c-bdd1-50443d4f3aba.rna_seq.genomic.gdc_realn.bam.tsv	CVVSVNNAGNMLTF		sliced_14e97712-d9ba-4fe0-b520-9e74c711655a.rna_seq.genomic.gdc_realn_unmapped.bam.tsv	CAVNSGGYQKVTF		sliced_830838c0-21fa-4f04-9164-67ba46d1b2d9.rna_seq.genomic.gdc_realn.bam.tsv	CASTRGGGGTTGELFF			sliced_71cef7c5-923a-4efd-b69b-e4cbaeab4893.rna_seq.genomic.gdc_realn_unmapped.bam.tsv	CASSFGTGDEKLFF				CAEIPNYGGSQGNLIF	9		CASSLVGGEQYF	3
	sliced_d0b3da8a-d90f-4b4c-bdd1-50443d4f3aba.rna_seq.genomic.gdc_realn.bam.tsv	CATDENAGNNRKLIW		sliced_14e97712-d9ba-4fe0-b520-9e74c711655a.rna_seq.genomic.gdc_realn_unmapped.bam.tsv	CIVRVANFGNEKLTF		sliced_830838c0-21fa-4f04-9164-67ba46d1b2d9.rna_seq.genomic.gdc_realn.bam.tsv	CASSYGWLGTGELFF			sliced_71cef7c5-923a-4efd-b69b-e4cbaeab4893.rna_seq.genomic.gdc_realn_unmapped.bam.tsv	CSAISDRDPSYEQYF				CAENAGGTSYGKLTF	9		CASSLVTGLNTEAFF	3
	sliced_d0b3da8a-d90f-4b4c-bdd1-50443d4f3aba.rna_seq.genomic.gdc_realn.bam.tsv	CAVRDVGAGNNRKLIW		sliced_14e97712-d9ba-4fe0-b520-9e74c711655a.rna_seq.genomic.gdc_realn_unmapped.bam.tsv	CVVSPIIKAAGNKLTF		sliced_830838c0-21fa-4f04-9164-67ba46d1b2d9.rna_seq.genomic.gdc_realn.bam.tsv	CASSRGQGKDEQYF			sliced_71cef7c5-923a-4efd-b69b-e4cbaeab4893.rna_seq.genomic.gdc_realn_unmapped.bam.tsv	CASSYGTEINSPLHF				CAENAGNNRKLIW	9		CASSLYNEQFF	3
	sliced_d0b3da8a-d90f-4b4c-bdd1-50443d4f3aba.rna_seq.genomic.gdc_realn.bam.tsv	CAVRASSNTGKLIF		sliced_14e97712-d9ba-4fe0-b520-9e74c711655a.rna_seq.genomic.gdc_realn_unmapped.bam.tsv	CAVEEDDYKLSF		sliced_830838c0-21fa-4f04-9164-67ba46d1b2d9.rna_seq.genomic.gdc_realn.bam.tsv	CASSLDGRADTQYF			sliced_71cef7c5-923a-4efd-b69b-e4cbaeab4893.rna_seq.genomic.gdc_realn_unmapped.bam.tsv	CASSLAITDFYEQYF				CAENDYKLSF	9		CASSPARNTEAFF	6
	sliced_d0b3da8a-d90f-4b4c-bdd1-50443d4f3aba.rna_seq.genomic.gdc_realn.bam.tsv	CALKDRAGANNLFF		sliced_14e97712-d9ba-4fe0-b520-9e74c711655a.rna_seq.genomic.gdc_realn_unmapped.bam.tsv	CAMRESQGGKLIF		sliced_830838c0-21fa-4f04-9164-67ba46d1b2d9.rna_seq.genomic.gdc_realn.bam.tsv	CASRAGTARIGYTF			sliced_71cef7c5-923a-4efd-b69b-e4cbaeab4893.rna_seq.genomic.gdc_realn_unmapped.bam.tsv	CASSETSGSTDTQYF				CAENNAGNMLTF	36		CASSPASTDTQYF	3
	sliced_d0b3da8a-d90f-4b4c-bdd1-50443d4f3aba.rna_seq.genomic.gdc_realn.bam.tsv	CALSPYNTDKLIF		sliced_6e576e27-bd4b-494c-962e-5e038c9cd27d.rna_seq.genomic.gdc_realn_unmapped.bam.tsv	CAENNSGGSNYKLTF		sliced_830838c0-21fa-4f04-9164-67ba46d1b2d9.rna_seq.genomic.gdc_realn.bam.tsv	CASSSRLARQTDTQYF			sliced_71cef7c5-923a-4efd-b69b-e4cbaeab4893.rna_seq.genomic.gdc_realn_unmapped.bam.tsv	CASSSGTGGAAQYF				CAENNFGNEKLTF	9		CASSPDRYQETQYF	3
	sliced_d0b3da8a-d90f-4b4c-bdd1-50443d4f3aba.rna_seq.genomic.gdc_realn.bam.tsv	CGEQGYNFNKFYF		sliced_1c2ae910-0dfe-473f-8c90-0684e3688bee.rna_seq.genomic.gdc_realn_unmapped.bam.tsv	CAVEDDNYGQNFVF		sliced_830838c0-21fa-4f04-9164-67ba46d1b2d9.rna_seq.genomic.gdc_realn.bam.tsv	CASSSRLARQTDTQYF			sliced_f879c5aa-b474-4a38-b4f9-bb43dec7e2dc.rna_seq.genomic.gdc_realn_unmapped.bam.tsv	CASSESASGETQYF				CAENQAGTALIF	27		CASSPDTGELFF	3
	sliced_d0b3da8a-d90f-4b4c-bdd1-50443d4f3aba.rna_seq.genomic.gdc_realn.bam.tsv	CSRHSRDYKLSF		sliced_3f924c8c-f1fc-4fcd-9ec5-2b002ff8e677.rna_seq.genomic.gdc_realn_unmapped.bam.tsv	CAALGNAGNMLTF		sliced_830838c0-21fa-4f04-9164-67ba46d1b2d9.rna_seq.genomic.gdc_realn.bam.tsv	CASSFLDRGNSPLHF			sliced_f879c5aa-b474-4a38-b4f9-bb43dec7e2dc.rna_seq.genomic.gdc_realn_unmapped.bam.tsv	CASSFRGMMGGYTF				CAENRDDKIIF	9		CASSPDYNEQFF	3
	sliced_d0b3da8a-d90f-4b4c-bdd1-50443d4f3aba.rna_seq.genomic.gdc_realn.bam.tsv	CAATNSDYKLSF		sliced_3f924c8c-f1fc-4fcd-9ec5-2b002ff8e677.rna_seq.genomic.gdc_realn_unmapped.bam.tsv	CAANDMRF		sliced_830838c0-21fa-4f04-9164-67ba46d1b2d9.rna_seq.genomic.gdc_realn.bam.tsv	CASSLTSGGLSTDTQYF			sliced_b879581c-b064-4539-a538-42b41c624550.rna_seq.genomic.gdc_realn_unmapped.bam.tsv	CASSGGGPERIRAFF				CAENSGGGADGLTF	9		CASSPGDEQYF	21
	sliced_d0b3da8a-d90f-4b4c-bdd1-50443d4f3aba.rna_seq.genomic.gdc_realn.bam.tsv	CAASKDSGGYQKVTF		sliced_3f924c8c-f1fc-4fcd-9ec5-2b002ff8e677.rna_seq.genomic.gdc_realn_unmapped.bam.tsv	CTLFSGTYKYIF		sliced_830838c0-21fa-4f04-9164-67ba46d1b2d9.rna_seq.genomic.gdc_realn.bam.tsv	CASSFLSRPDAGELFF			sliced_b879581c-b064-4539-a538-42b41c624550.rna_seq.genomic.gdc_realn_unmapped.bam.tsv	CASSYWAWVKKAYGYTF				CAENSGGSNYKLTF	27		CASSPGGLAGADTQYF	3
	sliced_d0b3da8a-d90f-4b4c-bdd1-50443d4f3aba.rna_seq.genomic.gdc_realn.bam.tsv	CVVNTNSGYSTLTF		sliced_3f924c8c-f1fc-4fcd-9ec5-2b002ff8e677.rna_seq.genomic.gdc_realn_unmapped.bam.tsv	CLVGPYNFNKFYF		sliced_830838c0-21fa-4f04-9164-67ba46d1b2d9.rna_seq.genomic.gdc_realn.bam.tsv	CASSLRAEAGDEQYF			sliced_b879581c-b064-4539-a538-42b41c624550.rna_seq.genomic.gdc_realn_unmapped.bam.tsv	CASRDLLVNTEAFF				CAENSGGYQKVTF	27		CASSPGGTEAFF	3
	sliced_d0b3da8a-d90f-4b4c-bdd1-50443d4f3aba.rna_seq.genomic.gdc_realn.bam.tsv	CAMREGGDGGFKTIF		sliced_22c31fec-434a-497c-b9d8-dcbe5b656b67.rna_seq.genomic.gdc_realn_unmapped.bam.tsv	CVVSGRMGRRALTF		sliced_830838c0-21fa-4f04-9164-67ba46d1b2d9.rna_seq.genomic.gdc_realn.bam.tsv	CASSLAGQGISYEQYF			sliced_b879581c-b064-4539-a538-42b41c624550.rna_seq.genomic.gdc_realn_unmapped.bam.tsv	CASSIDQGTGGNEQFF				CAENTGGFKTIF	9		CASSPGLAGDEQFF	3
	sliced_d0b3da8a-d90f-4b4c-bdd1-50443d4f3aba.rna_seq.genomic.gdc_realn.bam.tsv	CAMSAGGRRALTF		sliced_22c31fec-434a-497c-b9d8-dcbe5b656b67.rna_seq.genomic.gdc_realn_unmapped.bam.tsv	CAAAGGTSYGKLTF		sliced_830838c0-21fa-4f04-9164-67ba46d1b2d9.rna_seq.genomic.gdc_realn.bam.tsv	CASSSPGGPTDTQYF			sliced_b879581c-b064-4539-a538-42b41c624550.rna_seq.genomic.gdc_realn_unmapped.bam.tsv	CATHDGTSIYNEQFF				CAERGGSQGNLIF	9		CASSPGNTEAFF	3
	sliced_d0b3da8a-d90f-4b4c-bdd1-50443d4f3aba.rna_seq.genomic.gdc_realn.bam.tsv	CAVSGLGGYNKLIF		sliced_22c31fec-434a-497c-b9d8-dcbe5b656b67.rna_seq.genomic.gdc_realn_unmapped.bam.tsv	CAAPYNAGNMLTF		sliced_830838c0-21fa-4f04-9164-67ba46d1b2d9.rna_seq.genomic.gdc_realn.bam.tsv	CASSPYQETQYF			sliced_b879581c-b064-4539-a538-42b41c624550.rna_seq.genomic.gdc_realn_unmapped.bam.tsv	CASSFLVPAYNEQFF				CAERRSNDYKLSF	9		CASSPGQGPYEQYF	6
	sliced_cbd45985-6d5b-4cb6-8d7e-9578133e408b.rna_seq.genomic.gdc_realn.bam.tsv	CAGRAGKSTF		sliced_22c31fec-434a-497c-b9d8-dcbe5b656b67.rna_seq.genomic.gdc_realn_unmapped.bam.tsv	CALKDNNDMRF		sliced_830838c0-21fa-4f04-9164-67ba46d1b2d9.rna_seq.genomic.gdc_realn.bam.tsv	CASSLSSARTDTQYF			sliced_b879581c-b064-4539-a538-42b41c624550.rna_seq.genomic.gdc_realn_unmapped.bam.tsv	CAISDGQEPYEQYF				CAESGGGADGLTF	9		CASSPGQNTEAFF	3
	sliced_cbd45985-6d5b-4cb6-8d7e-9578133e408b.rna_seq.genomic.gdc_realn.bam.tsv	CAVRDTPVQSGGSYIPTF		sliced_22c31fec-434a-497c-b9d8-dcbe5b656b67.rna_seq.genomic.gdc_realn_unmapped.bam.tsv	CAVHTAGGSQGNLIF		sliced_830838c0-21fa-4f04-9164-67ba46d1b2d9.rna_seq.genomic.gdc_realn.bam.tsv	CASSLEAALQETQYF			sliced_b879581c-b064-4539-a538-42b41c624550.rna_seq.genomic.gdc_realn_unmapped.bam.tsv	CASSDSGDNEQFF				CAESGGSQGNLIF	9		CASSPGRNTEAFF	3
	sliced_cbd45985-6d5b-4cb6-8d7e-9578133e408b.rna_seq.genomic.gdc_realn.bam.tsv	CCCLLLCCGSADSNYQLIW		sliced_22c31fec-434a-497c-b9d8-dcbe5b656b67.rna_seq.genomic.gdc_realn_unmapped.bam.tsv	CGVSGFQKLVF		sliced_830838c0-21fa-4f04-9164-67ba46d1b2d9.rna_seq.genomic.gdc_realn.bam.tsv	CASSLSSIYGYTF			sliced_b879581c-b064-4539-a538-42b41c624550.rna_seq.genomic.gdc_realn_unmapped.bam.tsv	CASTARGFVEAFF				CAESPPFGNEKLTF	9		CASSPGTGNYGYTF	3
	sliced_cbd45985-6d5b-4cb6-8d7e-9578133e408b.rna_seq.genomic.gdc_realn.bam.tsv	CAVEGFSGGYQKVTF		sliced_22c31fec-434a-497c-b9d8-dcbe5b656b67.rna_seq.genomic.gdc_realn_unmapped.bam.tsv	CAMKGDKLIF		sliced_830838c0-21fa-4f04-9164-67ba46d1b2d9.rna_seq.genomic.gdc_realn.bam.tsv	CASSLSSIYGYTF			sliced_e2f59b12-ab00-496b-a3a3-66316a804174.rna_seq.genomic.gdc_realn_unmapped.bam.tsv	CASSKTPGQAMNTEAFF				CAESSASKIIF	9		CASSPGTGSYEQYF	3
	sliced_cbd45985-6d5b-4cb6-8d7e-9578133e408b.rna_seq.genomic.gdc_realn.bam.tsv	CTTERTGANNLFF		sliced_22c31fec-434a-497c-b9d8-dcbe5b656b67.rna_seq.genomic.gdc_realn_unmapped.bam.tsv	CAVNRVDTGRRALTF		sliced_830838c0-21fa-4f04-9164-67ba46d1b2d9.rna_seq.genomic.gdc_realn.bam.tsv	CASSPRRESPTDTQYF			sliced_53a6dae8-590b-46ff-a6c0-ba6fcc42c7da.rna_seq.genomic.gdc_realn_unmapped.bam.tsv	CASSLNLAGVSNKQFF				CAEVYGGSQGNLIF	9		CASSPGTSGSYNEQFF	3
	sliced_cbd45985-6d5b-4cb6-8d7e-9578133e408b.rna_seq.genomic.gdc_realn.bam.tsv	CLVGGLTGGGNKLTF		sliced_22c31fec-434a-497c-b9d8-dcbe5b656b67.rna_seq.genomic.gdc_realn_unmapped.bam.tsv	CAVLPSGTYKYIF		sliced_830838c0-21fa-4f04-9164-67ba46d1b2d9.rna_seq.genomic.gdc_realn.bam.tsv	CARRSNYGYTF			sliced_d3c66549-4a85-4f93-b7ba-f881336544ee.rna_seq.genomic.gdc_realn_unmapped.bam.tsv	CASTPSDGQETQYF				CAEYTGTASKLTF	9		CASSPGTVYGYTF	3
	sliced_cbd45985-6d5b-4cb6-8d7e-9578133e408b.rna_seq.genomic.gdc_realn.bam.tsv	CVVTSGAGSYQLTF		sliced_22c31fec-434a-497c-b9d8-dcbe5b656b67.rna_seq.genomic.gdc_realn_unmapped.bam.tsv	CADLMNYGGSQGNLIF		sliced_830838c0-21fa-4f04-9164-67ba46d1b2d9.rna_seq.genomic.gdc_realn.bam.tsv	CASRSNYGYTF			sliced_d3c66549-4a85-4f93-b7ba-f881336544ee.rna_seq.genomic.gdc_realn_unmapped.bam.tsv	CASSFTSGGLAGDEQYF				CAFFDSNYQLIW	9		CASSPGVNTEAFF	3
	sliced_cbd45985-6d5b-4cb6-8d7e-9578133e408b.rna_seq.genomic.gdc_realn.bam.tsv	CAMRGSYNQGGKLIF		sliced_22c31fec-434a-497c-b9d8-dcbe5b656b67.rna_seq.genomic.gdc_realn_unmapped.bam.tsv	CALSGGYNFNKFYF		sliced_830838c0-21fa-4f04-9164-67ba46d1b2d9.rna_seq.genomic.gdc_realn.bam.tsv	CASSPLGQGGNNEQFF			sliced_d3c66549-4a85-4f93-b7ba-f881336544ee.rna_seq.genomic.gdc_realn_unmapped.bam.tsv	CASSSGGDHNEQFF				CAFIQGAQKLVF	9		CASSPGVSYEQYF	24
	sliced_cbd45985-6d5b-4cb6-8d7e-9578133e408b.rna_seq.genomic.gdc_realn.bam.tsv	CAMREGEITGANSKLTF		sliced_3e8ffe22-4655-474f-a839-4d4b0bdbe0c2.rna_seq.genomic.gdc_realn_unmapped.bam.tsv	CLLLLRW		sliced_830838c0-21fa-4f04-9164-67ba46d1b2d9.rna_seq.genomic.gdc_realn.bam.tsv	CASSYHGSPLHF			sliced_d3c66549-4a85-4f93-b7ba-f881336544ee.rna_seq.genomic.gdc_realn_unmapped.bam.tsv	CAWSVRRQGPQHF				CAFISNDMRF	9		CASSPHRNTEAFF	3
	sliced_cbd45985-6d5b-4cb6-8d7e-9578133e408b.rna_seq.genomic.gdc_realn.bam.tsv	CAMSWSRDDKIIF		sliced_3e8ffe22-4655-474f-a839-4d4b0bdbe0c2.rna_seq.genomic.gdc_realn_unmapped.bam.tsv	CAGAGSDSWGKLQF		sliced_830838c0-21fa-4f04-9164-67ba46d1b2d9.rna_seq.genomic.gdc_realn.bam.tsv	CASSPGAGEEETQYF			sliced_d3c66549-4a85-4f93-b7ba-f881336544ee.rna_seq.genomic.gdc_realn_unmapped.bam.tsv	CASSEDWGRGLSGEQFF				CAFISNFGNEKLTF	9		CASSPPGQMNTEAFF	3
	sliced_cbd45985-6d5b-4cb6-8d7e-9578133e408b.rna_seq.genomic.gdc_realn.bam.tsv	CATVLYGNNRLAF		sliced_3e8ffe22-4655-474f-a839-4d4b0bdbe0c2.rna_seq.genomic.gdc_realn_unmapped.bam.tsv	CAVQATGNTGKLIF		sliced_830838c0-21fa-4f04-9164-67ba46d1b2d9.rna_seq.genomic.gdc_realn.bam.tsv	CATRVGANTGELIF			sliced_d3c66549-4a85-4f93-b7ba-f881336544ee.rna_seq.genomic.gdc_realn_unmapped.bam.tsv	CASSRLPGLAESGELFF				CAFKAAGNKLTF	9		CASSPRAGATDTQYF	3
	sliced_cbd45985-6d5b-4cb6-8d7e-9578133e408b.rna_seq.genomic.gdc_realn.bam.tsv	CATVLYGNNRLAF		sliced_3e8ffe22-4655-474f-a839-4d4b0bdbe0c2.rna_seq.genomic.gdc_realn_unmapped.bam.tsv	CLVVRYSGAGSYQLTF		sliced_830838c0-21fa-4f04-9164-67ba46d1b2d9.rna_seq.genomic.gdc_realn.bam.tsv	CAIKDGRALETQYF			sliced_d3c66549-4a85-4f93-b7ba-f881336544ee.rna_seq.genomic.gdc_realn_unmapped.bam.tsv	CASSLAEGGRAKDTQYF				CAFLSGSARQLTF	9		CASSPRGSPLHF	3
	sliced_cbd45985-6d5b-4cb6-8d7e-9578133e408b.rna_seq.genomic.gdc_realn.bam.tsv	CALSEASSGTGTASKLTF		sliced_6e1a95a1-af7c-42a7-a4bb-c47a967da7a8.rna_seq.genomic.gdc_realn_unmapped.bam.tsv	CVVNIARSGAGSYQLTF		sliced_830838c0-21fa-4f04-9164-67ba46d1b2d9.rna_seq.genomic.gdc_realn.bam.tsv	CAIKDGSALETQYF			sliced_d3c66549-4a85-4f93-b7ba-f881336544ee.rna_seq.genomic.gdc_realn_unmapped.bam.tsv	CSVGTSTRETQYF				CAFMFSGGYNKLIF	9		CASSPRQGSYNEQFF	3
	sliced_cbd45985-6d5b-4cb6-8d7e-9578133e408b.rna_seq.genomic.gdc_realn.bam.tsv	CALNYFSGNTPLVF		sliced_cbe41c4d-9187-444e-b1ba-54409e9aa81e.rna_seq.genomic.gdc_realn_unmapped.bam.tsv	CALRYRPGAQKLVF		sliced_830838c0-21fa-4f04-9164-67ba46d1b2d9.rna_seq.genomic.gdc_realn.bam.tsv	CASTWDHEQYF			sliced_d3c66549-4a85-4f93-b7ba-f881336544ee.rna_seq.genomic.gdc_realn_unmapped.bam.tsv	CSAWDRGTEAFF				CAFMKQGGGADGLTF	9		CASSPRTGTYNEQFF	3
	sliced_cbd45985-6d5b-4cb6-8d7e-9578133e408b.rna_seq.genomic.gdc_realn.bam.tsv	CCEASGAGSYQLTF		sliced_cbe41c4d-9187-444e-b1ba-54409e9aa81e.rna_seq.genomic.gdc_realn_unmapped.bam.tsv	CAVGGGSNYKLTF		sliced_830838c0-21fa-4f04-9164-67ba46d1b2d9.rna_seq.genomic.gdc_realn.bam.tsv	CASSPLGEAFF			sliced_d3c66549-4a85-4f93-b7ba-f881336544ee.rna_seq.genomic.gdc_realn_unmapped.bam.tsv	CASSSHPPLVREAYEQYF				CAFMNRDDKIIF	9		CASSPSGGYNEQFF	3
	sliced_cbd45985-6d5b-4cb6-8d7e-9578133e408b.rna_seq.genomic.gdc_realn.bam.tsv	CAVRLSGGYQKVTF		sliced_17cf461d-55f5-4698-b704-389297b72c3e.rna_seq.genomic.gdc_realn_unmapped.bam.tsv	CAGRFSGGYNKLIF		sliced_830838c0-21fa-4f04-9164-67ba46d1b2d9.rna_seq.genomic.gdc_realn.bam.tsv	CASSPRGLAGTDTQYF			sliced_d3c66549-4a85-4f93-b7ba-f881336544ee.rna_seq.genomic.gdc_realn_unmapped.bam.tsv	CASSEVSSFTEAFF				CAFMNYGGSQGNLIF	9		CASSPSGYNEQFF	3
	sliced_cbd45985-6d5b-4cb6-8d7e-9578133e408b.rna_seq.genomic.gdc_realn.bam.tsv	CGTDSLGDYKLSF		sliced_a9097818-2fc1-4777-a06e-6b67e8700897.rna_seq.genomic.gdc_realn_unmapped.bam.tsv	CAVRDINSGNTPLVF		sliced_830838c0-21fa-4f04-9164-67ba46d1b2d9.rna_seq.genomic.gdc_realn.bam.tsv	CASSPRGLAGTETQYF			sliced_d3c66549-4a85-4f93-b7ba-f881336544ee.rna_seq.genomic.gdc_realn_unmapped.bam.tsv	CASSELGQDGYTF				CAFNQAGTALIF	9		CASSPSSYEQYF	3
	sliced_cbd45985-6d5b-4cb6-8d7e-9578133e408b.rna_seq.genomic.gdc_realn.bam.tsv	CAGQFGAGSYQLTF		sliced_a9097818-2fc1-4777-a06e-6b67e8700897.rna_seq.genomic.gdc_realn_unmapped.bam.tsv	CAIPRRDTGRRALTF		sliced_830838c0-21fa-4f04-9164-67ba46d1b2d9.rna_seq.genomic.gdc_realn.bam.tsv	CASSATPGDEQYF			sliced_d3c66549-4a85-4f93-b7ba-f881336544ee.rna_seq.genomic.gdc_realn_unmapped.bam.tsv	CASSPSGTSSSYNEQFF				CAFNQGGSEKLVF	9		CASSPTANTGELFF	3
	sliced_cbd45985-6d5b-4cb6-8d7e-9578133e408b.rna_seq.genomic.gdc_realn.bam.tsv	CAIEAAAGGTSYGKLTF		sliced_144ca059-a4a6-445d-92c3-c36f3ea8bc32.rna_seq.genomic.gdc_realn_unmapped.bam.tsv	CAVNMGSSASKIIF		sliced_830838c0-21fa-4f04-9164-67ba46d1b2d9.rna_seq.genomic.gdc_realn.bam.tsv	CASNIAGEETQYF			sliced_d3c66549-4a85-4f93-b7ba-f881336544ee.rna_seq.genomic.gdc_realn_unmapped.bam.tsv	CASTMTGGFQETQYF				CAFTGGGNKLTF	9		CASSPTDTQYF	3
	sliced_cbd45985-6d5b-4cb6-8d7e-9578133e408b.rna_seq.genomic.gdc_realn.bam.tsv	CAMSDAGGTSYAKLTF		sliced_cb310548-33f9-492c-9aa3-15f8b2644cd2.rna_seq.genomic.gdc_realn_unmapped.bam.tsv	CAIRASLSFQKLVF		sliced_830838c0-21fa-4f04-9164-67ba46d1b2d9.rna_seq.genomic.gdc_realn.bam.tsv	CASSPRGGAGDEQYF			sliced_d3c66549-4a85-4f93-b7ba-f881336544ee.rna_seq.genomic.gdc_realn_unmapped.bam.tsv	CASSLAQEPYEQYF				CAFTSGTYKYIF	9		CASSPTGGYTEAFF	3
	sliced_cbd45985-6d5b-4cb6-8d7e-9578133e408b.rna_seq.genomic.gdc_realn.bam.tsv	CAVRPGGTSYGKLTF		sliced_cb310548-33f9-492c-9aa3-15f8b2644cd2.rna_seq.genomic.gdc_realn_unmapped.bam.tsv	CAGYNFNKFYF		sliced_830838c0-21fa-4f04-9164-67ba46d1b2d9.rna_seq.genomic.gdc_realn.bam.tsv	CASSFRFGTEQYF			sliced_ed0c521e-eb5a-42c8-bb18-209229dcc42a.rna_seq.genomic.gdc_realn_unmapped.bam.tsv	CASRWGQTDTQYF				CAFYGGATNKLIF	9		CASSPTGNTEAFF	3
	sliced_cbd45985-6d5b-4cb6-8d7e-9578133e408b.rna_seq.genomic.gdc_realn.bam.tsv	CALSESTGNQFYF		sliced_cb310548-33f9-492c-9aa3-15f8b2644cd2.rna_seq.genomic.gdc_realn_unmapped.bam.tsv	CAVSLPFGNEKLTF		sliced_830838c0-21fa-4f04-9164-67ba46d1b2d9.rna_seq.genomic.gdc_realn.bam.tsv	CASSFRFGTEQYF			sliced_ed0c521e-eb5a-42c8-bb18-209229dcc42a.rna_seq.genomic.gdc_realn_unmapped.bam.tsv	CQQRQYLCSYNEHFF				CAGAGGGNKLTF	9		CASSPTSGQETQYF	3
	sliced_cbd45985-6d5b-4cb6-8d7e-9578133e408b.rna_seq.genomic.gdc_realn.bam.tsv	CAVGEQEYGNKLVF		sliced_cb310548-33f9-492c-9aa3-15f8b2644cd2.rna_seq.genomic.gdc_realn_unmapped.bam.tsv	CAGAVDNNDMRF		sliced_830838c0-21fa-4f04-9164-67ba46d1b2d9.rna_seq.genomic.gdc_realn.bam.tsv	CASSPRGLAGTDTQYF			sliced_d3c99c5d-33aa-46d3-a5a1-23436d1f8b8c.rna_seq.genomic.gdc_realn_unmapped.bam.tsv	CASSRGLAGGPEYNEQFF				CAGANDYKLSF	9		CASSPYNEQFF	6
	sliced_cbd45985-6d5b-4cb6-8d7e-9578133e408b.rna_seq.genomic.gdc_realn.bam.tsv	CAFIRNNDMRF		sliced_0073302d-33ab-4693-82ea-8a8a6b817c56.rna_seq.genomic.gdc_realn_unmapped.bam.tsv	CAVSENAGNNRKLIW		sliced_830838c0-21fa-4f04-9164-67ba46d1b2d9.rna_seq.genomic.gdc_realn.bam.tsv	CASSPRGLAGTDTQYF			sliced_d3c99c5d-33aa-46d3-a5a1-23436d1f8b8c.rna_seq.genomic.gdc_realn_unmapped.bam.tsv	CASSLGQDRGYNEQFF				CAGARSGGYQKVTF	9		CASSQARSNEQFF	3
	sliced_cbd45985-6d5b-4cb6-8d7e-9578133e408b.rna_seq.genomic.gdc_realn.bam.tsv	CAVENAGNMLTF		sliced_7062b113-c4db-4c0c-9ef3-5749052bfccd.rna_seq.genomic.gdc_realn_unmapped.bam.tsv	CILWGGAQKLVF		sliced_830838c0-21fa-4f04-9164-67ba46d1b2d9.rna_seq.genomic.gdc_realn.bam.tsv	CASSLAGGSDEQFF			sliced_d3c99c5d-33aa-46d3-a5a1-23436d1f8b8c.rna_seq.genomic.gdc_realn_unmapped.bam.tsv	CASAHRGRNTEAFF				CAGARYNQGGKLIF	9		CASSQDRAGSPLHF	3
	sliced_cbd45985-6d5b-4cb6-8d7e-9578133e408b.rna_seq.genomic.gdc_realn.bam.tsv	CLVAPSRSYAGNNRKLIW		sliced_7062b113-c4db-4c0c-9ef3-5749052bfccd.rna_seq.genomic.gdc_realn_unmapped.bam.tsv	CLVIAFQKLVF		sliced_830838c0-21fa-4f04-9164-67ba46d1b2d9.rna_seq.genomic.gdc_realn.bam.tsv	CASRVAGANNEQFF			sliced_d3c99c5d-33aa-46d3-a5a1-23436d1f8b8c.rna_seq.genomic.gdc_realn_unmapped.bam.tsv	CASSLLLAAGDTQYF				CAGDFGNEKLTF	18		CASSQDWGGETQYF	3
	sliced_cbd45985-6d5b-4cb6-8d7e-9578133e408b.rna_seq.genomic.gdc_realn.bam.tsv	CAGSMDSNYQLIW		sliced_7062b113-c4db-4c0c-9ef3-5749052bfccd.rna_seq.genomic.gdc_realn_unmapped.bam.tsv	CSKRRDDKIIF		sliced_830838c0-21fa-4f04-9164-67ba46d1b2d9.rna_seq.genomic.gdc_realn.bam.tsv	CASRVAGANNEQFF			sliced_d3c99c5d-33aa-46d3-a5a1-23436d1f8b8c.rna_seq.genomic.gdc_realn_unmapped.bam.tsv	CASSLQNTEAFF				CAGEGSGGGADGLTF	9		CASSQERGGGTDTQYF	3
	sliced_cbd45985-6d5b-4cb6-8d7e-9578133e408b.rna_seq.genomic.gdc_realn.bam.tsv	CGADIGGATNKLIF		sliced_d39cd074-c621-44fd-9b76-cc4337c23fb8.rna_seq.genomic.gdc_realn_unmapped.bam.tsv	CAIKGTNAGKSTF		sliced_830838c0-21fa-4f04-9164-67ba46d1b2d9.rna_seq.genomic.gdc_realn.bam.tsv	CASSLNSLGTEAFF			sliced_d3c99c5d-33aa-46d3-a5a1-23436d1f8b8c.rna_seq.genomic.gdc_realn_unmapped.bam.tsv	CASSVDRTSSGANVLTF				CAGESGGSNYKLTF	9		CASSQETQYF	6
	sliced_cbd45985-6d5b-4cb6-8d7e-9578133e408b.rna_seq.genomic.gdc_realn.bam.tsv	CAVFSGAGSYQLTF		sliced_9a2af4c8-45f8-4fe7-aa7f-aa5adc8bd840.rna_seq.genomic.gdc_realn_unmapped.bam.tsv	CAMTVGNEKLTF		sliced_830838c0-21fa-4f04-9164-67ba46d1b2d9.rna_seq.genomic.gdc_realn.bam.tsv	CASSPRTSGETQYF			sliced_d3c99c5d-33aa-46d3-a5a1-23436d1f8b8c.rna_seq.genomic.gdc_realn_unmapped.bam.tsv	CAIGQPSQETQYF				CAGGAGGTSYGKLTF	9		CASSQGGDGYTF	3
	sliced_cbd45985-6d5b-4cb6-8d7e-9578133e408b.rna_seq.genomic.gdc_realn.bam.tsv	CAMREGRSGAGSYQLTF		sliced_9a2af4c8-45f8-4fe7-aa7f-aa5adc8bd840.rna_seq.genomic.gdc_realn_unmapped.bam.tsv	CAASARSYSGAGSYQLTF		sliced_830838c0-21fa-4f04-9164-67ba46d1b2d9.rna_seq.genomic.gdc_realn.bam.tsv	CASSFEGGMDGYTF			sliced_d3c99c5d-33aa-46d3-a5a1-23436d1f8b8c.rna_seq.genomic.gdc_realn_unmapped.bam.tsv	CASRIRTAGELFF				CAGGDMRF	9		CASSQGMNTEAFF	3
	sliced_cbd45985-6d5b-4cb6-8d7e-9578133e408b.rna_seq.genomic.gdc_realn.bam.tsv	CVVTSGAGSYQLTF		sliced_9a2af4c8-45f8-4fe7-aa7f-aa5adc8bd840.rna_seq.genomic.gdc_realn_unmapped.bam.tsv	CAVRRDTNAGKSTF		sliced_830838c0-21fa-4f04-9164-67ba46d1b2d9.rna_seq.genomic.gdc_realn.bam.tsv	CASMAGELFF			sliced_d3c99c5d-33aa-46d3-a5a1-23436d1f8b8c.rna_seq.genomic.gdc_realn_unmapped.bam.tsv	CAWMWGARDDGYTF				CAGGDNYGQNFVF	9		CASSQGNQPQHF	6
	sliced_cbd45985-6d5b-4cb6-8d7e-9578133e408b.rna_seq.genomic.gdc_realn.bam.tsv	CALSDPGAGSYQLTF		sliced_9a2af4c8-45f8-4fe7-aa7f-aa5adc8bd840.rna_seq.genomic.gdc_realn_unmapped.bam.tsv	CCDCLYRPGSARQLTF		sliced_830838c0-21fa-4f04-9164-67ba46d1b2d9.rna_seq.genomic.gdc_realn.bam.tsv	CASMAGELFF			sliced_d3c99c5d-33aa-46d3-a5a1-23436d1f8b8c.rna_seq.genomic.gdc_realn_unmapped.bam.tsv	CASSLGGVGNQTQHF				CAGGGGATNKLIF	9		CASSQGSGELFF	3
	sliced_cbd45985-6d5b-4cb6-8d7e-9578133e408b.rna_seq.genomic.gdc_realn.bam.tsv	CAANNANAGKSTF		sliced_12f84f7e-e430-40af-b06c-355fdfe45be2.rna_seq.genomic.gdc_realn_unmapped.bam.tsv	CLLLCSTSDMEYGNKLVF		sliced_830838c0-21fa-4f04-9164-67ba46d1b2d9.rna_seq.genomic.gdc_realn.bam.tsv	CASSQDGQHVRETQYF			sliced_d3c99c5d-33aa-46d3-a5a1-23436d1f8b8c.rna_seq.genomic.gdc_realn_unmapped.bam.tsv	CASSSLAGVETQYF				CAGGNTGKLIF	9		CASSQGTGTDTQYF	3
	sliced_cbd45985-6d5b-4cb6-8d7e-9578133e408b.rna_seq.genomic.gdc_realn.bam.tsv	CAGRAGKSTF		sliced_12f84f7e-e430-40af-b06c-355fdfe45be2.rna_seq.genomic.gdc_realn_unmapped.bam.tsv	CALSEHNFNKFYF		sliced_830838c0-21fa-4f04-9164-67ba46d1b2d9.rna_seq.genomic.gdc_realn.bam.tsv	CASSLGTNTEAFF			sliced_d3c99c5d-33aa-46d3-a5a1-23436d1f8b8c.rna_seq.genomic.gdc_realn_unmapped.bam.tsv	CASSEARLAGDTQYF				CAGGSGSARQLTF	9		CASSQTSGGTDTQYF	3
	sliced_cbd45985-6d5b-4cb6-8d7e-9578133e408b.rna_seq.genomic.gdc_realn.bam.tsv	CAGRAGKSTF		sliced_9a24c73c-d47f-4caf-b7ca-72c720f00d1d.rna_seq.genomic.gdc_realn_unmapped.bam.tsv	CAVRDIGTGNQFYF		sliced_830838c0-21fa-4f04-9164-67ba46d1b2d9.rna_seq.genomic.gdc_realn.bam.tsv	CASSPRRDTQYF			sliced_d3c99c5d-33aa-46d3-a5a1-23436d1f8b8c.rna_seq.genomic.gdc_realn_unmapped.bam.tsv	CSARGGTGERQPQHF				CAGGSNTGKLIF	9		CASSRDNYGYTF	3
	sliced_cbd45985-6d5b-4cb6-8d7e-9578133e408b.rna_seq.genomic.gdc_realn.bam.tsv	CILRDVSNYGQNFVF		sliced_9a24c73c-d47f-4caf-b7ca-72c720f00d1d.rna_seq.genomic.gdc_realn_unmapped.bam.tsv	CAVITSGNTPLVF		sliced_830838c0-21fa-4f04-9164-67ba46d1b2d9.rna_seq.genomic.gdc_realn.bam.tsv	CASSPPEGFSMNTEAFF			sliced_d3c99c5d-33aa-46d3-a5a1-23436d1f8b8c.rna_seq.genomic.gdc_realn_unmapped.bam.tsv	CASRGQGRYGYTF				CAGGSNYKLTF	36		CASSRDRGDTEAFF	3
	sliced_cbd45985-6d5b-4cb6-8d7e-9578133e408b.rna_seq.genomic.gdc_realn.bam.tsv	CAATDSWGKFQF		sliced_9a24c73c-d47f-4caf-b7ca-72c720f00d1d.rna_seq.genomic.gdc_realn_unmapped.bam.tsv	CALSEYSNDYKLSF		sliced_830838c0-21fa-4f04-9164-67ba46d1b2d9.rna_seq.genomic.gdc_realn.bam.tsv	CASSPPGRSPSTDTQYF			sliced_d3c99c5d-33aa-46d3-a5a1-23436d1f8b8c.rna_seq.genomic.gdc_realn_unmapped.bam.tsv	CIAVLAARLAGERTPGSCFF				CAGGTGNQFYF	18		CASSRDTEAFF	3
	sliced_cbd45985-6d5b-4cb6-8d7e-9578133e408b.rna_seq.genomic.gdc_realn.bam.tsv	CAATDSWGKFQF		sliced_9a24c73c-d47f-4caf-b7ca-72c720f00d1d.rna_seq.genomic.gdc_realn_unmapped.bam.tsv	CAVQTGANNLFF		sliced_830838c0-21fa-4f04-9164-67ba46d1b2d9.rna_seq.genomic.gdc_realn.bam.tsv	CASSGPYGFTEAFF			sliced_d3c99c5d-33aa-46d3-a5a1-23436d1f8b8c.rna_seq.genomic.gdc_realn_unmapped.bam.tsv	CASSSTADPGLARGELFF				CAGGTSYGKLTF	27		CASSRGPNYEQYF	3
	sliced_cbd45985-6d5b-4cb6-8d7e-9578133e408b.rna_seq.genomic.gdc_realn.bam.tsv	CAVGVYNQGGKLIF		sliced_9a24c73c-d47f-4caf-b7ca-72c720f00d1d.rna_seq.genomic.gdc_realn_unmapped.bam.tsv	CRVIGSGMQLTF		sliced_830838c0-21fa-4f04-9164-67ba46d1b2d9.rna_seq.genomic.gdc_realn.bam.tsv	CARPRRVFYGYTF			sliced_d3c99c5d-33aa-46d3-a5a1-23436d1f8b8c.rna_seq.genomic.gdc_realn_unmapped.bam.tsv	CAISDPGRFGSNEQFF				CAGLDSNYQLIW	9		CASSRGTGELFF	3
	sliced_cbd45985-6d5b-4cb6-8d7e-9578133e408b.rna_seq.genomic.gdc_realn.bam.tsv	CATADRGSTLGRLYF		sliced_9a24c73c-d47f-4caf-b7ca-72c720f00d1d.rna_seq.genomic.gdc_realn_unmapped.bam.tsv	CQTQRCTSVLCPYTGNQFYF		sliced_830838c0-21fa-4f04-9164-67ba46d1b2d9.rna_seq.genomic.gdc_realn.bam.tsv	CAAQGDNEQCF			sliced_d3c99c5d-33aa-46d3-a5a1-23436d1f8b8c.rna_seq.genomic.gdc_realn_unmapped.bam.tsv	CASSIGLAGPGAQYF				CAGLFGNEKLTF	9		CASSRGTPNEQFF	3
	sliced_cbd45985-6d5b-4cb6-8d7e-9578133e408b.rna_seq.genomic.gdc_realn.bam.tsv	CVVSADRGSTLGRLYF		sliced_8af6aa44-4aa3-4509-b51a-5b4230d76fb7.rna_seq.genomic.gdc_realn_unmapped.bam.tsv	CALSEARGTYKYIF		sliced_830838c0-21fa-4f04-9164-67ba46d1b2d9.rna_seq.genomic.gdc_realn.bam.tsv	CASSTQGQGTGELFF			sliced_d3c99c5d-33aa-46d3-a5a1-23436d1f8b8c.rna_seq.genomic.gdc_realn_unmapped.bam.tsv	CASSRRDLGSETQYF				CAGLNYGGSQGNLIF	9		CASSRLAASTDTQYF	3
	sliced_cbd45985-6d5b-4cb6-8d7e-9578133e408b.rna_seq.genomic.gdc_realn.bam.tsv	CVVSADRGSTLGRLYF		sliced_8af6aa44-4aa3-4509-b51a-5b4230d76fb7.rna_seq.genomic.gdc_realn_unmapped.bam.tsv	CAVEDKTGFQKLVF		sliced_830838c0-21fa-4f04-9164-67ba46d1b2d9.rna_seq.genomic.gdc_realn.bam.tsv	CASSPGLAGASYNEQFF			sliced_d3c99c5d-33aa-46d3-a5a1-23436d1f8b8c.rna_seq.genomic.gdc_realn_unmapped.bam.tsv	CASSYGTLGNEQFF				CAGLTGGGNKLTF	9		CASSRNEQFF	3
	sliced_cbd45985-6d5b-4cb6-8d7e-9578133e408b.rna_seq.genomic.gdc_realn.bam.tsv	CALGIKAAGNKLTF		sliced_8af6aa44-4aa3-4509-b51a-5b4230d76fb7.rna_seq.genomic.gdc_realn_unmapped.bam.tsv	CGTEIDRGSTLGRLYF		sliced_830838c0-21fa-4f04-9164-67ba46d1b2d9.rna_seq.genomic.gdc_realn.bam.tsv	CASSLKLAGLYNEQFF			sliced_d3c99c5d-33aa-46d3-a5a1-23436d1f8b8c.rna_seq.genomic.gdc_realn_unmapped.bam.tsv	CASREGAEVPYEQYF				CAGLYNNNDMRF	9		CASSRTSGPYNEQFF	3
	sliced_cbd45985-6d5b-4cb6-8d7e-9578133e408b.rna_seq.genomic.gdc_realn.bam.tsv	CAVVREAAGNKLTF		sliced_8a9a769a-3c42-44a0-a593-28568dd28c55.rna_seq.genomic.gdc_realn_unmapped.bam.tsv	CHLLLCPPRGRGTYKYIF		sliced_830838c0-21fa-4f04-9164-67ba46d1b2d9.rna_seq.genomic.gdc_realn.bam.tsv	CASKSRNEQFF			sliced_d3c99c5d-33aa-46d3-a5a1-23436d1f8b8c.rna_seq.genomic.gdc_realn_unmapped.bam.tsv	CATSREATTPVSPEQFF				CAGMDSNYQLIW	9		CASSSAGTGGQETQYF	3
	sliced_cbd45985-6d5b-4cb6-8d7e-9578133e408b.rna_seq.genomic.gdc_realn.bam.tsv	CAVEGFSGGYQKVTF		sliced_6277c574-3176-4742-b143-e48b3ce1be75.rna_seq.genomic.gdc_realn_unmapped.bam.tsv	CAGASGSARQLTF		sliced_830838c0-21fa-4f04-9164-67ba46d1b2d9.rna_seq.genomic.gdc_realn.bam.tsv	CASSESLRRTDTQYF			sliced_d3c99c5d-33aa-46d3-a5a1-23436d1f8b8c.rna_seq.genomic.gdc_realn_unmapped.bam.tsv	CASAPGRRDYGYTF				CAGNNNAGNMLTF	9		CASSSANYGYTF	3
	sliced_cbd45985-6d5b-4cb6-8d7e-9578133e408b.rna_seq.genomic.gdc_realn.bam.tsv	CASPARGYQKVTF		sliced_2a52823c-7a28-4fb8-a8c2-8df17b1e037f.rna_seq.genomic.gdc_realn_unmapped.bam.tsv	CAMRETGSARQLTF		sliced_830838c0-21fa-4f04-9164-67ba46d1b2d9.rna_seq.genomic.gdc_realn.bam.tsv	CASSISRGATGELFF			sliced_d3c99c5d-33aa-46d3-a5a1-23436d1f8b8c.rna_seq.genomic.gdc_realn_unmapped.bam.tsv	CASSLLQDWGSPDTQYF				CAGNSGGSNYKLTF	9		CASSSASYGYTF	6
	sliced_cbd45985-6d5b-4cb6-8d7e-9578133e408b.rna_seq.genomic.gdc_realn.bam.tsv	CVVSGGYSTLTF		sliced_36831ceb-347c-44e0-9fc1-84d63d9d3426.rna_seq.genomic.gdc_realn_unmapped.bam.tsv	CAVGTLSGTYKYIF		sliced_830838c0-21fa-4f04-9164-67ba46d1b2d9.rna_seq.genomic.gdc_realn.bam.tsv	CASSKTGAYGYTF			sliced_d3c99c5d-33aa-46d3-a5a1-23436d1f8b8c.rna_seq.genomic.gdc_realn_unmapped.bam.tsv	CSVRGSVADTQYF				CAGNTGNQFYF	9		CASSSGEKLFF	3
	sliced_cbd45985-6d5b-4cb6-8d7e-9578133e408b.rna_seq.genomic.gdc_realn.bam.tsv	CVVSGGYSTLTF		sliced_36831ceb-347c-44e0-9fc1-84d63d9d3426.rna_seq.genomic.gdc_realn_unmapped.bam.tsv	CAPNFNPAGGTSYGKLTF		sliced_830838c0-21fa-4f04-9164-67ba46d1b2d9.rna_seq.genomic.gdc_realn.bam.tsv	CSARVSNTEAFF			sliced_d3c99c5d-33aa-46d3-a5a1-23436d1f8b8c.rna_seq.genomic.gdc_realn_unmapped.bam.tsv	CASSLSGGFFTDTQYF				CAGNTGTASKLTF	9		CASSSGGEQYF	3
	sliced_cbd45985-6d5b-4cb6-8d7e-9578133e408b.rna_seq.genomic.gdc_realn.bam.tsv	CAVGPILTGGGNKLTF		sliced_36831ceb-347c-44e0-9fc1-84d63d9d3426.rna_seq.genomic.gdc_realn_unmapped.bam.tsv	CLLNQRDSNYQLIW		sliced_830838c0-21fa-4f04-9164-67ba46d1b2d9.rna_seq.genomic.gdc_realn.bam.tsv	CSATGQVQETQYF			sliced_d3c99c5d-33aa-46d3-a5a1-23436d1f8b8c.rna_seq.genomic.gdc_realn_unmapped.bam.tsv	CAIRTSGSDEQFF				CAGPNAGNNRKLIW	9		CASSSGGGEQYF	3
	sliced_cbd45985-6d5b-4cb6-8d7e-9578133e408b.rna_seq.genomic.gdc_realn.bam.tsv	CAVGPILTGGGNKLTF		sliced_36831ceb-347c-44e0-9fc1-84d63d9d3426.rna_seq.genomic.gdc_realn_unmapped.bam.tsv	CILLSGNTPLVF		sliced_830838c0-21fa-4f04-9164-67ba46d1b2d9.rna_seq.genomic.gdc_realn.bam.tsv	CSARDKGRSYEQYF			sliced_d3c99c5d-33aa-46d3-a5a1-23436d1f8b8c.rna_seq.genomic.gdc_realn_unmapped.bam.tsv	CASSQDDTGGHETQYF				CAGPTSGTYKYIF	18		CASSSGGSYNEQFF	6
	sliced_cbd45985-6d5b-4cb6-8d7e-9578133e408b.rna_seq.genomic.gdc_realn.bam.tsv	CAVGPILTGGGNKLTF		sliced_36831ceb-347c-44e0-9fc1-84d63d9d3426.rna_seq.genomic.gdc_realn_unmapped.bam.tsv	CVVNWTAAGNKLTF		sliced_830838c0-21fa-4f04-9164-67ba46d1b2d9.rna_seq.genomic.gdc_realn.bam.tsv	CSARDRASPSTDTQYF			sliced_d3c99c5d-33aa-46d3-a5a1-23436d1f8b8c.rna_seq.genomic.gdc_realn_unmapped.bam.tsv	CASSAPTSEWSSYEQYF				CAGPYSSASKIIF	9		CASSSGGYEQYF	3
	sliced_cbd45985-6d5b-4cb6-8d7e-9578133e408b.rna_seq.genomic.gdc_realn.bam.tsv	CAVRGMDTGRRALTF		sliced_36831ceb-347c-44e0-9fc1-84d63d9d3426.rna_seq.genomic.gdc_realn_unmapped.bam.tsv	CAVRSRGYSTLTF		sliced_830838c0-21fa-4f04-9164-67ba46d1b2d9.rna_seq.genomic.gdc_realn.bam.tsv	CSAREAGFSTDTQYF			sliced_d3c99c5d-33aa-46d3-a5a1-23436d1f8b8c.rna_seq.genomic.gdc_realn_unmapped.bam.tsv	CASSYSGTAFYEQYF				CAGRDNYGQNFVF	18		CASSSGLSYEQYF	3
	sliced_cbd45985-6d5b-4cb6-8d7e-9578133e408b.rna_seq.genomic.gdc_realn.bam.tsv	CAVGDTGRRALTF		sliced_658fdfd0-ad91-48eb-9edb-49de811b3c93.rna_seq.genomic.gdc_realn_unmapped.bam.tsv	CAAAYSGAGSYQLTF		sliced_830838c0-21fa-4f04-9164-67ba46d1b2d9.rna_seq.genomic.gdc_realn.bam.tsv	CSATMSGLSYEQYF			sliced_d3c99c5d-33aa-46d3-a5a1-23436d1f8b8c.rna_seq.genomic.gdc_realn_unmapped.bam.tsv	CASSLWGSGANVLTF				CAGRGTNAGKSTF	9		CASSSGNTEAFF	3
	sliced_cbd45985-6d5b-4cb6-8d7e-9578133e408b.rna_seq.genomic.gdc_realn.bam.tsv	CAVGDTGRRALTF		sliced_658fdfd0-ad91-48eb-9edb-49de811b3c93.rna_seq.genomic.gdc_realn_unmapped.bam.tsv	CAVRDGGSYNQGGKLIF		sliced_830838c0-21fa-4f04-9164-67ba46d1b2d9.rna_seq.genomic.gdc_realn.bam.tsv	CSAEDGTSGEQYF			sliced_d3c99c5d-33aa-46d3-a5a1-23436d1f8b8c.rna_seq.genomic.gdc_realn_unmapped.bam.tsv	CASSVAWSGTVTDTQYF				CAGRTGANNLFF	9		CASSSGSSYEQYF	24
	sliced_cbd45985-6d5b-4cb6-8d7e-9578133e408b.rna_seq.genomic.gdc_realn.bam.tsv	CAKGGRRALTF		sliced_7596832f-3f0c-4c4a-b4f9-5996431e68ed.rna_seq.genomic.gdc_realn_unmapped.bam.tsv	CAVIPNTGGFKTIF		sliced_830838c0-21fa-4f04-9164-67ba46d1b2d9.rna_seq.genomic.gdc_realn.bam.tsv	CSAQGTSARETQYF			sliced_d3c99c5d-33aa-46d3-a5a1-23436d1f8b8c.rna_seq.genomic.gdc_realn_unmapped.bam.tsv	CASSPASSPYNEQFF				CAGSGAGSYQLTF	9		CASSSMNTEAFF	3
	sliced_cbd45985-6d5b-4cb6-8d7e-9578133e408b.rna_seq.genomic.gdc_realn.bam.tsv	CAVSMFSGGYNKLIF		sliced_136ca8d6-a2cf-4180-88e7-862186058485.rna_seq.genomic.gdc_realn_unmapped.bam.tsv	CVVSSTRGSQGSLIF		sliced_830838c0-21fa-4f04-9164-67ba46d1b2d9.rna_seq.genomic.gdc_realn.bam.tsv	CSAQGTSARETQYF			sliced_d3c99c5d-33aa-46d3-a5a1-23436d1f8b8c.rna_seq.genomic.gdc_realn_unmapped.bam.tsv	CASSKNKAISPLHF				CAGSGGSYIPTF	18		CASSSPGTYNEQFF	3
	sliced_cbd45985-6d5b-4cb6-8d7e-9578133e408b.rna_seq.genomic.gdc_realn.bam.tsv	CAVRNSSASKIIF		sliced_136ca8d6-a2cf-4180-88e7-862186058485.rna_seq.genomic.gdc_realn_unmapped.bam.tsv	CAASMMSNTGNQFYF		sliced_830838c0-21fa-4f04-9164-67ba46d1b2d9.rna_seq.genomic.gdc_realn.bam.tsv	CSATGTGNEQYF			sliced_d3c99c5d-33aa-46d3-a5a1-23436d1f8b8c.rna_seq.genomic.gdc_realn_unmapped.bam.tsv	CASIRDGSYNEQFF				CAGSGTYKYIF	9		CASSSSGGELFF	6
	sliced_8e5b6f4e-02c2-42c6-8e31-1e5cbd2df2f6.rna_seq.genomic.gdc_realn.bam.tsv	CAVLDSSYKLIF		sliced_136ca8d6-a2cf-4180-88e7-862186058485.rna_seq.genomic.gdc_realn_unmapped.bam.tsv	CAMRGNSGGYQKVTF		sliced_830838c0-21fa-4f04-9164-67ba46d1b2d9.rna_seq.genomic.gdc_realn.bam.tsv	CSAREAGFSTDTQYF			sliced_d3c99c5d-33aa-46d3-a5a1-23436d1f8b8c.rna_seq.genomic.gdc_realn_unmapped.bam.tsv	CASSHRTGTTGELFF				CAGSNTGNQFYF	9		CASSSSGQGGTEAFF	3
	sliced_8e5b6f4e-02c2-42c6-8e31-1e5cbd2df2f6.rna_seq.genomic.gdc_realn.bam.tsv	CAESGNTGGFKTIF		sliced_329d5549-e3c2-4929-a64f-3a02872c3ecf.rna_seq.genomic.gdc_realn_unmapped.bam.tsv	CAGAGRSGNTGRLIF		sliced_830838c0-21fa-4f04-9164-67ba46d1b2d9.rna_seq.genomic.gdc_realn.bam.tsv	CSARVRRQETQFF			sliced_d3c99c5d-33aa-46d3-a5a1-23436d1f8b8c.rna_seq.genomic.gdc_realn_unmapped.bam.tsv	CSVAGGAGNEQFF				CAGSNYKLTF	9		CASSSSMNTEAFF	3
	sliced_8e5b6f4e-02c2-42c6-8e31-1e5cbd2df2f6.rna_seq.genomic.gdc_realn.bam.tsv	CAADNYGQNFVF		sliced_329d5549-e3c2-4929-a64f-3a02872c3ecf.rna_seq.genomic.gdc_realn_unmapped.bam.tsv	CTSVQW		sliced_830838c0-21fa-4f04-9164-67ba46d1b2d9.rna_seq.genomic.gdc_realn.bam.tsv	CSAPAASYEQFF			sliced_d3c99c5d-33aa-46d3-a5a1-23436d1f8b8c.rna_seq.genomic.gdc_realn_unmapped.bam.tsv	CASSYISQSQGYSNQPQHF				CAGSSNTGKLIF	18		CASSSSYEQYF	6
	sliced_8e5b6f4e-02c2-42c6-8e31-1e5cbd2df2f6.rna_seq.genomic.gdc_realn.bam.tsv	CAVNTSGGSYIPTF		sliced_329d5549-e3c2-4929-a64f-3a02872c3ecf.rna_seq.genomic.gdc_realn_unmapped.bam.tsv	CALREDTNAGKSTF		sliced_830838c0-21fa-4f04-9164-67ba46d1b2d9.rna_seq.genomic.gdc_realn.bam.tsv	CSAPAASYEQYF			sliced_d3c99c5d-33aa-46d3-a5a1-23436d1f8b8c.rna_seq.genomic.gdc_realn_unmapped.bam.tsv	CSASRGTGPYEQYF				CAGSYGGSQGNLIF	9		CASSSTDTQYF	6
	sliced_8e5b6f4e-02c2-42c6-8e31-1e5cbd2df2f6.rna_seq.genomic.gdc_realn.bam.tsv	CAVNTGGGNKLTF		sliced_329d5549-e3c2-4929-a64f-3a02872c3ecf.rna_seq.genomic.gdc_realn_unmapped.bam.tsv	CAVRDTGFQKLVF		sliced_830838c0-21fa-4f04-9164-67ba46d1b2d9.rna_seq.genomic.gdc_realn.bam.tsv	CSASIMREEEYF			sliced_d3c99c5d-33aa-46d3-a5a1-23436d1f8b8c.rna_seq.genomic.gdc_realn_unmapped.bam.tsv	CASSSGTGQNQPQHF				CAGTDSNYQLIW	9		CASSSVNEQFF	6
	sliced_8e5b6f4e-02c2-42c6-8e31-1e5cbd2df2f6.rna_seq.genomic.gdc_realn.bam.tsv	CAMRGDSSYKLIF		sliced_329d5549-e3c2-4929-a64f-3a02872c3ecf.rna_seq.genomic.gdc_realn_unmapped.bam.tsv	CAYRHNNNDMRF		sliced_830838c0-21fa-4f04-9164-67ba46d1b2d9.rna_seq.genomic.gdc_realn.bam.tsv	CSATMSGLSYEQYF			sliced_d3c99c5d-33aa-46d3-a5a1-23436d1f8b8c.rna_seq.genomic.gdc_realn_unmapped.bam.tsv	CASSPLGTEQYF				CAGTGAGSYQLTF	9		CASSTTGANTEAFF	3
	sliced_8e5b6f4e-02c2-42c6-8e31-1e5cbd2df2f6.rna_seq.genomic.gdc_realn.bam.tsv	CNERGYTGFQKLVF		sliced_329d5549-e3c2-4929-a64f-3a02872c3ecf.rna_seq.genomic.gdc_realn_unmapped.bam.tsv	CAVQSYDGGSQGNLIF		sliced_830838c0-21fa-4f04-9164-67ba46d1b2d9.rna_seq.genomic.gdc_realn.bam.tsv	CSARDIQGDLHTQYF			sliced_d3c99c5d-33aa-46d3-a5a1-23436d1f8b8c.rna_seq.genomic.gdc_realn_unmapped.bam.tsv	CASSYGEAPGANVLTF				CAGTGNQFYF	9		CASSVTESGANVLTF	3
	sliced_8e5b6f4e-02c2-42c6-8e31-1e5cbd2df2f6.rna_seq.genomic.gdc_realn.bam.tsv	CAMSLIYNQGGKLIF		sliced_329d5549-e3c2-4929-a64f-3a02872c3ecf.rna_seq.genomic.gdc_realn_unmapped.bam.tsv	CVVSGGSAGKSTF		sliced_830838c0-21fa-4f04-9164-67ba46d1b2d9.rna_seq.genomic.gdc_realn.bam.tsv	CCACLRQETQYF			sliced_d3c99c5d-33aa-46d3-a5a1-23436d1f8b8c.rna_seq.genomic.gdc_realn_unmapped.bam.tsv	CASSQARKANTEAFF				CAGVKAAGNKLTF	9		CASSVTGGTDTQYF	3
	sliced_8e5b6f4e-02c2-42c6-8e31-1e5cbd2df2f6.rna_seq.genomic.gdc_realn.bam.tsv	CALSDLSNFGNEKLTF		sliced_329d5549-e3c2-4929-a64f-3a02872c3ecf.rna_seq.genomic.gdc_realn_unmapped.bam.tsv	CAAPYYGGATNKLIF		sliced_830838c0-21fa-4f04-9164-67ba46d1b2d9.rna_seq.genomic.gdc_realn.bam.tsv	CSARRPSVETQYF			sliced_d3c99c5d-33aa-46d3-a5a1-23436d1f8b8c.rna_seq.genomic.gdc_realn_unmapped.bam.tsv	CASRIRTSGGAEDTQYF				CAGYNAGNMLTF	18		CASSWGSYEQYF	3
	sliced_8e5b6f4e-02c2-42c6-8e31-1e5cbd2df2f6.rna_seq.genomic.gdc_realn.bam.tsv	CAPGNQFYF		sliced_329d5549-e3c2-4929-a64f-3a02872c3ecf.rna_seq.genomic.gdc_realn_unmapped.bam.tsv	CSRGYNKLIF		sliced_830838c0-21fa-4f04-9164-67ba46d1b2d9.rna_seq.genomic.gdc_realn.bam.tsv	CSASVVGTRESPLHF			sliced_d3c99c5d-33aa-46d3-a5a1-23436d1f8b8c.rna_seq.genomic.gdc_realn_unmapped.bam.tsv	CAISAGEVGYTF				CAGYNNAGNMLTF	9		CASSWTGGYEQYF	3
	sliced_8e5b6f4e-02c2-42c6-8e31-1e5cbd2df2f6.rna_seq.genomic.gdc_realn.bam.tsv	CATDGEMDSSYKLIF		sliced_329d5549-e3c2-4929-a64f-3a02872c3ecf.rna_seq.genomic.gdc_realn_unmapped.bam.tsv	CIVRSGGSNYKLTF		sliced_830838c0-21fa-4f04-9164-67ba46d1b2d9.rna_seq.genomic.gdc_realn.bam.tsv	CSASSGTTYEQYF			sliced_d3c99c5d-33aa-46d3-a5a1-23436d1f8b8c.rna_seq.genomic.gdc_realn_unmapped.bam.tsv	CASSPVERQETQYF				CAHMDSNYQLIW	9		CASSWTSGSYEQYF	3
	sliced_8e5b6f4e-02c2-42c6-8e31-1e5cbd2df2f6.rna_seq.genomic.gdc_realn.bam.tsv	CATDGEMDSSYKLIF		sliced_329d5549-e3c2-4929-a64f-3a02872c3ecf.rna_seq.genomic.gdc_realn_unmapped.bam.tsv	CAVSGFKGAQKLVF		sliced_830838c0-21fa-4f04-9164-67ba46d1b2d9.rna_seq.genomic.gdc_realn.bam.tsv	CSATGQVQETQYF			sliced_d3c99c5d-33aa-46d3-a5a1-23436d1f8b8c.rna_seq.genomic.gdc_realn_unmapped.bam.tsv	CASSVTGGTNTGELFF				CAHSSNTGKLIF	9		CASSYGGNEQFF	3
	sliced_8e5b6f4e-02c2-42c6-8e31-1e5cbd2df2f6.rna_seq.genomic.gdc_realn.bam.tsv	CAAKAAGNKLTF		sliced_329d5549-e3c2-4929-a64f-3a02872c3ecf.rna_seq.genomic.gdc_realn_unmapped.bam.tsv	CAGGDYKLSF		sliced_830838c0-21fa-4f04-9164-67ba46d1b2d9.rna_seq.genomic.gdc_realn.bam.tsv	CRFWLTGANVLTF			sliced_d3c99c5d-33aa-46d3-a5a1-23436d1f8b8c.rna_seq.genomic.gdc_realn_unmapped.bam.tsv	CASSERTGPGYTF				CAILTGGGNKLTF	9		CASSYGGSYEQYF	3
	sliced_8e5b6f4e-02c2-42c6-8e31-1e5cbd2df2f6.rna_seq.genomic.gdc_realn.bam.tsv	CALSLYGGATNKLIF		sliced_329d5549-e3c2-4929-a64f-3a02872c3ecf.rna_seq.genomic.gdc_realn_unmapped.bam.tsv	CAVRGSGGYQKVTF		sliced_830838c0-21fa-4f04-9164-67ba46d1b2d9.rna_seq.genomic.gdc_realn.bam.tsv	CSARDTNTYEQYF			sliced_d3c99c5d-33aa-46d3-a5a1-23436d1f8b8c.rna_seq.genomic.gdc_realn_unmapped.bam.tsv	CASSRSGGSYNEQFF				CAINDYKLSF	9		CASSYGLNYGYTF	3
	sliced_8e5b6f4e-02c2-42c6-8e31-1e5cbd2df2f6.rna_seq.genomic.gdc_realn.bam.tsv	CAATARYNTDKLIF		sliced_329d5549-e3c2-4929-a64f-3a02872c3ecf.rna_seq.genomic.gdc_realn_unmapped.bam.tsv	CAASVRGTGNQFYF		sliced_830838c0-21fa-4f04-9164-67ba46d1b2d9.rna_seq.genomic.gdc_realn.bam.tsv	CSASGASGYTYNEQFF			sliced_d3c99c5d-33aa-46d3-a5a1-23436d1f8b8c.rna_seq.genomic.gdc_realn_unmapped.bam.tsv	CASSSPYEQYF				CALAGGTSYGKLTF	18		CASSYINTGELFF	3
	sliced_8e5b6f4e-02c2-42c6-8e31-1e5cbd2df2f6.rna_seq.genomic.gdc_realn.bam.tsv	CAAEPTSGTYKYIF		sliced_329d5549-e3c2-4929-a64f-3a02872c3ecf.rna_seq.genomic.gdc_realn_unmapped.bam.tsv	CAMRAPPDSNYQLIW		sliced_830838c0-21fa-4f04-9164-67ba46d1b2d9.rna_seq.genomic.gdc_realn.bam.tsv	CSAGARSTGELFF			sliced_d3c99c5d-33aa-46d3-a5a1-23436d1f8b8c.rna_seq.genomic.gdc_realn_unmapped.bam.tsv	CASSLIYEQYF				CALASGGSYIPTF	9		CASSYQTGASYGYTF	6
	sliced_8e5b6f4e-02c2-42c6-8e31-1e5cbd2df2f6.rna_seq.genomic.gdc_realn.bam.tsv	CAPLKGLNFNKFYF		sliced_329d5549-e3c2-4929-a64f-3a02872c3ecf.rna_seq.genomic.gdc_realn_unmapped.bam.tsv	CAMSSAPSGGYNKLIF		sliced_830838c0-21fa-4f04-9164-67ba46d1b2d9.rna_seq.genomic.gdc_realn.bam.tsv	CSAHGDRGSEQYF			sliced_d3c99c5d-33aa-46d3-a5a1-23436d1f8b8c.rna_seq.genomic.gdc_realn_unmapped.bam.tsv	CASSTAGGYNEQFF				CALDNAGNMLTF	36		CASSYSGEQYF	3
	sliced_8e5b6f4e-02c2-42c6-8e31-1e5cbd2df2f6.rna_seq.genomic.gdc_realn.bam.tsv	CILRDLRGTYKYIF		sliced_329d5549-e3c2-4929-a64f-3a02872c3ecf.rna_seq.genomic.gdc_realn_unmapped.bam.tsv	CAASGYSTLTF		sliced_830838c0-21fa-4f04-9164-67ba46d1b2d9.rna_seq.genomic.gdc_realn.bam.tsv	CSAIGSDGYEQYF			sliced_d3c99c5d-33aa-46d3-a5a1-23436d1f8b8c.rna_seq.genomic.gdc_realn_unmapped.bam.tsv	CASSPKTYNEQFF				CALDSGGGADGLTF	18		CASSYSPLNTEAFF	3
	sliced_8e5b6f4e-02c2-42c6-8e31-1e5cbd2df2f6.rna_seq.genomic.gdc_realn.bam.tsv	CAGGSEKLVF		sliced_329d5549-e3c2-4929-a64f-3a02872c3ecf.rna_seq.genomic.gdc_realn_unmapped.bam.tsv	CAMRVGGGNKLTF		sliced_830838c0-21fa-4f04-9164-67ba46d1b2d9.rna_seq.genomic.gdc_realn.bam.tsv	CSAPGLNYGYTF			sliced_d3c99c5d-33aa-46d3-a5a1-23436d1f8b8c.rna_seq.genomic.gdc_realn_unmapped.bam.tsv	CASSFTDGSYGYTF				CALDTDKLIF	9		CASSYSTDTQYF	3
	sliced_8e5b6f4e-02c2-42c6-8e31-1e5cbd2df2f6.rna_seq.genomic.gdc_realn.bam.tsv	CAVSQGAQKLVF		sliced_329d5549-e3c2-4929-a64f-3a02872c3ecf.rna_seq.genomic.gdc_realn_unmapped.bam.tsv	CAAQNTGNQFYF		sliced_830838c0-21fa-4f04-9164-67ba46d1b2d9.rna_seq.genomic.gdc_realn.bam.tsv	CSAPGLNYGYTF			sliced_d3c99c5d-33aa-46d3-a5a1-23436d1f8b8c.rna_seq.genomic.gdc_realn_unmapped.bam.tsv	CASSYRGSDNEQFF				CALDTGTASKLTF	27		CASSYSYEQYF	6
	sliced_8e5b6f4e-02c2-42c6-8e31-1e5cbd2df2f6.rna_seq.genomic.gdc_realn.bam.tsv	CGTERGGSNYKLTF		sliced_329d5549-e3c2-4929-a64f-3a02872c3ecf.rna_seq.genomic.gdc_realn_unmapped.bam.tsv	CAFMKHNDMRF		sliced_830838c0-21fa-4f04-9164-67ba46d1b2d9.rna_seq.genomic.gdc_realn.bam.tsv	CSAIEYRRIDGYTF			sliced_d3c99c5d-33aa-46d3-a5a1-23436d1f8b8c.rna_seq.genomic.gdc_realn_unmapped.bam.tsv	CASSEALLGGAKSDEQFF				CALFYGNNRLAF	9		CASSYTNTGELFF	9
	sliced_8e5b6f4e-02c2-42c6-8e31-1e5cbd2df2f6.rna_seq.genomic.gdc_realn.bam.tsv	CLVGDRTTGNQFYF		sliced_329d5549-e3c2-4929-a64f-3a02872c3ecf.rna_seq.genomic.gdc_realn_unmapped.bam.tsv	CATDLGTYKYIF		sliced_830838c0-21fa-4f04-9164-67ba46d1b2d9.rna_seq.genomic.gdc_realn.bam.tsv	CSARGFGSGTDTQYF			sliced_d3c99c5d-33aa-46d3-a5a1-23436d1f8b8c.rna_seq.genomic.gdc_realn_unmapped.bam.tsv	CASSSPGQGSYEQYF				CALGAGNMLTF	9		CASTLGDEQYF	3
	sliced_8e5b6f4e-02c2-42c6-8e31-1e5cbd2df2f6.rna_seq.genomic.gdc_realn.bam.tsv	CAPGNQFYF		sliced_329d5549-e3c2-4929-a64f-3a02872c3ecf.rna_seq.genomic.gdc_realn_unmapped.bam.tsv	CAYRSGNSGGYQKVTF		sliced_830838c0-21fa-4f04-9164-67ba46d1b2d9.rna_seq.genomic.gdc_realn.bam.tsv	CSARDARWEQFF			sliced_d3c99c5d-33aa-46d3-a5a1-23436d1f8b8c.rna_seq.genomic.gdc_realn_unmapped.bam.tsv	CASSLYLAANNQPQHF				CALGGATNKLIF	9		CASTSGDEQFF	3
	sliced_8e5b6f4e-02c2-42c6-8e31-1e5cbd2df2f6.rna_seq.genomic.gdc_realn.bam.tsv	CAPGNQFYF		sliced_329d5549-e3c2-4929-a64f-3a02872c3ecf.rna_seq.genomic.gdc_realn_unmapped.bam.tsv	CVVHYNTNAGKSTF		sliced_830838c0-21fa-4f04-9164-67ba46d1b2d9.rna_seq.genomic.gdc_realn.bam.tsv	CSARDARWEQFF			sliced_d3c99c5d-33aa-46d3-a5a1-23436d1f8b8c.rna_seq.genomic.gdc_realn_unmapped.bam.tsv	CASSTPRASATYEQYF				CALGGTSYGKLTF	9		CASTSGNTEAFF	3
	sliced_8e5b6f4e-02c2-42c6-8e31-1e5cbd2df2f6.rna_seq.genomic.gdc_realn.bam.tsv	CALSGTSMEYGNKLVF		sliced_329d5549-e3c2-4929-a64f-3a02872c3ecf.rna_seq.genomic.gdc_realn_unmapped.bam.tsv	CAMNLAGSYQLTF		sliced_830838c0-21fa-4f04-9164-67ba46d1b2d9.rna_seq.genomic.gdc_realn.bam.tsv	CSARDARWEQFF			sliced_d3c99c5d-33aa-46d3-a5a1-23436d1f8b8c.rna_seq.genomic.gdc_realn_unmapped.bam.tsv	CASSDPRRVDTQYF				CALGSGNTGKLIF	9		CATRLNTEAFF	3
	sliced_8e5b6f4e-02c2-42c6-8e31-1e5cbd2df2f6.rna_seq.genomic.gdc_realn.bam.tsv	CADNVPFNTGTASKLTF		sliced_329d5549-e3c2-4929-a64f-3a02872c3ecf.rna_seq.genomic.gdc_realn_unmapped.bam.tsv	CAVKEGLISNDYKLSF		sliced_830838c0-21fa-4f04-9164-67ba46d1b2d9.rna_seq.genomic.gdc_realn.bam.tsv	CSAFDRGSMSYEQYF			sliced_d3c99c5d-33aa-46d3-a5a1-23436d1f8b8c.rna_seq.genomic.gdc_realn_unmapped.bam.tsv	CASSQEISGSGNTGELFF				CALGSSNTGKLIF	9		CATSREGGETQYF	6
	sliced_8e5b6f4e-02c2-42c6-8e31-1e5cbd2df2f6.rna_seq.genomic.gdc_realn.bam.tsv	CALSEAGYNNNDMRF		sliced_329d5549-e3c2-4929-a64f-3a02872c3ecf.rna_seq.genomic.gdc_realn_unmapped.bam.tsv	CAYRILLQGGSEKLVF		sliced_830838c0-21fa-4f04-9164-67ba46d1b2d9.rna_seq.genomic.gdc_realn.bam.tsv	CSARAGGRNQPQHF			sliced_d3c99c5d-33aa-46d3-a5a1-23436d1f8b8c.rna_seq.genomic.gdc_realn_unmapped.bam.tsv	CASSWRLESTDTQYF				CALIYNQGGKLIF	9		CATSRVAGETQYF	9
	sliced_8e5b6f4e-02c2-42c6-8e31-1e5cbd2df2f6.rna_seq.genomic.gdc_realn.bam.tsv	CAVRAPSTSGTYKYIF		sliced_329d5549-e3c2-4929-a64f-3a02872c3ecf.rna_seq.genomic.gdc_realn_unmapped.bam.tsv	CAMREGFSGNTPLVF		sliced_830838c0-21fa-4f04-9164-67ba46d1b2d9.rna_seq.genomic.gdc_realn.bam.tsv	CSAADSRYTF			sliced_d3c99c5d-33aa-46d3-a5a1-23436d1f8b8c.rna_seq.genomic.gdc_realn_unmapped.bam.tsv	CASSCGTSGGTDTQYF				CALKAAGNKLTF	9		CAWSVTNTGELFF	3
	sliced_8e5b6f4e-02c2-42c6-8e31-1e5cbd2df2f6.rna_seq.genomic.gdc_realn.bam.tsv	CAVKDTDKLIF		sliced_ce88bba4-4fe4-4341-9f9b-bcbd1e8f50bb.rna_seq.genomic.gdc_realn_unmapped.bam.tsv	CGGPPKGAGNMLTF		sliced_830838c0-21fa-4f04-9164-67ba46d1b2d9.rna_seq.genomic.gdc_realn.bam.tsv	CSARVFRLGLDAYEQYF			sliced_d3c99c5d-33aa-46d3-a5a1-23436d1f8b8c.rna_seq.genomic.gdc_realn_unmapped.bam.tsv	CASSLVAGGNNEQFF				CALKTSYDKVIF	9		CSAPDWNNEQFF	3
	sliced_8e5b6f4e-02c2-42c6-8e31-1e5cbd2df2f6.rna_seq.genomic.gdc_realn.bam.tsv	CDPTDKLIF		sliced_ce88bba4-4fe4-4341-9f9b-bcbd1e8f50bb.rna_seq.genomic.gdc_realn_unmapped.bam.tsv	CATDFNDYKLSF		sliced_830838c0-21fa-4f04-9164-67ba46d1b2d9.rna_seq.genomic.gdc_realn.bam.tsv	CSASIWQGSQYEQYF			sliced_d3c99c5d-33aa-46d3-a5a1-23436d1f8b8c.rna_seq.genomic.gdc_realn_unmapped.bam.tsv	CASNLGQGNYEQYF				CALLQGAQKLVF	9		CSARAGGGQETQYF	3
	sliced_8e5b6f4e-02c2-42c6-8e31-1e5cbd2df2f6.rna_seq.genomic.gdc_realn.bam.tsv	CRPMDSNYQLIW		sliced_ce88bba4-4fe4-4341-9f9b-bcbd1e8f50bb.rna_seq.genomic.gdc_realn_unmapped.bam.tsv	CVVSDLASGTYKYIF		sliced_830838c0-21fa-4f04-9164-67ba46d1b2d9.rna_seq.genomic.gdc_realn.bam.tsv	CSANRDRLGYEQYF			sliced_d3c99c5d-33aa-46d3-a5a1-23436d1f8b8c.rna_seq.genomic.gdc_realn_unmapped.bam.tsv	CASSRGGRNEQFF				CALLSGGYQKVTF	9		CSARDRLAGTYNEQFF	3
	sliced_8e5b6f4e-02c2-42c6-8e31-1e5cbd2df2f6.rna_seq.genomic.gdc_realn.bam.tsv	CAYRSAWYGGATNKLIF		sliced_ce88bba4-4fe4-4341-9f9b-bcbd1e8f50bb.rna_seq.genomic.gdc_realn_unmapped.bam.tsv	CAVGPFNAGNMLTF		sliced_830838c0-21fa-4f04-9164-67ba46d1b2d9.rna_seq.genomic.gdc_realn.bam.tsv	CISAPAVKSGGARDEQYF			sliced_d3c99c5d-33aa-46d3-a5a1-23436d1f8b8c.rna_seq.genomic.gdc_realn_unmapped.bam.tsv	CSVAGRGETQYF				CALLTNAGKSTF	9		CSARLAGGPETQYF	3
	sliced_8e5b6f4e-02c2-42c6-8e31-1e5cbd2df2f6.rna_seq.genomic.gdc_realn.bam.tsv	CALRGDNARLMF		sliced_7b6bad98-b419-4a98-a1bc-9310f9b6e511.rna_seq.genomic.gdc_realn_unmapped.bam.tsv	CAVGARGTASKLTF		sliced_830838c0-21fa-4f04-9164-67ba46d1b2d9.rna_seq.genomic.gdc_realn.bam.tsv	CISAPAVKSGGARDEQYF			sliced_d3c99c5d-33aa-46d3-a5a1-23436d1f8b8c.rna_seq.genomic.gdc_realn_unmapped.bam.tsv	CASNPGLAGYEQFF				CALMEYGNKLVF	9		CSARPPGLAGGTTSTDTQYF	3
	sliced_8e5b6f4e-02c2-42c6-8e31-1e5cbd2df2f6.rna_seq.genomic.gdc_realn.bam.tsv	CAVNTNAGKSTF		sliced_3bc6c88f-3c74-49c1-98b8-6e7ff1b90201.rna_seq.genomic.gdc_realn_unmapped.bam.tsv	CASYNARLMF		sliced_830838c0-21fa-4f04-9164-67ba46d1b2d9.rna_seq.genomic.gdc_realn.bam.tsv	CATSGGNPDTQYF			sliced_d3c99c5d-33aa-46d3-a5a1-23436d1f8b8c.rna_seq.genomic.gdc_realn_unmapped.bam.tsv	CSVHFFGYGYTF				CALNAGNMLTF	18		CSASGPGLYYNEQFF	3
	sliced_8e5b6f4e-02c2-42c6-8e31-1e5cbd2df2f6.rna_seq.genomic.gdc_realn.bam.tsv	CVKAAGNKLTF		sliced_3bc6c88f-3c74-49c1-98b8-6e7ff1b90201.rna_seq.genomic.gdc_realn_unmapped.bam.tsv	CAELTSGTYKYIF		sliced_830838c0-21fa-4f04-9164-67ba46d1b2d9.rna_seq.genomic.gdc_realn.bam.tsv	CATSDLIERRLTDTQYF			sliced_d3c99c5d-33aa-46d3-a5a1-23436d1f8b8c.rna_seq.genomic.gdc_realn_unmapped.bam.tsv	CATVTDTQYF				CALNNARLMF	9
	sliced_8e5b6f4e-02c2-42c6-8e31-1e5cbd2df2f6.rna_seq.genomic.gdc_realn.bam.tsv	CIVRVDSTNQAGTALIF		sliced_3bc6c88f-3c74-49c1-98b8-6e7ff1b90201.rna_seq.genomic.gdc_realn_unmapped.bam.tsv	CAVGGLTGGGNKLTF		sliced_830838c0-21fa-4f04-9164-67ba46d1b2d9.rna_seq.genomic.gdc_realn.bam.tsv	CASSEESTIGGDNEQFF			sliced_413ed835-4004-457f-9a74-ead4f2aa4986.rna_seq.genomic.gdc_realn_unmapped.bam.tsv	CASSQVLLAGGETQYF				CALNQAGTALIF	9
	sliced_8e5b6f4e-02c2-42c6-8e31-1e5cbd2df2f6.rna_seq.genomic.gdc_realn.bam.tsv	CAMRGDSSYKLIF		sliced_3bc6c88f-3c74-49c1-98b8-6e7ff1b90201.rna_seq.genomic.gdc_realn_unmapped.bam.tsv	CMTSLPPTSVPSGNKLVF		sliced_830838c0-21fa-4f04-9164-67ba46d1b2d9.rna_seq.genomic.gdc_realn.bam.tsv	CASRVTGGRDTQYF			sliced_95430f7f-2f2f-41cf-bd50-4fd509c73bcf.rna_seq.genomic.gdc_realn_unmapped.bam.tsv	CASSNQPQHF				CALNSGGSNYKLTF	18
	sliced_8e5b6f4e-02c2-42c6-8e31-1e5cbd2df2f6.rna_seq.genomic.gdc_realn.bam.tsv	CAMRGDSSYKLIF		sliced_442827df-5481-44cf-8f71-19bca1334854.rna_seq.genomic.gdc_realn_unmapped.bam.tsv	CVVTQYNFNKFYF		sliced_830838c0-21fa-4f04-9164-67ba46d1b2d9.rna_seq.genomic.gdc_realn.bam.tsv	CASSGKTGDVPTDTQYF			sliced_95430f7f-2f2f-41cf-bd50-4fd509c73bcf.rna_seq.genomic.gdc_realn_unmapped.bam.tsv	CASSYGGQGIAKNIQYF				CALNSGYALNF	9
	sliced_8e5b6f4e-02c2-42c6-8e31-1e5cbd2df2f6.rna_seq.genomic.gdc_realn.bam.tsv	CAVRDRGLPSGGSYIPTF		sliced_442827df-5481-44cf-8f71-19bca1334854.rna_seq.genomic.gdc_realn_unmapped.bam.tsv	CAATAMDTGRRALTF		sliced_830838c0-21fa-4f04-9164-67ba46d1b2d9.rna_seq.genomic.gdc_realn.bam.tsv	CASSPMWGIGEQYF			sliced_95430f7f-2f2f-41cf-bd50-4fd509c73bcf.rna_seq.genomic.gdc_realn_unmapped.bam.tsv	CAISEGNEQYF				CALNSGYSTLTF	9
	sliced_8e5b6f4e-02c2-42c6-8e31-1e5cbd2df2f6.rna_seq.genomic.gdc_realn.bam.tsv	CAVNTSGGSYIPTF		sliced_442827df-5481-44cf-8f71-19bca1334854.rna_seq.genomic.gdc_realn_unmapped.bam.tsv	CIGDQTGANNLFF		sliced_830838c0-21fa-4f04-9164-67ba46d1b2d9.rna_seq.genomic.gdc_realn.bam.tsv	CASSGLAGGAYEQYF			sliced_95430f7f-2f2f-41cf-bd50-4fd509c73bcf.rna_seq.genomic.gdc_realn_unmapped.bam.tsv	CASSSQAGGTDTQYF				CALNTGFQKLVF	9
	sliced_92467f78-e3ac-4027-b083-3c5888e0b95b.rna_seq.genomic.gdc_realn.bam.tsv	CAAGGNTPLVF		sliced_442827df-5481-44cf-8f71-19bca1334854.rna_seq.genomic.gdc_realn_unmapped.bam.tsv	CAMSALRDTGRRALTF		sliced_830838c0-21fa-4f04-9164-67ba46d1b2d9.rna_seq.genomic.gdc_realn.bam.tsv	CASSFLGPSTDTQYF			sliced_95430f7f-2f2f-41cf-bd50-4fd509c73bcf.rna_seq.genomic.gdc_realn_unmapped.bam.tsv	CASSQGVQVGSPLHF				CALNTGGFKTIF	9
	sliced_92467f78-e3ac-4027-b083-3c5888e0b95b.rna_seq.genomic.gdc_realn.bam.tsv	CAVGEISGYALNF		sliced_442827df-5481-44cf-8f71-19bca1334854.rna_seq.genomic.gdc_realn_unmapped.bam.tsv	CAMSEAGATNKLIF		sliced_830838c0-21fa-4f04-9164-67ba46d1b2d9.rna_seq.genomic.gdc_realn.bam.tsv	CASASGRSTDTQYF			sliced_95430f7f-2f2f-41cf-bd50-4fd509c73bcf.rna_seq.genomic.gdc_realn_unmapped.bam.tsv	CASSLDPLMETQYF				CALNTGNQFYF	18
	sliced_92467f78-e3ac-4027-b083-3c5888e0b95b.rna_seq.genomic.gdc_realn.bam.tsv	CAVLSGGSYIPTF		sliced_442827df-5481-44cf-8f71-19bca1334854.rna_seq.genomic.gdc_realn_unmapped.bam.tsv	CAVKIIQGAQKLVF		sliced_830838c0-21fa-4f04-9164-67ba46d1b2d9.rna_seq.genomic.gdc_realn.bam.tsv	CASSSWVSMNTEAFF			sliced_95430f7f-2f2f-41cf-bd50-4fd509c73bcf.rna_seq.genomic.gdc_realn_unmapped.bam.tsv	CASSLTVSNGGAGEQYF				CALPNRDDKIIF	9
	sliced_92467f78-e3ac-4027-b083-3c5888e0b95b.rna_seq.genomic.gdc_realn.bam.tsv	CAVLSGRSYIPTF		sliced_442827df-5481-44cf-8f71-19bca1334854.rna_seq.genomic.gdc_realn_unmapped.bam.tsv	CAVSDHAGNQFYF		sliced_830838c0-21fa-4f04-9164-67ba46d1b2d9.rna_seq.genomic.gdc_realn.bam.tsv	CASSFGTGGTGELFF			sliced_95430f7f-2f2f-41cf-bd50-4fd509c73bcf.rna_seq.genomic.gdc_realn_unmapped.bam.tsv	CASSYSSPRLGDYGYTF				CALRGGGTSYGKLTF	9
	sliced_92467f78-e3ac-4027-b083-3c5888e0b95b.rna_seq.genomic.gdc_realn.bam.tsv	CAVLSGGSYIPTF		sliced_442827df-5481-44cf-8f71-19bca1334854.rna_seq.genomic.gdc_realn_unmapped.bam.tsv	CAGQLSNFNKFYF		sliced_830838c0-21fa-4f04-9164-67ba46d1b2d9.rna_seq.genomic.gdc_realn.bam.tsv	CASSLSSLGLAAQSAYEQYF			sliced_95430f7f-2f2f-41cf-bd50-4fd509c73bcf.rna_seq.genomic.gdc_realn_unmapped.bam.tsv	CISVPAAVSGGAPDTQYF				CALRNSGNTPLVF	18
	sliced_92467f78-e3ac-4027-b083-3c5888e0b95b.rna_seq.genomic.gdc_realn.bam.tsv	CIVRVANNAGNMLTF		sliced_442827df-5481-44cf-8f71-19bca1334854.rna_seq.genomic.gdc_realn_unmapped.bam.tsv	CAFMKPPSGTYKYIF		sliced_830838c0-21fa-4f04-9164-67ba46d1b2d9.rna_seq.genomic.gdc_realn.bam.tsv	CASGEDRDHGELFF			sliced_95430f7f-2f2f-41cf-bd50-4fd509c73bcf.rna_seq.genomic.gdc_realn_unmapped.bam.tsv	CASSYGLGPYEQYF				CALRSGAGSYQLTF	9
	sliced_92467f78-e3ac-4027-b083-3c5888e0b95b.rna_seq.genomic.gdc_realn.bam.tsv	CIVRVANNAGNMLTF		sliced_442827df-5481-44cf-8f71-19bca1334854.rna_seq.genomic.gdc_realn_unmapped.bam.tsv	CAASRNSGYSTLTF		sliced_830838c0-21fa-4f04-9164-67ba46d1b2d9.rna_seq.genomic.gdc_realn.bam.tsv	CASSPGTTKNTGELFF			sliced_95430f7f-2f2f-41cf-bd50-4fd509c73bcf.rna_seq.genomic.gdc_realn_unmapped.bam.tsv	CASLGRGYKEQFF				CALRSNDYKLSF	9
	sliced_92467f78-e3ac-4027-b083-3c5888e0b95b.rna_seq.genomic.gdc_realn.bam.tsv	CAYNAGNMLTF		sliced_442827df-5481-44cf-8f71-19bca1334854.rna_seq.genomic.gdc_realn_unmapped.bam.tsv	CAVRSYNTDKLIF		sliced_830838c0-21fa-4f04-9164-67ba46d1b2d9.rna_seq.genomic.gdc_realn.bam.tsv	CASSPGTTKNTGELFF			sliced_73410a3c-41e8-48f1-a320-ab61d94b58e7.rna_seq.genomic.gdc_realn_unmapped.bam.tsv	CASSIAGGPTDTQYF				CALRTTSGTYKYIF	9
	sliced_92467f78-e3ac-4027-b083-3c5888e0b95b.rna_seq.genomic.gdc_realn.bam.tsv	CAYNAGNMLTF		sliced_01cb4d56-d399-4853-b86e-a7993e4bf23d.rna_seq.genomic.gdc_realn_unmapped.bam.tsv	CRHLLLCWAANGNQFYF		sliced_830838c0-21fa-4f04-9164-67ba46d1b2d9.rna_seq.genomic.gdc_realn.bam.tsv	CASSLVAVGRHEQYF			sliced_73410a3c-41e8-48f1-a320-ab61d94b58e7.rna_seq.genomic.gdc_realn_unmapped.bam.tsv	CASSLSGTGDALSTYEQYF				CALSAGANSKLTF	9
	sliced_92467f78-e3ac-4027-b083-3c5888e0b95b.rna_seq.genomic.gdc_realn.bam.tsv	CAYRSGRVGGNTPLVF		sliced_01cb4d56-d399-4853-b86e-a7993e4bf23d.rna_seq.genomic.gdc_realn_unmapped.bam.tsv	CAYRSLQGAQKLVF		sliced_830838c0-21fa-4f04-9164-67ba46d1b2d9.rna_seq.genomic.gdc_realn.bam.tsv	CASSLLLLSGIQETQYF			sliced_c3b1dde3-8100-4af7-8a05-84685c87099f.rna_seq.genomic.gdc_realn_unmapped.bam.tsv	CASREGTAFSFYGYTF				CALSAGGTSYGKLTF	18
	sliced_92467f78-e3ac-4027-b083-3c5888e0b95b.rna_seq.genomic.gdc_realn.bam.tsv	CAYRSVRVGGNTPLVF		sliced_01cb4d56-d399-4853-b86e-a7993e4bf23d.rna_seq.genomic.gdc_realn_unmapped.bam.tsv	CAVRNDYKLSF		sliced_830838c0-21fa-4f04-9164-67ba46d1b2d9.rna_seq.genomic.gdc_realn.bam.tsv	CASAPGGGRVSTDTQYF			sliced_c3b1dde3-8100-4af7-8a05-84685c87099f.rna_seq.genomic.gdc_realn_unmapped.bam.tsv	CARREGTAFSFYGYTF				CALSAYSGAGSYQLTF	9
	sliced_92467f78-e3ac-4027-b083-3c5888e0b95b.rna_seq.genomic.gdc_realn.bam.tsv	CASNTGNQFYF		sliced_01cb4d56-d399-4853-b86e-a7993e4bf23d.rna_seq.genomic.gdc_realn_unmapped.bam.tsv	CVVYPRPVMKTSYDKVIF		sliced_830838c0-21fa-4f04-9164-67ba46d1b2d9.rna_seq.genomic.gdc_realn.bam.tsv	CASAPGGGRGSTDTQYF			sliced_a1893b93-3eee-4097-b259-fa5697bc64ab.rna_seq.genomic.gdc_realn_unmapped.bam.tsv	CASSLGQGWYGYTF				CALSDAGGTSYGKLTF	9
	sliced_92467f78-e3ac-4027-b083-3c5888e0b95b.rna_seq.genomic.gdc_realn.bam.tsv	CASNTGNQFYF		sliced_bb558fef-2292-43a8-8840-6b1a79a4ff99.rna_seq.genomic.gdc_realn_unmapped.bam.tsv	CASGSARQLTF		sliced_830838c0-21fa-4f04-9164-67ba46d1b2d9.rna_seq.genomic.gdc_realn.bam.tsv	CASSSDRVYGYTF			sliced_a1893b93-3eee-4097-b259-fa5697bc64ab.rna_seq.genomic.gdc_realn_unmapped.bam.tsv	CASSPGLYDSTDTQYF				CALSDNYGQNFVF	9
	sliced_92467f78-e3ac-4027-b083-3c5888e0b95b.rna_seq.genomic.gdc_realn.bam.tsv	CASNPGNQFYF		sliced_bb558fef-2292-43a8-8840-6b1a79a4ff99.rna_seq.genomic.gdc_realn_unmapped.bam.tsv	CIVRAYSGGGADGLTF		sliced_830838c0-21fa-4f04-9164-67ba46d1b2d9.rna_seq.genomic.gdc_realn.bam.tsv	CASSLAGGLVETQYF			sliced_a1893b93-3eee-4097-b259-fa5697bc64ab.rna_seq.genomic.gdc_realn_unmapped.bam.tsv	CASSFEGNQPQHF				CALSDPNTGNQFYF	9
	sliced_92467f78-e3ac-4027-b083-3c5888e0b95b.rna_seq.genomic.gdc_realn.bam.tsv	CALIRSGSARQLTF		sliced_bb558fef-2292-43a8-8840-6b1a79a4ff99.rna_seq.genomic.gdc_realn_unmapped.bam.tsv	CVYNDMRF		sliced_830838c0-21fa-4f04-9164-67ba46d1b2d9.rna_seq.genomic.gdc_realn.bam.tsv	CLCASSSPGTSESEQYF			sliced_a1893b93-3eee-4097-b259-fa5697bc64ab.rna_seq.genomic.gdc_realn_unmapped.bam.tsv	CASSSGGIETQYF				CALSDSGGGADGLTF	9
	sliced_8532db63-c894-4bf1-8f4b-9b0361923a44.rna_seq.genomic.gdc_realn.bam.tsv	CAVGAKDNFNKFYF		sliced_c6142201-fce9-4532-9039-0e6d589a4586.rna_seq.genomic.gdc_realn_unmapped.bam.tsv	CATLNDYKLSF		sliced_830838c0-21fa-4f04-9164-67ba46d1b2d9.rna_seq.genomic.gdc_realn.bam.tsv	CASSLLLLSGIQETQYF			sliced_a1893b93-3eee-4097-b259-fa5697bc64ab.rna_seq.genomic.gdc_realn_unmapped.bam.tsv	CASSLVAGEVYEQYF				CALSEAGDDKIIF	9
	sliced_8532db63-c894-4bf1-8f4b-9b0361923a44.rna_seq.genomic.gdc_realn.bam.tsv	CAMREMNTGFQKLVF		sliced_c6142201-fce9-4532-9039-0e6d589a4586.rna_seq.genomic.gdc_realn_unmapped.bam.tsv	CAALSGSARQLTF		sliced_830838c0-21fa-4f04-9164-67ba46d1b2d9.rna_seq.genomic.gdc_realn.bam.tsv	CASSFQVCEPQHF			sliced_a1893b93-3eee-4097-b259-fa5697bc64ab.rna_seq.genomic.gdc_realn_unmapped.bam.tsv	CASSYSFGQGIGYTF				CALSEAGGGNKLTF	9
	sliced_8532db63-c894-4bf1-8f4b-9b0361923a44.rna_seq.genomic.gdc_realn.bam.tsv	CALSDQGGYQKVTF		sliced_c6142201-fce9-4532-9039-0e6d589a4586.rna_seq.genomic.gdc_realn_unmapped.bam.tsv	CAVRDILSSASKIIF		sliced_830838c0-21fa-4f04-9164-67ba46d1b2d9.rna_seq.genomic.gdc_realn.bam.tsv	CSVEVQGFTGELFF			sliced_a1893b93-3eee-4097-b259-fa5697bc64ab.rna_seq.genomic.gdc_realn_unmapped.bam.tsv	CSARVSAGLANSPLHF				CALSEAGTYKYIF	9
	sliced_8532db63-c894-4bf1-8f4b-9b0361923a44.rna_seq.genomic.gdc_realn.bam.tsv	CALSRTGGGADGLTF		sliced_c6142201-fce9-4532-9039-0e6d589a4586.rna_seq.genomic.gdc_realn_unmapped.bam.tsv	CAARSTGNQFYF		sliced_830838c0-21fa-4f04-9164-67ba46d1b2d9.rna_seq.genomic.gdc_realn.bam.tsv	CSVEGGGGVYGYTF			sliced_a1893b93-3eee-4097-b259-fa5697bc64ab.rna_seq.genomic.gdc_realn_unmapped.bam.tsv	CSVGGDRETNEQFF				CALSEANFGNEKLTF	18
	sliced_8532db63-c894-4bf1-8f4b-9b0361923a44.rna_seq.genomic.gdc_realn.bam.tsv	CALSGWAGNNRKLIW		sliced_c6142201-fce9-4532-9039-0e6d589a4586.rna_seq.genomic.gdc_realn_unmapped.bam.tsv	CAVRDTGNTGFQKLVF		sliced_830838c0-21fa-4f04-9164-67ba46d1b2d9.rna_seq.genomic.gdc_realn.bam.tsv	CSFQPQGNTGELFF			sliced_a1893b93-3eee-4097-b259-fa5697bc64ab.rna_seq.genomic.gdc_realn_unmapped.bam.tsv	CASSEVVGTDYGYTF				CALSEANQAGTALIF	9
	sliced_8532db63-c894-4bf1-8f4b-9b0361923a44.rna_seq.genomic.gdc_realn.bam.tsv	CATDKEYSGGGADGLTF		sliced_c6142201-fce9-4532-9039-0e6d589a4586.rna_seq.genomic.gdc_realn_unmapped.bam.tsv	CAIDDYKLSF		sliced_830838c0-21fa-4f04-9164-67ba46d1b2d9.rna_seq.genomic.gdc_realn.bam.tsv	CSVVSERRSTDTQYF			sliced_a1893b93-3eee-4097-b259-fa5697bc64ab.rna_seq.genomic.gdc_realn_unmapped.bam.tsv	CASSQPGDEQYF				CALSEANRGSTLGRLYF	9
	sliced_8532db63-c894-4bf1-8f4b-9b0361923a44.rna_seq.genomic.gdc_realn.bam.tsv	CATDSKKSSGDKLTF		sliced_c6142201-fce9-4532-9039-0e6d589a4586.rna_seq.genomic.gdc_realn_unmapped.bam.tsv	CIVRGNQFYF		sliced_830838c0-21fa-4f04-9164-67ba46d1b2d9.rna_seq.genomic.gdc_realn.bam.tsv	CSVSRTDTQYF			sliced_a1893b93-3eee-4097-b259-fa5697bc64ab.rna_seq.genomic.gdc_realn_unmapped.bam.tsv	CSARQEDGYYEQYF				CALSEANTGGFKTIF	18
	sliced_8532db63-c894-4bf1-8f4b-9b0361923a44.rna_seq.genomic.gdc_realn.bam.tsv	CAFDENRDDKIIF		sliced_c6142201-fce9-4532-9039-0e6d589a4586.rna_seq.genomic.gdc_realn_unmapped.bam.tsv	CATDLLYSSASKIIF		sliced_830838c0-21fa-4f04-9164-67ba46d1b2d9.rna_seq.genomic.gdc_realn.bam.tsv	CSVVLGGTGADTQYF			sliced_a1893b93-3eee-4097-b259-fa5697bc64ab.rna_seq.genomic.gdc_realn_unmapped.bam.tsv	CISVPAAKGQQGTMNTEAFF				CALSEAPGANSKLTF	9
	sliced_8532db63-c894-4bf1-8f4b-9b0361923a44.rna_seq.genomic.gdc_realn.bam.tsv	CAYRSAEGNEKLTF		sliced_c6142201-fce9-4532-9039-0e6d589a4586.rna_seq.genomic.gdc_realn_unmapped.bam.tsv	CIVKEGSNYKLTF		sliced_830838c0-21fa-4f04-9164-67ba46d1b2d9.rna_seq.genomic.gdc_realn.bam.tsv	CSVAIFGRQETQYF			sliced_a1893b93-3eee-4097-b259-fa5697bc64ab.rna_seq.genomic.gdc_realn_unmapped.bam.tsv	CASSQAGFSYYEQFF				CALSEARNAGNMLTF	9
	sliced_8532db63-c894-4bf1-8f4b-9b0361923a44.rna_seq.genomic.gdc_realn.bam.tsv	CAENSKTSYDKVIF		sliced_c6142201-fce9-4532-9039-0e6d589a4586.rna_seq.genomic.gdc_realn_unmapped.bam.tsv	CAAGGQNFVF		sliced_830838c0-21fa-4f04-9164-67ba46d1b2d9.rna_seq.genomic.gdc_realn.bam.tsv	CSVEVQGFTGELFF			sliced_a1893b93-3eee-4097-b259-fa5697bc64ab.rna_seq.genomic.gdc_realn_unmapped.bam.tsv	CASSTRGGYYNEQFF				CALSEASGTYKYIF	9
	sliced_8532db63-c894-4bf1-8f4b-9b0361923a44.rna_seq.genomic.gdc_realn.bam.tsv	CAVANTGNQFYF		sliced_c6142201-fce9-4532-9039-0e6d589a4586.rna_seq.genomic.gdc_realn_unmapped.bam.tsv	CAFIYLDRGGSNYKLTF		sliced_830838c0-21fa-4f04-9164-67ba46d1b2d9.rna_seq.genomic.gdc_realn.bam.tsv	CSVEGLGAEQYF			sliced_a1893b93-3eee-4097-b259-fa5697bc64ab.rna_seq.genomic.gdc_realn_unmapped.bam.tsv	CASSISGDLEAFF				CALSEATGNQFYF	9
	sliced_8532db63-c894-4bf1-8f4b-9b0361923a44.rna_seq.genomic.gdc_realn.bam.tsv	CAVGAYSGGGADGLTF		sliced_c6142201-fce9-4532-9039-0e6d589a4586.rna_seq.genomic.gdc_realn_unmapped.bam.tsv	CAASGAGGTSYGKLTF		sliced_830838c0-21fa-4f04-9164-67ba46d1b2d9.rna_seq.genomic.gdc_realn.bam.tsv	CSALWKNTEAFF			sliced_a1893b93-3eee-4097-b259-fa5697bc64ab.rna_seq.genomic.gdc_realn_unmapped.bam.tsv	CQQPAQPTKRGSSETQYF				CALSEAYNTDKLIF	9
	sliced_8532db63-c894-4bf1-8f4b-9b0361923a44.rna_seq.genomic.gdc_realn.bam.tsv	CAVRDGGTASKLTF		sliced_c6142201-fce9-4532-9039-0e6d589a4586.rna_seq.genomic.gdc_realn_unmapped.bam.tsv	CAGAYMGRRALTF		sliced_830838c0-21fa-4f04-9164-67ba46d1b2d9.rna_seq.genomic.gdc_realn.bam.tsv	CSVACGGNQPQHF			sliced_a1893b93-3eee-4097-b259-fa5697bc64ab.rna_seq.genomic.gdc_realn_unmapped.bam.tsv	CASSWGTEAFF				CALSEETSGSRLTF	27
	sliced_8532db63-c894-4bf1-8f4b-9b0361923a44.rna_seq.genomic.gdc_realn.bam.tsv	CAVEDLWGGSQGNLIF		sliced_c6142201-fce9-4532-9039-0e6d589a4586.rna_seq.genomic.gdc_realn_unmapped.bam.tsv	CAGGVGSQGNLIF		sliced_830838c0-21fa-4f04-9164-67ba46d1b2d9.rna_seq.genomic.gdc_realn.bam.tsv	CSVADGGNQPQHF			sliced_a1893b93-3eee-4097-b259-fa5697bc64ab.rna_seq.genomic.gdc_realn_unmapped.bam.tsv	CAISESPGSSETQYF				CALSEGGGADGLTF	9
	sliced_8532db63-c894-4bf1-8f4b-9b0361923a44.rna_seq.genomic.gdc_realn.bam.tsv	CAVEDLWGGSQGNLIF		sliced_c6142201-fce9-4532-9039-0e6d589a4586.rna_seq.genomic.gdc_realn_unmapped.bam.tsv	CSRDTNAGKSTF		sliced_830838c0-21fa-4f04-9164-67ba46d1b2d9.rna_seq.genomic.gdc_realn.bam.tsv	CSVPELYGYTF			sliced_a1893b93-3eee-4097-b259-fa5697bc64ab.rna_seq.genomic.gdc_realn_unmapped.bam.tsv	CASSLAGVVGEQYF				CALSEGMDSSYKLIF	9
	sliced_8532db63-c894-4bf1-8f4b-9b0361923a44.rna_seq.genomic.gdc_realn.bam.tsv	CAAVVWGSNYQLIW		sliced_c6142201-fce9-4532-9039-0e6d589a4586.rna_seq.genomic.gdc_realn_unmapped.bam.tsv	CAVRDTGNTGFQKLVF		sliced_830838c0-21fa-4f04-9164-67ba46d1b2d9.rna_seq.genomic.gdc_realn.bam.tsv	CSVVGREGHEQFF			sliced_a1893b93-3eee-4097-b259-fa5697bc64ab.rna_seq.genomic.gdc_realn_unmapped.bam.tsv	CSVAPQGEKLFF				CALSEGNRDDKIIF	9
	sliced_8532db63-c894-4bf1-8f4b-9b0361923a44.rna_seq.genomic.gdc_realn.bam.tsv	CAAGNAGKSTF		sliced_ac754707-2aec-42ac-b372-abfe1e7fe112.rna_seq.genomic.gdc_realn_unmapped.bam.tsv	CAASRLNTGFQKLVF		sliced_830838c0-21fa-4f04-9164-67ba46d1b2d9.rna_seq.genomic.gdc_realn.bam.tsv	CSARWARTNTEAFF			sliced_a1893b93-3eee-4097-b259-fa5697bc64ab.rna_seq.genomic.gdc_realn_unmapped.bam.tsv	CASSLEPGASYEQYF				CALSEGSNDYKLSF	9
	sliced_8532db63-c894-4bf1-8f4b-9b0361923a44.rna_seq.genomic.gdc_realn.bam.tsv	CAMREAPFSSGSARQLTF		sliced_ac754707-2aec-42ac-b372-abfe1e7fe112.rna_seq.genomic.gdc_realn_unmapped.bam.tsv	CAVNAGGSYIPTF		sliced_830838c0-21fa-4f04-9164-67ba46d1b2d9.rna_seq.genomic.gdc_realn.bam.tsv	CSARWARTNTEAFF			sliced_a1893b93-3eee-4097-b259-fa5697bc64ab.rna_seq.genomic.gdc_realn_unmapped.bam.tsv	CASSSAGTGLVSYTF				CALSEGVSGGYNKLIF	9
	sliced_8734a3d4-f951-4ecc-a497-1685476dfe8f.rna_seq.genomic.gdc_realn.bam.tsv	CAVGLIGGYQKVTF		sliced_ac754707-2aec-42ac-b372-abfe1e7fe112.rna_seq.genomic.gdc_realn_unmapped.bam.tsv	CALKGVFGNEKLTF		sliced_830838c0-21fa-4f04-9164-67ba46d1b2d9.rna_seq.genomic.gdc_realn.bam.tsv	CSVGQGVDQPQHF			sliced_a1893b93-3eee-4097-b259-fa5697bc64ab.rna_seq.genomic.gdc_realn_unmapped.bam.tsv	CASSSGHEQYF				CALSETSGSRLTF	9
	sliced_8734a3d4-f951-4ecc-a497-1685476dfe8f.rna_seq.genomic.gdc_realn.bam.tsv	CFLLLCYLYPLSGGYNKQIF		sliced_ac754707-2aec-42ac-b372-abfe1e7fe112.rna_seq.genomic.gdc_realn_unmapped.bam.tsv	CVVSEASNTGKLIF		sliced_830838c0-21fa-4f04-9164-67ba46d1b2d9.rna_seq.genomic.gdc_realn.bam.tsv	CSVVLGGTGADTQYF			sliced_a1893b93-3eee-4097-b259-fa5697bc64ab.rna_seq.genomic.gdc_realn_unmapped.bam.tsv	CASSYETSGGYEQYF				CALSGAGSYQLTF	9
	sliced_8734a3d4-f951-4ecc-a497-1685476dfe8f.rna_seq.genomic.gdc_realn.bam.tsv	CFLLLCYLYPLSGGYNKLIF		sliced_ac754707-2aec-42ac-b372-abfe1e7fe112.rna_seq.genomic.gdc_realn_unmapped.bam.tsv	CAENRLSLSTDSWGKFQF		sliced_830838c0-21fa-4f04-9164-67ba46d1b2d9.rna_seq.genomic.gdc_realn.bam.tsv	CASSFISARLNTEAFF			sliced_a1893b93-3eee-4097-b259-fa5697bc64ab.rna_seq.genomic.gdc_realn_unmapped.bam.tsv	CASSPAAGTSQVPQHF				CALSGEYGNKLVF	9
	sliced_8734a3d4-f951-4ecc-a497-1685476dfe8f.rna_seq.genomic.gdc_realn.bam.tsv	CAGHLTSGSRLTF		sliced_ac754707-2aec-42ac-b372-abfe1e7fe112.rna_seq.genomic.gdc_realn_unmapped.bam.tsv	CVQGFYGGSQGNLIF		sliced_830838c0-21fa-4f04-9164-67ba46d1b2d9.rna_seq.genomic.gdc_realn.bam.tsv	CSARKMNTEAFF			sliced_a1893b93-3eee-4097-b259-fa5697bc64ab.rna_seq.genomic.gdc_realn_unmapped.bam.tsv	CAIRGASQETQYF				CALSGGGADGLTF	9
	sliced_8734a3d4-f951-4ecc-a497-1685476dfe8f.rna_seq.genomic.gdc_realn.bam.tsv	CAVSGTASKLTF		sliced_ac754707-2aec-42ac-b372-abfe1e7fe112.rna_seq.genomic.gdc_realn_unmapped.bam.tsv	CAPLWPNFGNEKLTF		sliced_830838c0-21fa-4f04-9164-67ba46d1b2d9.rna_seq.genomic.gdc_realn.bam.tsv	CSALWKNTEAFF			sliced_a1893b93-3eee-4097-b259-fa5697bc64ab.rna_seq.genomic.gdc_realn_unmapped.bam.tsv	CASSLAGPGETQYF				CALSGGSNYKLTF	9
	sliced_8734a3d4-f951-4ecc-a497-1685476dfe8f.rna_seq.genomic.gdc_realn.bam.tsv	CAVQTTDSWGKLQF		sliced_18aa2728-213b-4c06-b196-ed9b3a4cd7f4.rna_seq.genomic.gdc_realn_unmapped.bam.tsv	CLVVPWANDYKLSF		sliced_830838c0-21fa-4f04-9164-67ba46d1b2d9.rna_seq.genomic.gdc_realn.bam.tsv	CAWREGGWNTEAFF			sliced_a1893b93-3eee-4097-b259-fa5697bc64ab.rna_seq.genomic.gdc_realn_unmapped.bam.tsv	CVLLCQQF				CALSGKDTGRRALTF	9
	sliced_8734a3d4-f951-4ecc-a497-1685476dfe8f.rna_seq.genomic.gdc_realn.bam.tsv	CAEKGPGGFKTIF		sliced_e0a2b8e3-f8fb-480c-96e6-bfca08f09934.rna_seq.genomic.gdc_realn_unmapped.bam.tsv	CVVRPGYSSASKIIF		sliced_830838c0-21fa-4f04-9164-67ba46d1b2d9.rna_seq.genomic.gdc_realn.bam.tsv	CAWRQGSPHTEAFF			sliced_a1893b93-3eee-4097-b259-fa5697bc64ab.rna_seq.genomic.gdc_realn_unmapped.bam.tsv	CASSIRGTAKSAGELFF				CALSGLIQGAQKLVF	9
	sliced_8734a3d4-f951-4ecc-a497-1685476dfe8f.rna_seq.genomic.gdc_realn.bam.tsv	CVVNPYSSASKIIF		sliced_084bf09f-b55d-488c-9f4d-f581c93a4df8.rna_seq.genomic.gdc_realn_unmapped.bam.tsv	CADVNNARLMF		sliced_830838c0-21fa-4f04-9164-67ba46d1b2d9.rna_seq.genomic.gdc_realn.bam.tsv	CASSQDRVMGGGRAFF			sliced_a1893b93-3eee-4097-b259-fa5697bc64ab.rna_seq.genomic.gdc_realn_unmapped.bam.tsv	CSVSGGASEQYF				CALSGLTGGGNKLTF	9
	sliced_12480b3c-283e-401e-97be-a22c9ae1240d.rna_seq.genomic.gdc_realn.bam.tsv	CERSRFHLYNQGGKLIF		sliced_f4b2a71c-996e-4183-b7b8-2bb39fbd5ea2.rna_seq.genomic.gdc_realn_unmapped.bam.tsv	CAVNRNYGGSQGNLIF		sliced_830838c0-21fa-4f04-9164-67ba46d1b2d9.rna_seq.genomic.gdc_realn.bam.tsv	CASSQDRVMGGGRAFF			sliced_a1893b93-3eee-4097-b259-fa5697bc64ab.rna_seq.genomic.gdc_realn_unmapped.bam.tsv	CASSMGQGVYGYTF				CALSGYGNNRLAF	9
	sliced_12480b3c-283e-401e-97be-a22c9ae1240d.rna_seq.genomic.gdc_realn.bam.tsv	CAVGDGANNLFF		sliced_f4b2a71c-996e-4183-b7b8-2bb39fbd5ea2.rna_seq.genomic.gdc_realn_unmapped.bam.tsv	CALSDRPGNQFYF		sliced_830838c0-21fa-4f04-9164-67ba46d1b2d9.rna_seq.genomic.gdc_realn.bam.tsv	CASSQDRGQQGASYGYTF			sliced_709dd09d-c24c-4ee3-ab0b-65b0a437177d.rna_seq.genomic.gdc_realn_unmapped.bam.tsv	CASSKQRTLTEAFF				CALSINTGTASKLTF	9
	sliced_12480b3c-283e-401e-97be-a22c9ae1240d.rna_seq.genomic.gdc_realn.bam.tsv	CAVEVSNTDKLIF		sliced_18e361f8-9cce-4871-93a3-b2a11667f237.rna_seq.genomic.gdc_realn_unmapped.bam.tsv	CAYKRGNKLVF		sliced_830838c0-21fa-4f04-9164-67ba46d1b2d9.rna_seq.genomic.gdc_realn.bam.tsv	CASSIEQGYNYGYTF			sliced_709dd09d-c24c-4ee3-ab0b-65b0a437177d.rna_seq.genomic.gdc_realn_unmapped.bam.tsv	CASSEPPGLAGAGTQYF				CALSISSGSARQLTF	9
	sliced_12480b3c-283e-401e-97be-a22c9ae1240d.rna_seq.genomic.gdc_realn.bam.tsv	CAVLPGGGYNKLIF		sliced_18e361f8-9cce-4871-93a3-b2a11667f237.rna_seq.genomic.gdc_realn_unmapped.bam.tsv	CAMRIYTGGFKTIF		sliced_830838c0-21fa-4f04-9164-67ba46d1b2d9.rna_seq.genomic.gdc_realn.bam.tsv	CASSTVTGDYGYTF			sliced_709dd09d-c24c-4ee3-ab0b-65b0a437177d.rna_seq.genomic.gdc_realn_unmapped.bam.tsv	CASSFRDREGYGYTF				CALSNDYKLSF	9
	sliced_12480b3c-283e-401e-97be-a22c9ae1240d.rna_seq.genomic.gdc_realn.bam.tsv	CADSASGSARQLTF		sliced_18e361f8-9cce-4871-93a3-b2a11667f237.rna_seq.genomic.gdc_realn_unmapped.bam.tsv	CAFSGGYRKVTF		sliced_830838c0-21fa-4f04-9164-67ba46d1b2d9.rna_seq.genomic.gdc_realn.bam.tsv	CASSPGLAYGYTF			sliced_709dd09d-c24c-4ee3-ab0b-65b0a437177d.rna_seq.genomic.gdc_realn_unmapped.bam.tsv	CASSLNGMGGDTQYF				CALSNNNARLMF	9
	sliced_12480b3c-283e-401e-97be-a22c9ae1240d.rna_seq.genomic.gdc_realn.bam.tsv	CAVVGSSNTGKLIF		sliced_18e361f8-9cce-4871-93a3-b2a11667f237.rna_seq.genomic.gdc_realn_unmapped.bam.tsv	CAFENSGYALNF		sliced_830838c0-21fa-4f04-9164-67ba46d1b2d9.rna_seq.genomic.gdc_realn.bam.tsv	CSVPELYGYTF			sliced_709dd09d-c24c-4ee3-ab0b-65b0a437177d.rna_seq.genomic.gdc_realn_unmapped.bam.tsv	CASSSPIAGRSYNEQFF				CALSNSGYSTLTF	9
	sliced_12480b3c-283e-401e-97be-a22c9ae1240d.rna_seq.genomic.gdc_realn.bam.tsv	CALANYGQNFVF		sliced_18e361f8-9cce-4871-93a3-b2a11667f237.rna_seq.genomic.gdc_realn_unmapped.bam.tsv	CAVQGDNYGQNFVF		sliced_830838c0-21fa-4f04-9164-67ba46d1b2d9.rna_seq.genomic.gdc_realn.bam.tsv	CASSFEGGMDGYTF			sliced_709dd09d-c24c-4ee3-ab0b-65b0a437177d.rna_seq.genomic.gdc_realn_unmapped.bam.tsv	CAIRESTSETDTQYF				CALSNSNSGYALNF	9
	sliced_12480b3c-283e-401e-97be-a22c9ae1240d.rna_seq.genomic.gdc_realn.bam.tsv	CAVRWNRDDKIIF		sliced_18e361f8-9cce-4871-93a3-b2a11667f237.rna_seq.genomic.gdc_realn_unmapped.bam.tsv	CAVSWSGGSNYKLTF		sliced_830838c0-21fa-4f04-9164-67ba46d1b2d9.rna_seq.genomic.gdc_realn.bam.tsv	CASSLSYGGLNGYTF			sliced_6e1ba022-7faf-491a-bc80-b237d4a26342.rna_seq.genomic.gdc_realn_unmapped.bam.tsv	CASSLGVTTTGELFF				CALSPYSGAGSYQLTF	9
	sliced_12480b3c-283e-401e-97be-a22c9ae1240d.rna_seq.genomic.gdc_realn.bam.tsv	CAVTSRSNDYKLSF		sliced_18e361f8-9cce-4871-93a3-b2a11667f237.rna_seq.genomic.gdc_realn_unmapped.bam.tsv	CAVNPSGTYKYIF		sliced_830838c0-21fa-4f04-9164-67ba46d1b2d9.rna_seq.genomic.gdc_realn.bam.tsv	CSTRGGAGYTF			sliced_6e1ba022-7faf-491a-bc80-b237d4a26342.rna_seq.genomic.gdc_realn_unmapped.bam.tsv	CASSSQRGGRETQYF				CALSRNDYKLSF	9
	sliced_12480b3c-283e-401e-97be-a22c9ae1240d.rna_seq.genomic.gdc_realn.bam.tsv	CGERWKGAQKLVF		sliced_18e361f8-9cce-4871-93a3-b2a11667f237.rna_seq.genomic.gdc_realn_unmapped.bam.tsv	CLVARRGDDKIIF		sliced_830838c0-21fa-4f04-9164-67ba46d1b2d9.rna_seq.genomic.gdc_realn.bam.tsv	CASTDGGRGYTF			sliced_6e1ba022-7faf-491a-bc80-b237d4a26342.rna_seq.genomic.gdc_realn_unmapped.bam.tsv	CASSAYPDGTYGYTF				CALSSNAGGTSYGKLTF	9
	sliced_12480b3c-283e-401e-97be-a22c9ae1240d.rna_seq.genomic.gdc_realn.bam.tsv	CGEPDGQNFVF		sliced_18e361f8-9cce-4871-93a3-b2a11667f237.rna_seq.genomic.gdc_realn_unmapped.bam.tsv	CAFMKHGWVNNDMRF		sliced_830838c0-21fa-4f04-9164-67ba46d1b2d9.rna_seq.genomic.gdc_realn.bam.tsv	CASSYSDIWGYTF			sliced_1d937cc1-7490-4851-aa73-767577fddcc2.rna_seq.genomic.gdc_realn_unmapped.bam.tsv	CSASARGPYNEQFF				CALSVAAGNKLTF	9
	sliced_12480b3c-283e-401e-97be-a22c9ae1240d.rna_seq.genomic.gdc_realn.bam.tsv	CVVNKKWAGGTSYGKLTF		sliced_18e361f8-9cce-4871-93a3-b2a11667f237.rna_seq.genomic.gdc_realn_unmapped.bam.tsv	CAGGSYIPTF		sliced_830838c0-21fa-4f04-9164-67ba46d1b2d9.rna_seq.genomic.gdc_realn.bam.tsv	CSAADSRYTF			sliced_650161f4-462b-4c8a-9480-be133c0a99a2.rna_seq.genomic.gdc_realn_unmapped.bam.tsv	CASSQAGAGALSNEQFF				CALTGAGSYQLTF	9
	sliced_12480b3c-283e-401e-97be-a22c9ae1240d.rna_seq.genomic.gdc_realn.bam.tsv	CVVNIAARDKFYF		sliced_18e361f8-9cce-4871-93a3-b2a11667f237.rna_seq.genomic.gdc_realn_unmapped.bam.tsv	CIVRVRDNNNDMRF		sliced_830838c0-21fa-4f04-9164-67ba46d1b2d9.rna_seq.genomic.gdc_realn.bam.tsv	CASSSTGRVSGNTIYF			sliced_650161f4-462b-4c8a-9480-be133c0a99a2.rna_seq.genomic.gdc_realn_unmapped.bam.tsv	CASSPNQGEETQYF				CALTSGTYKYIF	27
	sliced_12480b3c-283e-401e-97be-a22c9ae1240d.rna_seq.genomic.gdc_realn.bam.tsv	CIGVMLLSTSVGNQFYF		sliced_18e361f8-9cce-4871-93a3-b2a11667f237.rna_seq.genomic.gdc_realn_unmapped.bam.tsv	CAMSTISYNFNKFYF		sliced_830838c0-21fa-4f04-9164-67ba46d1b2d9.rna_seq.genomic.gdc_realn.bam.tsv	CASSSTGRVSGNTIYF			sliced_ad7aecff-3b98-4223-8fa7-7b2e971092ae.rna_seq.genomic.gdc_realn_unmapped.bam.tsv	CISAPAVNRQGTYIICTDTQYF				CAMEYGNKLVF	9
	sliced_12480b3c-283e-401e-97be-a22c9ae1240d.rna_seq.genomic.gdc_realn.bam.tsv	CAVMEYGNKLVF		sliced_18e361f8-9cce-4871-93a3-b2a11667f237.rna_seq.genomic.gdc_realn_unmapped.bam.tsv	CAVSGEGSYIPTF		sliced_830838c0-21fa-4f04-9164-67ba46d1b2d9.rna_seq.genomic.gdc_realn.bam.tsv	CASSPGAGGRNQPQHF			sliced_ad7aecff-3b98-4223-8fa7-7b2e971092ae.rna_seq.genomic.gdc_realn_unmapped.bam.tsv	CASSRDSNYGYTF				CAMNNFNKFYF	9
	sliced_12480b3c-283e-401e-97be-a22c9ae1240d.rna_seq.genomic.gdc_realn.bam.tsv	CAVHYKLSF		sliced_18e361f8-9cce-4871-93a3-b2a11667f237.rna_seq.genomic.gdc_realn_unmapped.bam.tsv	CIGVMLLSTSVLWPLSDYKLSF		sliced_830838c0-21fa-4f04-9164-67ba46d1b2d9.rna_seq.genomic.gdc_realn.bam.tsv	CSASPDSYSNQPQHF			sliced_ad7aecff-3b98-4223-8fa7-7b2e971092ae.rna_seq.genomic.gdc_realn_unmapped.bam.tsv	CASSDPGGSQETQYF				CAMNTGFQKLVF	9
	sliced_12480b3c-283e-401e-97be-a22c9ae1240d.rna_seq.genomic.gdc_realn.bam.tsv	CAVGSNFGNEKLTF		sliced_18e361f8-9cce-4871-93a3-b2a11667f237.rna_seq.genomic.gdc_realn_unmapped.bam.tsv	CAPAPNSGNTPLVF		sliced_830838c0-21fa-4f04-9164-67ba46d1b2d9.rna_seq.genomic.gdc_realn.bam.tsv	CSASPDSYSNQPQHF			sliced_ad7aecff-3b98-4223-8fa7-7b2e971092ae.rna_seq.genomic.gdc_realn_unmapped.bam.tsv	CASSRNTGTGTHGYTF				CAMNYGGSQGNLIF	18
	sliced_12480b3c-283e-401e-97be-a22c9ae1240d.rna_seq.genomic.gdc_realn.bam.tsv	CAVAARGGFQKLVF		sliced_bcb752bf-8861-469f-9488-b2f4679562fd.rna_seq.genomic.gdc_realn_unmapped.bam.tsv	CAVSETGGFKTIF		sliced_830838c0-21fa-4f04-9164-67ba46d1b2d9.rna_seq.genomic.gdc_realn.bam.tsv	CATSPGGQPQHF			sliced_ad7aecff-3b98-4223-8fa7-7b2e971092ae.rna_seq.genomic.gdc_realn_unmapped.bam.tsv	CASSTWGDTQYF				CAMRASGNTPLVF	9
	sliced_12480b3c-283e-401e-97be-a22c9ae1240d.rna_seq.genomic.gdc_realn.bam.tsv	CAVGPDIQGAQKLVF		sliced_d193fd87-102d-44ae-b07b-6534da3d8bb8.rna_seq.genomic.gdc_realn_unmapped.bam.tsv	CAENPHHNQAGTALIF		sliced_830838c0-21fa-4f04-9164-67ba46d1b2d9.rna_seq.genomic.gdc_realn.bam.tsv	CASSSSGGVQPQHF			sliced_ad7aecff-3b98-4223-8fa7-7b2e971092ae.rna_seq.genomic.gdc_realn_unmapped.bam.tsv	CASSLRRGQISYEQYF				CAMREDSNYQLIW	9
	sliced_12480b3c-283e-401e-97be-a22c9ae1240d.rna_seq.genomic.gdc_realn.bam.tsv	CAVSGGYQKVTF		sliced_7dac8fc9-14f2-4528-b92e-8e4125f1e4df.rna_seq.genomic.gdc_realn_unmapped.bam.tsv	CAVRDDNYGQNFVF		sliced_830838c0-21fa-4f04-9164-67ba46d1b2d9.rna_seq.genomic.gdc_realn.bam.tsv	CASSLGAGGKLIVQPQHF			sliced_ad7aecff-3b98-4223-8fa7-7b2e971092ae.rna_seq.genomic.gdc_realn_unmapped.bam.tsv	CASSPMGQSSYEQYF				CAMREDTGNQFYF	9
	sliced_12480b3c-283e-401e-97be-a22c9ae1240d.rna_seq.genomic.gdc_realn.bam.tsv	CAVKNAGGTSYGKLTF		sliced_7dac8fc9-14f2-4528-b92e-8e4125f1e4df.rna_seq.genomic.gdc_realn_unmapped.bam.tsv	CAVGAYNNDMRF		sliced_830838c0-21fa-4f04-9164-67ba46d1b2d9.rna_seq.genomic.gdc_realn.bam.tsv	CASSALGQPQHF			sliced_ad7aecff-3b98-4223-8fa7-7b2e971092ae.rna_seq.genomic.gdc_realn_unmapped.bam.tsv	CASSSLAGGPHEQFF				CAMREGENDYKLSF	18
	sliced_12480b3c-283e-401e-97be-a22c9ae1240d.rna_seq.genomic.gdc_realn.bam.tsv	CAVNEGGGADGLTF		sliced_7c1f22be-3f25-4ac5-afe8-309341e3eeef.rna_seq.genomic.gdc_realn_unmapped.bam.tsv	CAMRVQGNKLVF		sliced_830838c0-21fa-4f04-9164-67ba46d1b2d9.rna_seq.genomic.gdc_realn.bam.tsv	CAGQGAYNSPLHF			sliced_ad7aecff-3b98-4223-8fa7-7b2e971092ae.rna_seq.genomic.gdc_realn_unmapped.bam.tsv	CASSFTGSLEYYTEAFF				CAMREGMDSSYKLIF	72
	sliced_12480b3c-283e-401e-97be-a22c9ae1240d.rna_seq.genomic.gdc_realn.bam.tsv	CAVNQAGTALIF		sliced_1af0d3cd-5222-48b2-ac05-137b74aaaeb1.rna_seq.genomic.gdc_realn_unmapped.bam.tsv	CILRNTGNQFYF		sliced_830838c0-21fa-4f04-9164-67ba46d1b2d9.rna_seq.genomic.gdc_realn.bam.tsv	CASSLRGPTGGWNSPLHF			sliced_ad7aecff-3b98-4223-8fa7-7b2e971092ae.rna_seq.genomic.gdc_realn_unmapped.bam.tsv	CASSLGSQTQYF				CAMREGQDSSYKLIF	36
	sliced_12480b3c-283e-401e-97be-a22c9ae1240d.rna_seq.genomic.gdc_realn.bam.tsv	CAVTRAGNNRKLIW		sliced_1af0d3cd-5222-48b2-ac05-137b74aaaeb1.rna_seq.genomic.gdc_realn_unmapped.bam.tsv	CTIACSHGSSNTGKLIF		sliced_830838c0-21fa-4f04-9164-67ba46d1b2d9.rna_seq.genomic.gdc_realn.bam.tsv	CASWDVGSPLHF			sliced_ad7aecff-3b98-4223-8fa7-7b2e971092ae.rna_seq.genomic.gdc_realn_unmapped.bam.tsv	CASSQQQTGAGEKLFF				CAMREGQGGGFKTIF	9
	sliced_12480b3c-283e-401e-97be-a22c9ae1240d.rna_seq.genomic.gdc_realn.bam.tsv	CAEASGGYNKLIF		sliced_1af0d3cd-5222-48b2-ac05-137b74aaaeb1.rna_seq.genomic.gdc_realn_unmapped.bam.tsv	CAMSLNSGGYQKVTF		sliced_830838c0-21fa-4f04-9164-67ba46d1b2d9.rna_seq.genomic.gdc_realn.bam.tsv	CASSLVGGANEQFF			sliced_ad7aecff-3b98-4223-8fa7-7b2e971092ae.rna_seq.genomic.gdc_realn_unmapped.bam.tsv	CASSIVGPVSIREQYF				CAMREGYGNNRLAF	9
	sliced_12480b3c-283e-401e-97be-a22c9ae1240d.rna_seq.genomic.gdc_realn.bam.tsv	CAMREDSIKAAGNKLTF		sliced_1af0d3cd-5222-48b2-ac05-137b74aaaeb1.rna_seq.genomic.gdc_realn_unmapped.bam.tsv	CAGQLSGTASKLTF		sliced_830838c0-21fa-4f04-9164-67ba46d1b2d9.rna_seq.genomic.gdc_realn.bam.tsv	CASSNSLAGGPHEQFF			sliced_ad7aecff-3b98-4223-8fa7-7b2e971092ae.rna_seq.genomic.gdc_realn_unmapped.bam.tsv	CASSQVDSKGYTF				CAMRELYSGGGADGLTF	9
	sliced_12480b3c-283e-401e-97be-a22c9ae1240d.rna_seq.genomic.gdc_realn.bam.tsv	CALREDYGQNFVF		sliced_1af0d3cd-5222-48b2-ac05-137b74aaaeb1.rna_seq.genomic.gdc_realn_unmapped.bam.tsv	CATAGNQFYF		sliced_830838c0-21fa-4f04-9164-67ba46d1b2d9.rna_seq.genomic.gdc_realn.bam.tsv	CASIGLVAYEQYF			sliced_ad7aecff-3b98-4223-8fa7-7b2e971092ae.rna_seq.genomic.gdc_realn_unmapped.bam.tsv	CARPEKGPRAGTDYGYTF				CAMREMDSNYQLIW	9
	sliced_12480b3c-283e-401e-97be-a22c9ae1240d.rna_seq.genomic.gdc_realn.bam.tsv	CAMSDRGSTLGRLYF		sliced_1af0d3cd-5222-48b2-ac05-137b74aaaeb1.rna_seq.genomic.gdc_realn_unmapped.bam.tsv	CSRGSARQLTF		sliced_830838c0-21fa-4f04-9164-67ba46d1b2d9.rna_seq.genomic.gdc_realn.bam.tsv	CASSLAGTGTYEQYF			sliced_ad7aecff-3b98-4223-8fa7-7b2e971092ae.rna_seq.genomic.gdc_realn_unmapped.bam.tsv	CASSLARRPQETQYF				CAMREPYSGAGSYQLTF	9
	sliced_12480b3c-283e-401e-97be-a22c9ae1240d.rna_seq.genomic.gdc_realn.bam.tsv	CAMGATGGGNKLTF		sliced_1af0d3cd-5222-48b2-ac05-137b74aaaeb1.rna_seq.genomic.gdc_realn_unmapped.bam.tsv	CAENKGYDKIIF		sliced_830838c0-21fa-4f04-9164-67ba46d1b2d9.rna_seq.genomic.gdc_realn.bam.tsv	CASSPRDSSSYEQYF			sliced_ad7aecff-3b98-4223-8fa7-7b2e971092ae.rna_seq.genomic.gdc_realn_unmapped.bam.tsv	CLCKSPTRGRVRSYEQYF				CAMRETQGGSEKLVF	9
	sliced_12480b3c-283e-401e-97be-a22c9ae1240d.rna_seq.genomic.gdc_realn.bam.tsv	CAVGRAGGTSYGKLTF		sliced_1af0d3cd-5222-48b2-ac05-137b74aaaeb1.rna_seq.genomic.gdc_realn_unmapped.bam.tsv	CAQGRAGNMLTF		sliced_830838c0-21fa-4f04-9164-67ba46d1b2d9.rna_seq.genomic.gdc_realn.bam.tsv	CASSHQTGHTEAFF			sliced_ad7aecff-3b98-4223-8fa7-7b2e971092ae.rna_seq.genomic.gdc_realn_unmapped.bam.tsv	CASSDNGAENTEAFF				CAMREVEYGNKLVF	9
	sliced_12480b3c-283e-401e-97be-a22c9ae1240d.rna_seq.genomic.gdc_realn.bam.tsv	CAVSLIQGAQKLVF		sliced_1af0d3cd-5222-48b2-ac05-137b74aaaeb1.rna_seq.genomic.gdc_realn_unmapped.bam.tsv	CAARYSSASKIIF		sliced_830838c0-21fa-4f04-9164-67ba46d1b2d9.rna_seq.genomic.gdc_realn.bam.tsv	CASSHQTGHTEAFF			sliced_ad7aecff-3b98-4223-8fa7-7b2e971092ae.rna_seq.genomic.gdc_realn_unmapped.bam.tsv	CSARGRGYTEAFF				CAMREVGNQFYF	9
	sliced_12480b3c-283e-401e-97be-a22c9ae1240d.rna_seq.genomic.gdc_realn.bam.tsv	CATQPNDYKLSF		sliced_1af0d3cd-5222-48b2-ac05-137b74aaaeb1.rna_seq.genomic.gdc_realn_unmapped.bam.tsv	CALSDRGNNRKLIW		sliced_830838c0-21fa-4f04-9164-67ba46d1b2d9.rna_seq.genomic.gdc_realn.bam.tsv	CSASPGLAGAETQYF			sliced_ad7aecff-3b98-4223-8fa7-7b2e971092ae.rna_seq.genomic.gdc_realn_unmapped.bam.tsv	CASSGSPTWEDTQYF				CAMRGLIQGAQKLVF	9
	sliced_12480b3c-283e-401e-97be-a22c9ae1240d.rna_seq.genomic.gdc_realn.bam.tsv	CAAGQEAGNTPLVF		sliced_1af0d3cd-5222-48b2-ac05-137b74aaaeb1.rna_seq.genomic.gdc_realn_unmapped.bam.tsv	CRLHLCCQMKGSQGNLIF		sliced_830838c0-21fa-4f04-9164-67ba46d1b2d9.rna_seq.genomic.gdc_realn.bam.tsv	CASSPRDRLAGIHTGELFF			sliced_8a8e41a4-f4eb-481f-8830-15d7e4cd484b.rna_seq.genomic.gdc_realn_unmapped.bam.tsv	CILLCQQLF				CAMRGSNDYKLSF	9
	sliced_12480b3c-283e-401e-97be-a22c9ae1240d.rna_seq.genomic.gdc_realn.bam.tsv	CALSEVFSGGYNKLIF		sliced_f41c70f6-d99f-4db9-9f3f-6dc9cec79964.rna_seq.genomic.gdc_realn_unmapped.bam.tsv	CAGQPHPNTGNQFYF		sliced_830838c0-21fa-4f04-9164-67ba46d1b2d9.rna_seq.genomic.gdc_realn.bam.tsv	CASSLAKSSYNEQFF			sliced_56e70862-91f9-48ca-b299-7db040e9adc3.rna_seq.genomic.gdc_realn_unmapped.bam.tsv	CASSQEWAGFGNTIYF				CAMRNNQGGKLIF	9
	sliced_12480b3c-283e-401e-97be-a22c9ae1240d.rna_seq.genomic.gdc_realn.bam.tsv	CALSDGVTGTASKLTF		sliced_f41c70f6-d99f-4db9-9f3f-6dc9cec79964.rna_seq.genomic.gdc_realn_unmapped.bam.tsv	CALDRANTGFQKLVF		sliced_830838c0-21fa-4f04-9164-67ba46d1b2d9.rna_seq.genomic.gdc_realn.bam.tsv	CASSGRGPYNEQFF			sliced_4ba49746-8a1c-48b1-8ea7-4d8449b5313c.rna_seq.genomic.gdc_realn_unmapped.bam.tsv	CSTDGLVQSYGYTF				CAMRRPSGGYNKLIF	18
	sliced_12480b3c-283e-401e-97be-a22c9ae1240d.rna_seq.genomic.gdc_realn.bam.tsv	CALSEAYNYGQNFVF		sliced_f41c70f6-d99f-4db9-9f3f-6dc9cec79964.rna_seq.genomic.gdc_realn_unmapped.bam.tsv	CLVGVPSGAGSYQLTF		sliced_830838c0-21fa-4f04-9164-67ba46d1b2d9.rna_seq.genomic.gdc_realn.bam.tsv	CASSLAKSSYNEQFF			sliced_4ba49746-8a1c-48b1-8ea7-4d8449b5313c.rna_seq.genomic.gdc_realn_unmapped.bam.tsv	CASSPGTRGLGDDEQFF				CAMSGDNQGGKLIF	9
	sliced_12480b3c-283e-401e-97be-a22c9ae1240d.rna_seq.genomic.gdc_realn.bam.tsv	CAVTNSGYALNF		sliced_f41c70f6-d99f-4db9-9f3f-6dc9cec79964.rna_seq.genomic.gdc_realn_unmapped.bam.tsv	CVVNMRNGQNFVF		sliced_830838c0-21fa-4f04-9164-67ba46d1b2d9.rna_seq.genomic.gdc_realn.bam.tsv	CASKGIRGRASSSYNEQFF			sliced_4ba49746-8a1c-48b1-8ea7-4d8449b5313c.rna_seq.genomic.gdc_realn_unmapped.bam.tsv	CASSQTGEKLFF				CAMSRGGGADGLTF	9
	sliced_12480b3c-283e-401e-97be-a22c9ae1240d.rna_seq.genomic.gdc_realn.bam.tsv	CAVSHYNQGGKLIF		sliced_dcc5ba96-e1ce-4613-b387-edade3542a1f.rna_seq.genomic.gdc_realn_unmapped.bam.tsv	CAYRSAAGGTSYGKLTF		sliced_830838c0-21fa-4f04-9164-67ba46d1b2d9.rna_seq.genomic.gdc_realn.bam.tsv	CASREDRDSYNEQFF			sliced_4ba49746-8a1c-48b1-8ea7-4d8449b5313c.rna_seq.genomic.gdc_realn_unmapped.bam.tsv	CRDSEDIMKNCFF				CAMSSYNTDKLIF	9
	sliced_12480b3c-283e-401e-97be-a22c9ae1240d.rna_seq.genomic.gdc_realn.bam.tsv	CAASIGSQGNLIF		sliced_dcc5ba96-e1ce-4613-b387-edade3542a1f.rna_seq.genomic.gdc_realn_unmapped.bam.tsv	CAVNAGTNAGKSTF		sliced_830838c0-21fa-4f04-9164-67ba46d1b2d9.rna_seq.genomic.gdc_realn.bam.tsv	CASSSHPITRDSNNEQFF			sliced_4ba49746-8a1c-48b1-8ea7-4d8449b5313c.rna_seq.genomic.gdc_realn_unmapped.bam.tsv	CASTPRLGYYGYTF				CAMSTGGGNKLTF	9
	sliced_12480b3c-283e-401e-97be-a22c9ae1240d.rna_seq.genomic.gdc_realn.bam.tsv	CAASTGSNNNDMRF		sliced_dcc5ba96-e1ce-4613-b387-edade3542a1f.rna_seq.genomic.gdc_realn_unmapped.bam.tsv	CGIKAAGNKLTF		sliced_830838c0-21fa-4f04-9164-67ba46d1b2d9.rna_seq.genomic.gdc_realn.bam.tsv	CASRSRTGESYNEQFF			sliced_4ba49746-8a1c-48b1-8ea7-4d8449b5313c.rna_seq.genomic.gdc_realn_unmapped.bam.tsv	CASSQDGEGYSNQPQHF				CAMSVGAGGTSYGKLTF	9
	sliced_12480b3c-283e-401e-97be-a22c9ae1240d.rna_seq.genomic.gdc_realn.bam.tsv	CAGPGTGKLIF		sliced_dcc5ba96-e1ce-4613-b387-edade3542a1f.rna_seq.genomic.gdc_realn_unmapped.bam.tsv	CAYRSAGGTSYGKLTF		sliced_830838c0-21fa-4f04-9164-67ba46d1b2d9.rna_seq.genomic.gdc_realn.bam.tsv	CASSQEAGKAYNEQFF			sliced_4ba49746-8a1c-48b1-8ea7-4d8449b5313c.rna_seq.genomic.gdc_realn_unmapped.bam.tsv	CASSYGTVYEQYF				CAMSYTGNQFYF	9
	sliced_12480b3c-283e-401e-97be-a22c9ae1240d.rna_seq.genomic.gdc_realn.bam.tsv	CAARYMNRDDKIIF		sliced_dcc5ba96-e1ce-4613-b387-edade3542a1f.rna_seq.genomic.gdc_realn_unmapped.bam.tsv	CVVSASNARLMF		sliced_830838c0-21fa-4f04-9164-67ba46d1b2d9.rna_seq.genomic.gdc_realn.bam.tsv	CASSETVEVYYNEQFF			sliced_4ba49746-8a1c-48b1-8ea7-4d8449b5313c.rna_seq.genomic.gdc_realn_unmapped.bam.tsv	CASSPTTGHGIYGYTF				CAPGGSQGNLIF	18
	sliced_12480b3c-283e-401e-97be-a22c9ae1240d.rna_seq.genomic.gdc_realn.bam.tsv	CAATAGTYKYIF		sliced_dcc5ba96-e1ce-4613-b387-edade3542a1f.rna_seq.genomic.gdc_realn_unmapped.bam.tsv	CCYVLLHLTRSGNTPLVF		sliced_830838c0-21fa-4f04-9164-67ba46d1b2d9.rna_seq.genomic.gdc_realn.bam.tsv	CASSMGTGGYNEQFF			sliced_4ba49746-8a1c-48b1-8ea7-4d8449b5313c.rna_seq.genomic.gdc_realn_unmapped.bam.tsv	CASSSKTSRETQYF				CAPGGYNKLIF	9
	sliced_12480b3c-283e-401e-97be-a22c9ae1240d.rna_seq.genomic.gdc_realn.bam.tsv	CCVLLHRRNDMRF		sliced_dcc5ba96-e1ce-4613-b387-edade3542a1f.rna_seq.genomic.gdc_realn_unmapped.bam.tsv	CAENKNSGNTPLVF		sliced_830838c0-21fa-4f04-9164-67ba46d1b2d9.rna_seq.genomic.gdc_realn.bam.tsv	CASRIAGERYNEQFF			sliced_4ba49746-8a1c-48b1-8ea7-4d8449b5313c.rna_seq.genomic.gdc_realn_unmapped.bam.tsv	CASSPSRGMTEAFF				CAPMDSNYQLIW	27
	sliced_12480b3c-283e-401e-97be-a22c9ae1240d.rna_seq.genomic.gdc_realn.bam.tsv	CIVRVGPSNTGKLIF		sliced_dcc5ba96-e1ce-4613-b387-edade3542a1f.rna_seq.genomic.gdc_realn_unmapped.bam.tsv	CGTEPSYNTDKLIF		sliced_830838c0-21fa-4f04-9164-67ba46d1b2d9.rna_seq.genomic.gdc_realn.bam.tsv	CSARDPSGQAYNEQFF			sliced_4ba49746-8a1c-48b1-8ea7-4d8449b5313c.rna_seq.genomic.gdc_realn_unmapped.bam.tsv	CQPYGNQPQHF				CAPNAGGTSYGKLTF	9
	sliced_12480b3c-283e-401e-97be-a22c9ae1240d.rna_seq.genomic.gdc_realn.bam.tsv	CTIASSESRGGGADRLTF		sliced_dcc5ba96-e1ce-4613-b387-edade3542a1f.rna_seq.genomic.gdc_realn_unmapped.bam.tsv	CAMTWTGGFRTIF		sliced_830838c0-21fa-4f04-9164-67ba46d1b2d9.rna_seq.genomic.gdc_realn.bam.tsv	CAAQGDNEQFF			sliced_4ba49746-8a1c-48b1-8ea7-4d8449b5313c.rna_seq.genomic.gdc_realn_unmapped.bam.tsv	CASSLVEVGGGPFVEQFF				CAPNAGNNRKLIW	9
	sliced_12480b3c-283e-401e-97be-a22c9ae1240d.rna_seq.genomic.gdc_realn.bam.tsv	CAGAKDAGNNRKLIW		sliced_dcc5ba96-e1ce-4613-b387-edade3542a1f.rna_seq.genomic.gdc_realn_unmapped.bam.tsv	CAETPYNQGGKLIF		sliced_830838c0-21fa-4f04-9164-67ba46d1b2d9.rna_seq.genomic.gdc_realn.bam.tsv	CASSPLGQGGNNEQFF			sliced_4ba49746-8a1c-48b1-8ea7-4d8449b5313c.rna_seq.genomic.gdc_realn_unmapped.bam.tsv	CASSEWDRGQNTEAFF				CAPSQGGSEKLVF	9
	sliced_12480b3c-283e-401e-97be-a22c9ae1240d.rna_seq.genomic.gdc_realn.bam.tsv	CAGEGNNDMRF		sliced_dcc5ba96-e1ce-4613-b387-edade3542a1f.rna_seq.genomic.gdc_realn_unmapped.bam.tsv	CRPYGGSQGNLIF		sliced_830838c0-21fa-4f04-9164-67ba46d1b2d9.rna_seq.genomic.gdc_realn.bam.tsv	CASSLIRGGNNEQFF			sliced_4ba49746-8a1c-48b1-8ea7-4d8449b5313c.rna_seq.genomic.gdc_realn_unmapped.bam.tsv	CASTPPVSGGNTDTQYF				CAPYNTDKLIF	18
	sliced_12480b3c-283e-401e-97be-a22c9ae1240d.rna_seq.genomic.gdc_realn.bam.tsv	CAGAQRSTDKLIF		sliced_dcc5ba96-e1ce-4613-b387-edade3542a1f.rna_seq.genomic.gdc_realn_unmapped.bam.tsv	CAGRSNFNKFYF		sliced_830838c0-21fa-4f04-9164-67ba46d1b2d9.rna_seq.genomic.gdc_realn.bam.tsv	CASSQASLTSGSTGNEQFF			sliced_4ba49746-8a1c-48b1-8ea7-4d8449b5313c.rna_seq.genomic.gdc_realn_unmapped.bam.tsv	CASRYTDTDTQYF				CAPYSGGGADGLTF	9
	sliced_12480b3c-283e-401e-97be-a22c9ae1240d.rna_seq.genomic.gdc_realn.bam.tsv	CTSVQQSDTGTASKLTF		sliced_dcc5ba96-e1ce-4613-b387-edade3542a1f.rna_seq.genomic.gdc_realn_unmapped.bam.tsv	CAAIPQDSSYKLIF		sliced_830838c0-21fa-4f04-9164-67ba46d1b2d9.rna_seq.genomic.gdc_realn.bam.tsv	CASSYSTSGSSEQFF			sliced_4ba49746-8a1c-48b1-8ea7-4d8449b5313c.rna_seq.genomic.gdc_realn_unmapped.bam.tsv	CASSLGAPGFYGYTF				CARNTGNQFYF	9
	sliced_12480b3c-283e-401e-97be-a22c9ae1240d.rna_seq.genomic.gdc_realn.bam.tsv	CTSVQQARVGANNLFF		sliced_dcc5ba96-e1ce-4613-b387-edade3542a1f.rna_seq.genomic.gdc_realn_unmapped.bam.tsv	CALASGTYKYIF		sliced_830838c0-21fa-4f04-9164-67ba46d1b2d9.rna_seq.genomic.gdc_realn.bam.tsv	CASSQASLTSGSTGNEQFF			sliced_4ba49746-8a1c-48b1-8ea7-4d8449b5313c.rna_seq.genomic.gdc_realn_unmapped.bam.tsv	CASSLGAPGFYGYTF				CARSGAGSYQLTF	9
	sliced_12480b3c-283e-401e-97be-a22c9ae1240d.rna_seq.genomic.gdc_realn.bam.tsv	CASHSSSKETSGSRLTF		sliced_dcc5ba96-e1ce-4613-b387-edade3542a1f.rna_seq.genomic.gdc_realn_unmapped.bam.tsv	CAASLGGSNYKLTF		sliced_830838c0-21fa-4f04-9164-67ba46d1b2d9.rna_seq.genomic.gdc_realn.bam.tsv	CASSYSTSGSSEQFF			sliced_4ba49746-8a1c-48b1-8ea7-4d8449b5313c.rna_seq.genomic.gdc_realn_unmapped.bam.tsv	CASSQDGGVTGELFF				CASAYSGAGSYQLTF	9
	sliced_12480b3c-283e-401e-97be-a22c9ae1240d.rna_seq.genomic.gdc_realn.bam.tsv	CGTEVTYNTDKLIF		sliced_dcc5ba96-e1ce-4613-b387-edade3542a1f.rna_seq.genomic.gdc_realn_unmapped.bam.tsv	CAAIPQDSSYKLIF		sliced_830838c0-21fa-4f04-9164-67ba46d1b2d9.rna_seq.genomic.gdc_realn.bam.tsv	CASRDIVNEQFF			sliced_4ba49746-8a1c-48b1-8ea7-4d8449b5313c.rna_seq.genomic.gdc_realn_unmapped.bam.tsv	CASSLGTRETQYF				CASHSGTYKYIF	9
	sliced_12480b3c-283e-401e-97be-a22c9ae1240d.rna_seq.genomic.gdc_realn.bam.tsv	CILRDVDNNARLMF		sliced_dcc5ba96-e1ce-4613-b387-edade3542a1f.rna_seq.genomic.gdc_realn_unmapped.bam.tsv	CAMTKRRDDKIIF		sliced_830838c0-21fa-4f04-9164-67ba46d1b2d9.rna_seq.genomic.gdc_realn.bam.tsv	CASSPGPGKEQFF			sliced_4ba49746-8a1c-48b1-8ea7-4d8449b5313c.rna_seq.genomic.gdc_realn_unmapped.bam.tsv	CASSASLYRGQNTQYF				CASMDSNYQLIW	18
	sliced_12480b3c-283e-401e-97be-a22c9ae1240d.rna_seq.genomic.gdc_realn.bam.tsv	CDVFLCFHELNAGGTSYGKLTF		sliced_dcc5ba96-e1ce-4613-b387-edade3542a1f.rna_seq.genomic.gdc_realn_unmapped.bam.tsv	CAPAAYGNTGKLIF		sliced_830838c0-21fa-4f04-9164-67ba46d1b2d9.rna_seq.genomic.gdc_realn.bam.tsv	CASSYIGLAGNEQFF			sliced_4ba49746-8a1c-48b1-8ea7-4d8449b5313c.rna_seq.genomic.gdc_realn_unmapped.bam.tsv	CASSLRGGTGELFF				CASMEYGNKLVF	18
	sliced_12480b3c-283e-401e-97be-a22c9ae1240d.rna_seq.genomic.gdc_realn.bam.tsv	CAFMSRLNYGGSQGNLIF		sliced_dcc5ba96-e1ce-4613-b387-edade3542a1f.rna_seq.genomic.gdc_realn_unmapped.bam.tsv	CILRDIDTGNQFYF		sliced_830838c0-21fa-4f04-9164-67ba46d1b2d9.rna_seq.genomic.gdc_realn.bam.tsv	CSVVGREGHEQFF			sliced_4ba49746-8a1c-48b1-8ea7-4d8449b5313c.rna_seq.genomic.gdc_realn_unmapped.bam.tsv	CASSQDRRGDYNEQFF				CASNAGGTSYGKLTF	9
	sliced_12480b3c-283e-401e-97be-a22c9ae1240d.rna_seq.genomic.gdc_realn.bam.tsv	CAYRSVAAGNKLTF		sliced_dcc5ba96-e1ce-4613-b387-edade3542a1f.rna_seq.genomic.gdc_realn_unmapped.bam.tsv	CAGPSTGTDKLIF		sliced_830838c0-21fa-4f04-9164-67ba46d1b2d9.rna_seq.genomic.gdc_realn.bam.tsv	CASSEGMPSRDEQFF			sliced_4ba49746-8a1c-48b1-8ea7-4d8449b5313c.rna_seq.genomic.gdc_realn_unmapped.bam.tsv	CASTPGGIQPQHF				CASNQGGKLIF	9
	sliced_12480b3c-283e-401e-97be-a22c9ae1240d.rna_seq.genomic.gdc_realn.bam.tsv	CAYGGDTAQLFF		sliced_dcc5ba96-e1ce-4613-b387-edade3542a1f.rna_seq.genomic.gdc_realn_unmapped.bam.tsv	CAMREESNFGNEKLTF		sliced_830838c0-21fa-4f04-9164-67ba46d1b2d9.rna_seq.genomic.gdc_realn.bam.tsv	CATSRALQGADEQFF			sliced_ae56c932-813b-4b61-9b62-7608abe1e0f8.rna_seq.genomic.gdc_realn_unmapped.bam.tsv	CASSLTGSQETQYF				CASNTGNQFYF	9
	sliced_12480b3c-283e-401e-97be-a22c9ae1240d.rna_seq.genomic.gdc_realn.bam.tsv	CAASGETSGSRLTF		sliced_dcc5ba96-e1ce-4613-b387-edade3542a1f.rna_seq.genomic.gdc_realn_unmapped.bam.tsv	CTIASSESENNNDMRF		sliced_830838c0-21fa-4f04-9164-67ba46d1b2d9.rna_seq.genomic.gdc_realn.bam.tsv	CAASRALQGADEQLF			sliced_ae56c932-813b-4b61-9b62-7608abe1e0f8.rna_seq.genomic.gdc_realn_unmapped.bam.tsv	CASRGSGPEQYF				CASPQGGSEKLVF	9
	sliced_12480b3c-283e-401e-97be-a22c9ae1240d.rna_seq.genomic.gdc_realn.bam.tsv	CAASGKGGSEKLVF		sliced_40af245d-602a-45ee-ada4-a504199e9131.rna_seq.genomic.gdc_realn_unmapped.bam.tsv	CATDDVINDMRF		sliced_830838c0-21fa-4f04-9164-67ba46d1b2d9.rna_seq.genomic.gdc_realn.bam.tsv	CASSLVREVSEQFF			sliced_ae56c932-813b-4b61-9b62-7608abe1e0f8.rna_seq.genomic.gdc_realn_unmapped.bam.tsv	CASSLGQGEHNEQFF				CASSGGYQKVTF	27
	sliced_12480b3c-283e-401e-97be-a22c9ae1240d.rna_seq.genomic.gdc_realn.bam.tsv	CAMSDKGGSEKLVF		sliced_d6c42ca2-a7c0-4708-856c-fe609e21aed9.rna_seq.genomic.gdc_realn_unmapped.bam.tsv	CAVDPGGYNKLIF		sliced_830838c0-21fa-4f04-9164-67ba46d1b2d9.rna_seq.genomic.gdc_realn.bam.tsv	CASSLVREVSEQFF			sliced_ae56c932-813b-4b61-9b62-7608abe1e0f8.rna_seq.genomic.gdc_realn_unmapped.bam.tsv	CSVGLGYNEQFF				CASSNAGGTSYGKLTF	9
	sliced_12480b3c-283e-401e-97be-a22c9ae1240d.rna_seq.genomic.gdc_realn.bam.tsv	CAVGVTGANSKLTF		sliced_d6c42ca2-a7c0-4708-856c-fe609e21aed9.rna_seq.genomic.gdc_realn_unmapped.bam.tsv	CAVDPGGYNKLIF		sliced_830838c0-21fa-4f04-9164-67ba46d1b2d9.rna_seq.genomic.gdc_realn.bam.tsv	CSARDARWEQFF			sliced_ae56c932-813b-4b61-9b62-7608abe1e0f8.rna_seq.genomic.gdc_realn_unmapped.bam.tsv	CASSLAGGPVYEQYF				CASTDSWGKLQF	9
	sliced_12480b3c-283e-401e-97be-a22c9ae1240d.rna_seq.genomic.gdc_realn.bam.tsv	CAASGGAQKLVF		sliced_d6c42ca2-a7c0-4708-856c-fe609e21aed9.rna_seq.genomic.gdc_realn_unmapped.bam.tsv	CAEHGDDMRF		sliced_830838c0-21fa-4f04-9164-67ba46d1b2d9.rna_seq.genomic.gdc_realn.bam.tsv	CSARDARWEQFF			sliced_c79986e3-0369-40f2-81a9-177cef2a4b22.rna_seq.genomic.gdc_realn_unmapped.bam.tsv	CAPSTKRGNIQYF				CASYGGSQGNLIF	18
	sliced_12480b3c-283e-401e-97be-a22c9ae1240d.rna_seq.genomic.gdc_realn.bam.tsv	CAVSIIQGAQKLVF		sliced_ce8c7b30-5766-4f20-ac55-95794089c0bc.rna_seq.genomic.gdc_realn_unmapped.bam.tsv	CAVHGDYKLSF		sliced_830838c0-21fa-4f04-9164-67ba46d1b2d9.rna_seq.genomic.gdc_realn.bam.tsv	CATAGANTGELFF			sliced_86289cc5-59f1-4330-987e-b775e13c762d.rna_seq.genomic.gdc_realn_unmapped.bam.tsv	CASSLARGLVENNEQFF				CASYNDYKLSF	9
	sliced_12480b3c-283e-401e-97be-a22c9ae1240d.rna_seq.genomic.gdc_realn.bam.tsv	CAFMKRPLIQGAQKLVF		sliced_ce8c7b30-5766-4f20-ac55-95794089c0bc.rna_seq.genomic.gdc_realn_unmapped.bam.tsv	CAVNVNTGFQKLVF		sliced_830838c0-21fa-4f04-9164-67ba46d1b2d9.rna_seq.genomic.gdc_realn.bam.tsv	CASSHPGLAANTGELFF			sliced_86289cc5-59f1-4330-987e-b775e13c762d.rna_seq.genomic.gdc_realn_unmapped.bam.tsv	CASSPGVQETQYF				CASYNTDKLIF	9
	sliced_12480b3c-283e-401e-97be-a22c9ae1240d.rna_seq.genomic.gdc_realn.bam.tsv	CNERGLQGAQKLVF		sliced_ce8c7b30-5766-4f20-ac55-95794089c0bc.rna_seq.genomic.gdc_realn_unmapped.bam.tsv	CAASGKSGGSNYKLTF		sliced_830838c0-21fa-4f04-9164-67ba46d1b2d9.rna_seq.genomic.gdc_realn.bam.tsv	CAIRAEANTGELFF			sliced_2c070daa-d93a-4011-b1d9-8ff603f45978.rna_seq.genomic.gdc_realn_unmapped.bam.tsv	CASSKTPGQGATGYTF				CASYSSASKIIF	63
	sliced_12480b3c-283e-401e-97be-a22c9ae1240d.rna_seq.genomic.gdc_realn.bam.tsv	CATDEGAQKLVF		sliced_ce8c7b30-5766-4f20-ac55-95794089c0bc.rna_seq.genomic.gdc_realn_unmapped.bam.tsv	CAVERNQGGKLIF		sliced_830838c0-21fa-4f04-9164-67ba46d1b2d9.rna_seq.genomic.gdc_realn.bam.tsv	CASRTAIANTGELFF			sliced_376181e7-87d4-48ca-b1e7-3b1fcdc5ea47.rna_seq.genomic.gdc_realn_unmapped.bam.tsv	CTSVPAVSGSQLMKNCFF				CATDADSGYSTLTF	9
	sliced_12480b3c-283e-401e-97be-a22c9ae1240d.rna_seq.genomic.gdc_realn.bam.tsv	CGEQAGGTSYGNLTF		sliced_ce8c7b30-5766-4f20-ac55-95794089c0bc.rna_seq.genomic.gdc_realn_unmapped.bam.tsv	CAVDAIDNDMRF		sliced_830838c0-21fa-4f04-9164-67ba46d1b2d9.rna_seq.genomic.gdc_realn.bam.tsv	CASVDAANTGELCF			sliced_376181e7-87d4-48ca-b1e7-3b1fcdc5ea47.rna_seq.genomic.gdc_realn_unmapped.bam.tsv	CASSQDWTSGSNEQFF				CATDANDYKLSF	9
	sliced_12480b3c-283e-401e-97be-a22c9ae1240d.rna_seq.genomic.gdc_realn.bam.tsv	CNPRAGGTSYGKLTF		sliced_f7eda66b-b6da-4662-9670-45d9f0ee3c52.rna_seq.genomic.gdc_realn_unmapped.bam.tsv	CAVTTGANSKLTF		sliced_830838c0-21fa-4f04-9164-67ba46d1b2d9.rna_seq.genomic.gdc_realn.bam.tsv	CSVSNERGDTNTGELFF			sliced_376181e7-87d4-48ca-b1e7-3b1fcdc5ea47.rna_seq.genomic.gdc_realn_unmapped.bam.tsv	CASSSSGGAWDEQFF				CATDAQGGSEKLVF	18
	sliced_12480b3c-283e-401e-97be-a22c9ae1240d.rna_seq.genomic.gdc_realn.bam.tsv	CIVRDNAGGTSSGKLTF		sliced_f7eda66b-b6da-4662-9670-45d9f0ee3c52.rna_seq.genomic.gdc_realn_unmapped.bam.tsv	CAFNDYKLSF		sliced_830838c0-21fa-4f04-9164-67ba46d1b2d9.rna_seq.genomic.gdc_realn.bam.tsv	CASSQVSNTGELFF			sliced_376181e7-87d4-48ca-b1e7-3b1fcdc5ea47.rna_seq.genomic.gdc_realn_unmapped.bam.tsv	CASRTGGIIYGYTF				CATDARAAGNKLTF	9
	sliced_12480b3c-283e-401e-97be-a22c9ae1240d.rna_seq.genomic.gdc_realn.bam.tsv	CAFMFAGGTSYGKLTF		sliced_f7eda66b-b6da-4662-9670-45d9f0ee3c52.rna_seq.genomic.gdc_realn_unmapped.bam.tsv	CAVSDPGFQKLVF		sliced_830838c0-21fa-4f04-9164-67ba46d1b2d9.rna_seq.genomic.gdc_realn.bam.tsv	CASSLRQGKNTGELFF			sliced_376181e7-87d4-48ca-b1e7-3b1fcdc5ea47.rna_seq.genomic.gdc_realn_unmapped.bam.tsv	CSVWTSVGYTF				CATDDNAGNMLTF	9
	sliced_12480b3c-283e-401e-97be-a22c9ae1240d.rna_seq.genomic.gdc_realn.bam.tsv	CAGLKTSYDKVIF		sliced_f7eda66b-b6da-4662-9670-45d9f0ee3c52.rna_seq.genomic.gdc_realn_unmapped.bam.tsv	CAPKGGDYKLSF		sliced_830838c0-21fa-4f04-9164-67ba46d1b2d9.rna_seq.genomic.gdc_realn.bam.tsv	CASSQDGGGSTGELFF			sliced_376181e7-87d4-48ca-b1e7-3b1fcdc5ea47.rna_seq.genomic.gdc_realn_unmapped.bam.tsv	CASTAYRAFYTDTQYF				CATDDTGGFKTIF	9
	sliced_12480b3c-283e-401e-97be-a22c9ae1240d.rna_seq.genomic.gdc_realn.bam.tsv	CAGIKKTSYDKVIF		sliced_f7eda66b-b6da-4662-9670-45d9f0ee3c52.rna_seq.genomic.gdc_realn_unmapped.bam.tsv	CAVIRGNYQLIW		sliced_830838c0-21fa-4f04-9164-67ba46d1b2d9.rna_seq.genomic.gdc_realn.bam.tsv	CASSPEHQNTGELFF			sliced_376181e7-87d4-48ca-b1e7-3b1fcdc5ea47.rna_seq.genomic.gdc_realn_unmapped.bam.tsv	CASSLTSYEQYF				CATDENQGGKLIF	9
	sliced_12480b3c-283e-401e-97be-a22c9ae1240d.rna_seq.genomic.gdc_realn.bam.tsv	CCGSRSKTSYDKVIF		sliced_f7eda66b-b6da-4662-9670-45d9f0ee3c52.rna_seq.genomic.gdc_realn_unmapped.bam.tsv	CIVSFVNNNARLMF		sliced_830838c0-21fa-4f04-9164-67ba46d1b2d9.rna_seq.genomic.gdc_realn.bam.tsv	CASSLGGGPNTGELFF			sliced_376181e7-87d4-48ca-b1e7-3b1fcdc5ea47.rna_seq.genomic.gdc_realn_unmapped.bam.tsv	CASSPDRGVFYEQYF				CATDGDSNYQLIW	9
	sliced_12480b3c-283e-401e-97be-a22c9ae1240d.rna_seq.genomic.gdc_realn.bam.tsv	CALSERNTGNQFYF		sliced_2cc2b8a2-fdb9-470d-949e-89decf7c602b.rna_seq.genomic.gdc_realn_unmapped.bam.tsv	CATRTTSGTYKYIF		sliced_830838c0-21fa-4f04-9164-67ba46d1b2d9.rna_seq.genomic.gdc_realn.bam.tsv	CASSHEGLELDTGELFF			sliced_376181e7-87d4-48ca-b1e7-3b1fcdc5ea47.rna_seq.genomic.gdc_realn_unmapped.bam.tsv	CASSQIVWQAGGGYTF				CATDGGTGGFKTIF	9
	sliced_12480b3c-283e-401e-97be-a22c9ae1240d.rna_seq.genomic.gdc_realn.bam.tsv	CAVRPKTGNQFHF		sliced_2cc2b8a2-fdb9-470d-949e-89decf7c602b.rna_seq.genomic.gdc_realn_unmapped.bam.tsv	CALSRSNTGNQFYF		sliced_830838c0-21fa-4f04-9164-67ba46d1b2d9.rna_seq.genomic.gdc_realn.bam.tsv	CCASSFATGGTGELFF			sliced_376181e7-87d4-48ca-b1e7-3b1fcdc5ea47.rna_seq.genomic.gdc_realn_unmapped.bam.tsv	CASSLGQRTGELFF				CATDGNTGKLIF	9
	sliced_12480b3c-283e-401e-97be-a22c9ae1240d.rna_seq.genomic.gdc_realn.bam.tsv	CAVTSTGNQFYF		sliced_2cc2b8a2-fdb9-470d-949e-89decf7c602b.rna_seq.genomic.gdc_realn_unmapped.bam.tsv	CALGENTGFQKLVF		sliced_830838c0-21fa-4f04-9164-67ba46d1b2d9.rna_seq.genomic.gdc_realn.bam.tsv	CSVEVQVFTGELFF			sliced_376181e7-87d4-48ca-b1e7-3b1fcdc5ea47.rna_seq.genomic.gdc_realn_unmapped.bam.tsv	CSATRTGTGGTDTQYF				CATDLNNNDMRF	9
	sliced_12480b3c-283e-401e-97be-a22c9ae1240d.rna_seq.genomic.gdc_realn.bam.tsv	CVVNINFGNEKLTF		sliced_2cc2b8a2-fdb9-470d-949e-89decf7c602b.rna_seq.genomic.gdc_realn_unmapped.bam.tsv	CCAVSLSGGYNKLIF		sliced_830838c0-21fa-4f04-9164-67ba46d1b2d9.rna_seq.genomic.gdc_realn.bam.tsv	CASSWDFTGELFF			sliced_376181e7-87d4-48ca-b1e7-3b1fcdc5ea47.rna_seq.genomic.gdc_realn_unmapped.bam.tsv	CASSRMTRAKETQYF				CATDQAGTALIF	9
	sliced_12480b3c-283e-401e-97be-a22c9ae1240d.rna_seq.genomic.gdc_realn.bam.tsv	CILRASLRFGNEKLTF		sliced_2cc2b8a2-fdb9-470d-949e-89decf7c602b.rna_seq.genomic.gdc_realn_unmapped.bam.tsv	CAERTGGGADGLTF		sliced_830838c0-21fa-4f04-9164-67ba46d1b2d9.rna_seq.genomic.gdc_realn.bam.tsv	CAIREVDGGELFF			sliced_376181e7-87d4-48ca-b1e7-3b1fcdc5ea47.rna_seq.genomic.gdc_realn_unmapped.bam.tsv	CTSVPAAHVAGAPDTQYF				CATDRDDKIIF	27
	sliced_12480b3c-283e-401e-97be-a22c9ae1240d.rna_seq.genomic.gdc_realn.bam.tsv	CISRRYSGGGADGLTF		sliced_2cc2b8a2-fdb9-470d-949e-89decf7c602b.rna_seq.genomic.gdc_realn_unmapped.bam.tsv	CVVSIGGSNYKLTF		sliced_830838c0-21fa-4f04-9164-67ba46d1b2d9.rna_seq.genomic.gdc_realn.bam.tsv	CASSLPGGTGKSTDTQDF			sliced_376181e7-87d4-48ca-b1e7-3b1fcdc5ea47.rna_seq.genomic.gdc_realn_unmapped.bam.tsv	CASSPRLAASSYNEQFF				CATDSGGYQKVTF	9
	sliced_12480b3c-283e-401e-97be-a22c9ae1240d.rna_seq.genomic.gdc_realn.bam.tsv	CIVRVLGGSGGGADGLTF		sliced_2cc2b8a2-fdb9-470d-949e-89decf7c602b.rna_seq.genomic.gdc_realn_unmapped.bam.tsv	CAAANQAGTALIF		sliced_830838c0-21fa-4f04-9164-67ba46d1b2d9.rna_seq.genomic.gdc_realn.bam.tsv	CASSQGGGSTDTQYF			sliced_376181e7-87d4-48ca-b1e7-3b1fcdc5ea47.rna_seq.genomic.gdc_realn_unmapped.bam.tsv	CVLLCHPPW				CATDSNDYKLSF	9
	sliced_12480b3c-283e-401e-97be-a22c9ae1240d.rna_seq.genomic.gdc_realn.bam.tsv	CAVRTGGGADGLTF		sliced_415ef972-2e48-4c07-92a9-afcb21899443.rna_seq.genomic.gdc_realn_unmapped.bam.tsv	CCFPYNQAGTALIF		sliced_830838c0-21fa-4f04-9164-67ba46d1b2d9.rna_seq.genomic.gdc_realn.bam.tsv	CASSPRLGFSTDTQYF			sliced_376181e7-87d4-48ca-b1e7-3b1fcdc5ea47.rna_seq.genomic.gdc_realn_unmapped.bam.tsv	CASSGRQGDTQYF				CATDSNYQLIW	9
	sliced_12480b3c-283e-401e-97be-a22c9ae1240d.rna_seq.genomic.gdc_realn.bam.tsv	CGERHTGTASKLTF		sliced_7da59008-a10d-4b94-9865-64fbea4e2e63.rna_seq.genomic.gdc_realn_unmapped.bam.tsv	CAVSGSGTSYGKLTF		sliced_830838c0-21fa-4f04-9164-67ba46d1b2d9.rna_seq.genomic.gdc_realn.bam.tsv	CSARDRASPSTDTQYF			sliced_376181e7-87d4-48ca-b1e7-3b1fcdc5ea47.rna_seq.genomic.gdc_realn_unmapped.bam.tsv	CASSLAGSETDTQYF				CATGGGADGLTF	27
	sliced_12480b3c-283e-401e-97be-a22c9ae1240d.rna_seq.genomic.gdc_realn.bam.tsv	CHSPGGNNNDMRF		sliced_1ab9e0bd-697a-44c5-9f22-45ef6954ae5b.rna_seq.genomic.gdc_realn_unmapped.bam.tsv	CPEGDYKLSF		sliced_830838c0-21fa-4f04-9164-67ba46d1b2d9.rna_seq.genomic.gdc_realn.bam.tsv	CSAEQGTDTQYF			sliced_376181e7-87d4-48ca-b1e7-3b1fcdc5ea47.rna_seq.genomic.gdc_realn_unmapped.bam.tsv	CISAPAAGWGYGVYEQYF				CATGIQGAQKLVF	9
	sliced_12480b3c-283e-401e-97be-a22c9ae1240d.rna_seq.genomic.gdc_realn.bam.tsv	CAVRGNNDMRF		sliced_1ab9e0bd-697a-44c5-9f22-45ef6954ae5b.rna_seq.genomic.gdc_realn_unmapped.bam.tsv	CAVNRGGFQKLVF		sliced_830838c0-21fa-4f04-9164-67ba46d1b2d9.rna_seq.genomic.gdc_realn.bam.tsv	CSAEQGTDTQYF			sliced_376181e7-87d4-48ca-b1e7-3b1fcdc5ea47.rna_seq.genomic.gdc_realn_unmapped.bam.tsv	CSEIGDQETQYF				CATNTGGFKTIF	9
	sliced_12480b3c-283e-401e-97be-a22c9ae1240d.rna_seq.genomic.gdc_realn.bam.tsv	CAARDVGNDMRF		sliced_9f22e9b7-42b9-4dc8-a56d-c333b087b189.rna_seq.genomic.gdc_realn_unmapped.bam.tsv	CAVNSGGSNYKLTF		sliced_830838c0-21fa-4f04-9164-67ba46d1b2d9.rna_seq.genomic.gdc_realn.bam.tsv	CSAEQGTDTQYF			sliced_376181e7-87d4-48ca-b1e7-3b1fcdc5ea47.rna_seq.genomic.gdc_realn_unmapped.bam.tsv	CASSLEGQSYGYTF				CATPYGGSQGNLIF	9
	sliced_12480b3c-283e-401e-97be-a22c9ae1240d.rna_seq.genomic.gdc_realn.bam.tsv	CVVNERGSQGNLIF		sliced_2c8cb6dc-0115-4fde-ac7a-d01e75603a10.rna_seq.genomic.gdc_realn_unmapped.bam.tsv	CVVNSPNTGNQFFF		sliced_830838c0-21fa-4f04-9164-67ba46d1b2d9.rna_seq.genomic.gdc_realn.bam.tsv	CASSLLAGGTDTQYF			sliced_376181e7-87d4-48ca-b1e7-3b1fcdc5ea47.rna_seq.genomic.gdc_realn_unmapped.bam.tsv	CASSLPVKRANEQFF				CATQGGSEKLVF	9
	sliced_12480b3c-283e-401e-97be-a22c9ae1240d.rna_seq.genomic.gdc_realn.bam.tsv	CIVRPLNLNYGGSQGNLIF		sliced_2c8cb6dc-0115-4fde-ac7a-d01e75603a10.rna_seq.genomic.gdc_realn_unmapped.bam.tsv	CAAPAGGASGSRLTF		sliced_830838c0-21fa-4f04-9164-67ba46d1b2d9.rna_seq.genomic.gdc_realn.bam.tsv	CSAEQGTDTQYF			sliced_376181e7-87d4-48ca-b1e7-3b1fcdc5ea47.rna_seq.genomic.gdc_realn_unmapped.bam.tsv	CASSERETDTQYF				CAVAEYNNNDMRF	9
	sliced_12480b3c-283e-401e-97be-a22c9ae1240d.rna_seq.genomic.gdc_realn.bam.tsv	CARRDGGSQGNLIF		sliced_2c8cb6dc-0115-4fde-ac7a-d01e75603a10.rna_seq.genomic.gdc_realn_unmapped.bam.tsv	CAVWDSNYQLIW		sliced_830838c0-21fa-4f04-9164-67ba46d1b2d9.rna_seq.genomic.gdc_realn.bam.tsv	CASSYAGPTDTQYF			sliced_376181e7-87d4-48ca-b1e7-3b1fcdc5ea47.rna_seq.genomic.gdc_realn_unmapped.bam.tsv	CASRERETDTQYF				CAVAGGSYIPTF	18
	sliced_12480b3c-283e-401e-97be-a22c9ae1240d.rna_seq.genomic.gdc_realn.bam.tsv	CAVSRGGSQGNLIF		sliced_2c8cb6dc-0115-4fde-ac7a-d01e75603a10.rna_seq.genomic.gdc_realn_unmapped.bam.tsv	CYCIAWNSNSGYALNF		sliced_830838c0-21fa-4f04-9164-67ba46d1b2d9.rna_seq.genomic.gdc_realn.bam.tsv	CASSLGQGTDTQYF			sliced_376181e7-87d4-48ca-b1e7-3b1fcdc5ea47.rna_seq.genomic.gdc_realn_unmapped.bam.tsv	CASSPYSKGLADYEQYF				CAVALFSGGYNKLIF	9
	sliced_12480b3c-283e-401e-97be-a22c9ae1240d.rna_seq.genomic.gdc_realn.bam.tsv	CAAYWGGSQGNLIF		sliced_2c8cb6dc-0115-4fde-ac7a-d01e75603a10.rna_seq.genomic.gdc_realn_unmapped.bam.tsv	CAVRDPNMDTGRRALTF		sliced_830838c0-21fa-4f04-9164-67ba46d1b2d9.rna_seq.genomic.gdc_realn.bam.tsv	CISVPDRETRFLGDTQYF			sliced_376181e7-87d4-48ca-b1e7-3b1fcdc5ea47.rna_seq.genomic.gdc_realn_unmapped.bam.tsv	CAISDPTTSGQETQYF				CAVASGGGADGLTF	18
	sliced_12480b3c-283e-401e-97be-a22c9ae1240d.rna_seq.genomic.gdc_realn.bam.tsv	CALSDLNSGYALNF		sliced_3abb7413-7a52-4885-a608-7aa6e9f0a2f9.rna_seq.genomic.gdc_realn_unmapped.bam.tsv	CATDARGSARQLTF		sliced_830838c0-21fa-4f04-9164-67ba46d1b2d9.rna_seq.genomic.gdc_realn.bam.tsv	CASSARGGPGDTQYF			sliced_376181e7-87d4-48ca-b1e7-3b1fcdc5ea47.rna_seq.genomic.gdc_realn_unmapped.bam.tsv	CASSLDGLGTDTQYF				CAVASGYSSASKIIF	9
	sliced_12480b3c-283e-401e-97be-a22c9ae1240d.rna_seq.genomic.gdc_realn.bam.tsv	CAVAATSGTYKYIF		sliced_5d855834-ecac-4e6a-8b45-e60672f25c02.rna_seq.genomic.gdc_realn_unmapped.bam.tsv	CALDGVRDTGRRALTF		sliced_830838c0-21fa-4f04-9164-67ba46d1b2d9.rna_seq.genomic.gdc_realn.bam.tsv	CASSVEGSGGAWNTQYF			sliced_376181e7-87d4-48ca-b1e7-3b1fcdc5ea47.rna_seq.genomic.gdc_realn_unmapped.bam.tsv	CASSLGQGVAGELFF				CAVAVKAAGNKLTF	9
	sliced_12480b3c-283e-401e-97be-a22c9ae1240d.rna_seq.genomic.gdc_realn.bam.tsv	CIVVTSGTYKYIF		sliced_5d855834-ecac-4e6a-8b45-e60672f25c02.rna_seq.genomic.gdc_realn_unmapped.bam.tsv	CAGRRVGAQKLVF		sliced_830838c0-21fa-4f04-9164-67ba46d1b2d9.rna_seq.genomic.gdc_realn.bam.tsv	CASSLGVEGLAPDRQYF			sliced_376181e7-87d4-48ca-b1e7-3b1fcdc5ea47.rna_seq.genomic.gdc_realn_unmapped.bam.tsv	CSVQGQIYNEQFF				CAVDDYKLSF	27
	sliced_12480b3c-283e-401e-97be-a22c9ae1240d.rna_seq.genomic.gdc_realn.bam.tsv	CAGNNAGNMLTF		sliced_86d2e1c8-a6da-48cc-92ac-4549505ec114.rna_seq.genomic.gdc_realn_unmapped.bam.tsv	CDVFLCFHEQPGGTSYGKLTF		sliced_830838c0-21fa-4f04-9164-67ba46d1b2d9.rna_seq.genomic.gdc_realn.bam.tsv	CASSYRRTNQETQYF			sliced_376181e7-87d4-48ca-b1e7-3b1fcdc5ea47.rna_seq.genomic.gdc_realn_unmapped.bam.tsv	CASRLPRDSEPDTQYF				CAVDFGNEKLTF	45
	sliced_12480b3c-283e-401e-97be-a22c9ae1240d.rna_seq.genomic.gdc_realn.bam.tsv	CAVEDPYNAGNMLTF		sliced_86d2e1c8-a6da-48cc-92ac-4549505ec114.rna_seq.genomic.gdc_realn_unmapped.bam.tsv	CAVEDNNNARLMF		sliced_830838c0-21fa-4f04-9164-67ba46d1b2d9.rna_seq.genomic.gdc_realn.bam.tsv	CASSLEGSQGTQYF			sliced_376181e7-87d4-48ca-b1e7-3b1fcdc5ea47.rna_seq.genomic.gdc_realn_unmapped.bam.tsv	CASSIDYTGYTEAFF				CAVDGDSNYQLIW	9
	sliced_12480b3c-283e-401e-97be-a22c9ae1240d.rna_seq.genomic.gdc_realn.bam.tsv	CAVAPINAGNNRKLIW		sliced_86d2e1c8-a6da-48cc-92ac-4549505ec114.rna_seq.genomic.gdc_realn_unmapped.bam.tsv	CASLNQAGTALIF		sliced_830838c0-21fa-4f04-9164-67ba46d1b2d9.rna_seq.genomic.gdc_realn.bam.tsv	CSAVPVTQETQYF			sliced_376181e7-87d4-48ca-b1e7-3b1fcdc5ea47.rna_seq.genomic.gdc_realn_unmapped.bam.tsv	CASSIGSTEAFF				CAVDKGGSEKLVF	9
	sliced_12480b3c-283e-401e-97be-a22c9ae1240d.rna_seq.genomic.gdc_realn.bam.tsv	CAMSETGNNRKLIW		sliced_86d2e1c8-a6da-48cc-92ac-4549505ec114.rna_seq.genomic.gdc_realn_unmapped.bam.tsv	CAARGNTGKLIF		sliced_830838c0-21fa-4f04-9164-67ba46d1b2d9.rna_seq.genomic.gdc_realn.bam.tsv	CASSYSINSQETQYF			sliced_376181e7-87d4-48ca-b1e7-3b1fcdc5ea47.rna_seq.genomic.gdc_realn_unmapped.bam.tsv	CASSFYGESEQYF				CAVDNFGNEKLTF	9
	sliced_12480b3c-283e-401e-97be-a22c9ae1240d.rna_seq.genomic.gdc_realn.bam.tsv	CAGDGSSNTGKLIF		sliced_86d2e1c8-a6da-48cc-92ac-4549505ec114.rna_seq.genomic.gdc_realn_unmapped.bam.tsv	CAASFYNNNDMRF		sliced_830838c0-21fa-4f04-9164-67ba46d1b2d9.rna_seq.genomic.gdc_realn.bam.tsv	CASSDGQETQYF			sliced_376181e7-87d4-48ca-b1e7-3b1fcdc5ea47.rna_seq.genomic.gdc_realn_unmapped.bam.tsv	CASSHQGIAKNIQYF				CAVDNFNKFYF	9
	sliced_12480b3c-283e-401e-97be-a22c9ae1240d.rna_seq.genomic.gdc_realn.bam.tsv	CVVNRGSSNTGKLIF		sliced_86d2e1c8-a6da-48cc-92ac-4549505ec114.rna_seq.genomic.gdc_realn_unmapped.bam.tsv	CALSEAEGAQKLVF		sliced_830838c0-21fa-4f04-9164-67ba46d1b2d9.rna_seq.genomic.gdc_realn.bam.tsv	CSASLRQETQYF			sliced_376181e7-87d4-48ca-b1e7-3b1fcdc5ea47.rna_seq.genomic.gdc_realn_unmapped.bam.tsv	CSVSDNEQFF				CAVDNNAGNMLTF	9
	sliced_12480b3c-283e-401e-97be-a22c9ae1240d.rna_seq.genomic.gdc_realn.bam.tsv	CAVQTGANNLFF		sliced_86d2e1c8-a6da-48cc-92ac-4549505ec114.rna_seq.genomic.gdc_realn_unmapped.bam.tsv	CALSEATYSVGNQFYF		sliced_830838c0-21fa-4f04-9164-67ba46d1b2d9.rna_seq.genomic.gdc_realn.bam.tsv	CASSPRPGEETQYF			sliced_376181e7-87d4-48ca-b1e7-3b1fcdc5ea47.rna_seq.genomic.gdc_realn_unmapped.bam.tsv	CAGSQSPGTDTQYF				CAVDNQGGKLIF	18
	sliced_12480b3c-283e-401e-97be-a22c9ae1240d.rna_seq.genomic.gdc_realn.bam.tsv	CAVRGDSNYQLIW		sliced_86d2e1c8-a6da-48cc-92ac-4549505ec114.rna_seq.genomic.gdc_realn_unmapped.bam.tsv	CAADSGGYQKVTF		sliced_830838c0-21fa-4f04-9164-67ba46d1b2d9.rna_seq.genomic.gdc_realn.bam.tsv	CASRGQGGETQYF			sliced_376181e7-87d4-48ca-b1e7-3b1fcdc5ea47.rna_seq.genomic.gdc_realn_unmapped.bam.tsv	CASSPEETDWPGSYNEQFF				CAVDNTDKLIF	9
	sliced_12480b3c-283e-401e-97be-a22c9ae1240d.rna_seq.genomic.gdc_realn.bam.tsv	CAVSVGYQLIW		sliced_747491ae-3c19-4534-a86e-ca6b2823ed68.rna_seq.genomic.gdc_realn_unmapped.bam.tsv	CALSLWGAGNMLTF		sliced_830838c0-21fa-4f04-9164-67ba46d1b2d9.rna_seq.genomic.gdc_realn.bam.tsv	CASSLVQEGVETQYF			sliced_376181e7-87d4-48ca-b1e7-3b1fcdc5ea47.rna_seq.genomic.gdc_realn_unmapped.bam.tsv	CSARFLGGQYEQYF				CAVDNYGQNFVF	72
	sliced_12480b3c-283e-401e-97be-a22c9ae1240d.rna_seq.genomic.gdc_realn.bam.tsv	CAVSDYGGATNKLIF		sliced_747491ae-3c19-4534-a86e-ca6b2823ed68.rna_seq.genomic.gdc_realn_unmapped.bam.tsv	CAASRGGSARQLTF		sliced_830838c0-21fa-4f04-9164-67ba46d1b2d9.rna_seq.genomic.gdc_realn.bam.tsv	CASSQDLGRLETQYF			sliced_376181e7-87d4-48ca-b1e7-3b1fcdc5ea47.rna_seq.genomic.gdc_realn_unmapped.bam.tsv	CASRHRTGTYGYTF				CAVDQAGTALIF	18
	sliced_12480b3c-283e-401e-97be-a22c9ae1240d.rna_seq.genomic.gdc_realn.bam.tsv	CILRDVDNNARLMF		sliced_747491ae-3c19-4534-a86e-ca6b2823ed68.rna_seq.genomic.gdc_realn_unmapped.bam.tsv	CALSLWGAGNMLTF		sliced_830838c0-21fa-4f04-9164-67ba46d1b2d9.rna_seq.genomic.gdc_realn.bam.tsv	CASSQGGETQYF			sliced_376181e7-87d4-48ca-b1e7-3b1fcdc5ea47.rna_seq.genomic.gdc_realn_unmapped.bam.tsv	CASIGDTGELFF				CAVDRDYGGSQGNLIF	9
	sliced_12480b3c-283e-401e-97be-a22c9ae1240d.rna_seq.genomic.gdc_realn.bam.tsv	CIVRAAYSGAGSYQLTF		sliced_747491ae-3c19-4534-a86e-ca6b2823ed68.rna_seq.genomic.gdc_realn_unmapped.bam.tsv	CAASRGGSARQLTF		sliced_830838c0-21fa-4f04-9164-67ba46d1b2d9.rna_seq.genomic.gdc_realn.bam.tsv	CSARRPSVETQYF			sliced_376181e7-87d4-48ca-b1e7-3b1fcdc5ea47.rna_seq.genomic.gdc_realn_unmapped.bam.tsv	CASSYDTVNTGELFF				CAVDRGSTLGRLYF	9
	sliced_12480b3c-283e-401e-97be-a22c9ae1240d.rna_seq.genomic.gdc_realn.bam.tsv	CALIEGSGAGSYQLTF		sliced_bbbd4ee0-0eb7-4e8d-8345-e9a453c66c0b.rna_seq.genomic.gdc_realn_unmapped.bam.tsv	CAMRGPMDNSYQLIW		sliced_830838c0-21fa-4f04-9164-67ba46d1b2d9.rna_seq.genomic.gdc_realn.bam.tsv	CASSPRQSSGANVLTF			sliced_376181e7-87d4-48ca-b1e7-3b1fcdc5ea47.rna_seq.genomic.gdc_realn_unmapped.bam.tsv	CASSPIPGLAGVGVEQYF				CAVDSGGGADGLTF	18
	sliced_12480b3c-283e-401e-97be-a22c9ae1240d.rna_seq.genomic.gdc_realn.bam.tsv	CAVGANAGKSTF		sliced_bf8a5612-2f71-4044-9e65-6bc74b98383c.rna_seq.genomic.gdc_realn_unmapped.bam.tsv	CAVGRIQGAQKLVF		sliced_830838c0-21fa-4f04-9164-67ba46d1b2d9.rna_seq.genomic.gdc_realn.bam.tsv	CASIAYSGANVLTF			sliced_376181e7-87d4-48ca-b1e7-3b1fcdc5ea47.rna_seq.genomic.gdc_realn_unmapped.bam.tsv	CASSLWGQGASNYGYTF				CAVDSGNTGKLIF	9
	sliced_12480b3c-283e-401e-97be-a22c9ae1240d.rna_seq.genomic.gdc_realn.bam.tsv	CAVRGVDNYGQNFVF		sliced_bf8a5612-2f71-4044-9e65-6bc74b98383c.rna_seq.genomic.gdc_realn_unmapped.bam.tsv	CAVNIGGQTGANSKLTF		sliced_830838c0-21fa-4f04-9164-67ba46d1b2d9.rna_seq.genomic.gdc_realn.bam.tsv	CASSYSDGLSGANVLTF			sliced_376181e7-87d4-48ca-b1e7-3b1fcdc5ea47.rna_seq.genomic.gdc_realn_unmapped.bam.tsv	CAQGTGAGEQYF				CAVDSGNTPLVF	9
	sliced_12480b3c-283e-401e-97be-a22c9ae1240d.rna_seq.genomic.gdc_realn.bam.tsv	CAMRERDYGQNFVF		sliced_bf8a5612-2f71-4044-9e65-6bc74b98383c.rna_seq.genomic.gdc_realn_unmapped.bam.tsv	CAVILSSGGYQKVTF		sliced_830838c0-21fa-4f04-9164-67ba46d1b2d9.rna_seq.genomic.gdc_realn.bam.tsv	CASSFSQPGANVLTF			sliced_376181e7-87d4-48ca-b1e7-3b1fcdc5ea47.rna_seq.genomic.gdc_realn_unmapped.bam.tsv	CAQGTGAGEQYF				CAVDSGTYKYIF	9
	sliced_12480b3c-283e-401e-97be-a22c9ae1240d.rna_seq.genomic.gdc_realn.bam.tsv	CAVRGFSGSARQLTF		sliced_bf8a5612-2f71-4044-9e65-6bc74b98383c.rna_seq.genomic.gdc_realn_unmapped.bam.tsv	CVVNNRRSFQKLVF		sliced_830838c0-21fa-4f04-9164-67ba46d1b2d9.rna_seq.genomic.gdc_realn.bam.tsv	CASSLALAGGAGANVLTF			sliced_376181e7-87d4-48ca-b1e7-3b1fcdc5ea47.rna_seq.genomic.gdc_realn_unmapped.bam.tsv	CSVAPGQTTGNTIYF				CAVDSNYQLIW	45
	sliced_12480b3c-283e-401e-97be-a22c9ae1240d.rna_seq.genomic.gdc_realn.bam.tsv	CAVSLYNFNKFYF		sliced_bf8a5612-2f71-4044-9e65-6bc74b98383c.rna_seq.genomic.gdc_realn_unmapped.bam.tsv	CAVGVRKGYQKVTF		sliced_830838c0-21fa-4f04-9164-67ba46d1b2d9.rna_seq.genomic.gdc_realn.bam.tsv	CASSFQRTGFGANVLTF			sliced_376181e7-87d4-48ca-b1e7-3b1fcdc5ea47.rna_seq.genomic.gdc_realn_unmapped.bam.tsv	CASSLVEAGTSLYEQYF				CAVDSSNTGKLIF	9
	sliced_12480b3c-283e-401e-97be-a22c9ae1240d.rna_seq.genomic.gdc_realn.bam.tsv	CAVSNDYKLSF		sliced_f723dde6-dbd8-4f2a-a75f-8feaa1085c1f.rna_seq.genomic.gdc_realn_unmapped.bam.tsv	CAVDPYSGGGADGLTF		sliced_830838c0-21fa-4f04-9164-67ba46d1b2d9.rna_seq.genomic.gdc_realn.bam.tsv	CASSLAGSYEQYF			sliced_376181e7-87d4-48ca-b1e7-3b1fcdc5ea47.rna_seq.genomic.gdc_realn_unmapped.bam.tsv	CASNAPDSYSYGYTF				CAVDTDKLIF	9
	sliced_12480b3c-283e-401e-97be-a22c9ae1240d.rna_seq.genomic.gdc_realn.bam.tsv	CAVPNDYKLSF		sliced_1c4cdd2f-cebd-41db-8287-2a2e66b0dab1.rna_seq.genomic.gdc_realn_unmapped.bam.tsv	CAVRSHTGRRALTF		sliced_830838c0-21fa-4f04-9164-67ba46d1b2d9.rna_seq.genomic.gdc_realn.bam.tsv	CASSAGSYEQYF			sliced_376181e7-87d4-48ca-b1e7-3b1fcdc5ea47.rna_seq.genomic.gdc_realn_unmapped.bam.tsv	CSVAPGQTTGNTIYF				CAVDTGGFKTIF	45
	sliced_12480b3c-283e-401e-97be-a22c9ae1240d.rna_seq.genomic.gdc_realn.bam.tsv	CAVVLNDYKLSF		sliced_1c4cdd2f-cebd-41db-8287-2a2e66b0dab1.rna_seq.genomic.gdc_realn_unmapped.bam.tsv	CVVSSNTGNQFYF		sliced_830838c0-21fa-4f04-9164-67ba46d1b2d9.rna_seq.genomic.gdc_realn.bam.tsv	CASSQTGTSSYEQYF			sliced_376181e7-87d4-48ca-b1e7-3b1fcdc5ea47.rna_seq.genomic.gdc_realn_unmapped.bam.tsv	CASSLAGGPGTGELFF				CAVDTGNQFYF	18
	sliced_12480b3c-283e-401e-97be-a22c9ae1240d.rna_seq.genomic.gdc_realn.bam.tsv	CIVRVPDYKLSF		sliced_1c4cdd2f-cebd-41db-8287-2a2e66b0dab1.rna_seq.genomic.gdc_realn_unmapped.bam.tsv	CAATGRDDKIIF		sliced_830838c0-21fa-4f04-9164-67ba46d1b2d9.rna_seq.genomic.gdc_realn.bam.tsv	CSVEEGTWSSYEQYF			sliced_376181e7-87d4-48ca-b1e7-3b1fcdc5ea47.rna_seq.genomic.gdc_realn_unmapped.bam.tsv	CASSVSGTRTNNEQFF				CAVDTSQGGSEKLVF	9
	sliced_12480b3c-283e-401e-97be-a22c9ae1240d.rna_seq.genomic.gdc_realn.bam.tsv	CAVQVMIKAAGNKLTF		sliced_1c4cdd2f-cebd-41db-8287-2a2e66b0dab1.rna_seq.genomic.gdc_realn_unmapped.bam.tsv	CVVISHGNNRLAF		sliced_830838c0-21fa-4f04-9164-67ba46d1b2d9.rna_seq.genomic.gdc_realn.bam.tsv	CASGTAYEEQYF			sliced_376181e7-87d4-48ca-b1e7-3b1fcdc5ea47.rna_seq.genomic.gdc_realn_unmapped.bam.tsv	CASKPGSLTHHYEQYF				CAVEAGANNLFF	9
	sliced_12480b3c-283e-401e-97be-a22c9ae1240d.rna_seq.genomic.gdc_realn.bam.tsv	CALTAHAAGNKLTF		sliced_1c4cdd2f-cebd-41db-8287-2a2e66b0dab1.rna_seq.genomic.gdc_realn_unmapped.bam.tsv	CAFQGVGNNRLAF		sliced_830838c0-21fa-4f04-9164-67ba46d1b2d9.rna_seq.genomic.gdc_realn.bam.tsv	CASSPDVSYEQYF			sliced_376181e7-87d4-48ca-b1e7-3b1fcdc5ea47.rna_seq.genomic.gdc_realn_unmapped.bam.tsv	CASRLLPSDTEAFF				CAVEAGGTSYGKLTF	9
	sliced_12480b3c-283e-401e-97be-a22c9ae1240d.rna_seq.genomic.gdc_realn.bam.tsv	CIVRGLNSGGYQKVTF		sliced_1c4cdd2f-cebd-41db-8287-2a2e66b0dab1.rna_seq.genomic.gdc_realn_unmapped.bam.tsv	CAVSDRDTGGFKTIF		sliced_830838c0-21fa-4f04-9164-67ba46d1b2d9.rna_seq.genomic.gdc_realn.bam.tsv	CASSQAPHTSGVGGSYGQYF			sliced_376181e7-87d4-48ca-b1e7-3b1fcdc5ea47.rna_seq.genomic.gdc_realn_unmapped.bam.tsv	CASSQDSDEQYF				CAVEDLFSGGYNKLIF	9
	sliced_12480b3c-283e-401e-97be-a22c9ae1240d.rna_seq.genomic.gdc_realn.bam.tsv	CVVTRKDSSYKLIF		sliced_a418f0a4-290f-485c-939b-64f1f9343024.rna_seq.genomic.gdc_realn_unmapped.bam.tsv	CRSNTGNQFYF		sliced_830838c0-21fa-4f04-9164-67ba46d1b2d9.rna_seq.genomic.gdc_realn.bam.tsv	CASSPRDSSSYEQYF			sliced_376181e7-87d4-48ca-b1e7-3b1fcdc5ea47.rna_seq.genomic.gdc_realn_unmapped.bam.tsv	CISVPAASWGTGSCF				CAVEDNARLMF	9
	sliced_12480b3c-283e-401e-97be-a22c9ae1240d.rna_seq.genomic.gdc_realn.bam.tsv	CCCLLLCCGVFRMDSSYKLIF		sliced_a418f0a4-290f-485c-939b-64f1f9343024.rna_seq.genomic.gdc_realn_unmapped.bam.tsv	CAVPQGGSEKLVF		sliced_830838c0-21fa-4f04-9164-67ba46d1b2d9.rna_seq.genomic.gdc_realn.bam.tsv	CSAFDRGSMSYEQYF			sliced_376181e7-87d4-48ca-b1e7-3b1fcdc5ea47.rna_seq.genomic.gdc_realn_unmapped.bam.tsv	CASSGTATYGYTF				CAVEDNNDMRF	9
	sliced_12480b3c-283e-401e-97be-a22c9ae1240d.rna_seq.genomic.gdc_realn.bam.tsv	CALNIDSSYKLIF		sliced_a418f0a4-290f-485c-939b-64f1f9343024.rna_seq.genomic.gdc_realn_unmapped.bam.tsv	CAGPYTGNQFYF		sliced_830838c0-21fa-4f04-9164-67ba46d1b2d9.rna_seq.genomic.gdc_realn.bam.tsv	CSVVGTGAPYEQYF			sliced_376181e7-87d4-48ca-b1e7-3b1fcdc5ea47.rna_seq.genomic.gdc_realn_unmapped.bam.tsv	CASSLSLSGDYTGELFF				CAVEDNYGQNFVF	27
	sliced_12480b3c-283e-401e-97be-a22c9ae1240d.rna_seq.genomic.gdc_realn.bam.tsv	CAMREVNSGYSTLTF		sliced_a418f0a4-290f-485c-939b-64f1f9343024.rna_seq.genomic.gdc_realn_unmapped.bam.tsv	CVVTTTSGTYKYIF		sliced_830838c0-21fa-4f04-9164-67ba46d1b2d9.rna_seq.genomic.gdc_realn.bam.tsv	CAIRGDTHEQYF			sliced_376181e7-87d4-48ca-b1e7-3b1fcdc5ea47.rna_seq.genomic.gdc_realn_unmapped.bam.tsv	CASSPYLDRGYNSPLHF				CAVEDSNYQLIW	18
	sliced_12480b3c-283e-401e-97be-a22c9ae1240d.rna_seq.genomic.gdc_realn.bam.tsv	CAMREFNSGYSTLTF		sliced_bc6b8c33-175b-4a7b-b396-b66f670764fc.rna_seq.genomic.gdc_realn_unmapped.bam.tsv	CAGYGGATNKLIF		sliced_830838c0-21fa-4f04-9164-67ba46d1b2d9.rna_seq.genomic.gdc_realn.bam.tsv	CASSQFQGTYEQYF			sliced_376181e7-87d4-48ca-b1e7-3b1fcdc5ea47.rna_seq.genomic.gdc_realn_unmapped.bam.tsv	CASSPYLDRGYNSPLHF				CAVEGGYQKVTF	9
	sliced_12480b3c-283e-401e-97be-a22c9ae1240d.rna_seq.genomic.gdc_realn.bam.tsv	CADAPLSGYSTLTF		sliced_bc6b8c33-175b-4a7b-b396-b66f670764fc.rna_seq.genomic.gdc_realn_unmapped.bam.tsv	CAVNVKAGGYNKLIF		sliced_830838c0-21fa-4f04-9164-67ba46d1b2d9.rna_seq.genomic.gdc_realn.bam.tsv	CASSSPYEQYF			sliced_376181e7-87d4-48ca-b1e7-3b1fcdc5ea47.rna_seq.genomic.gdc_realn_unmapped.bam.tsv	CASSIVQGNEQFF				CAVEGSQGNLIF	9
	sliced_12480b3c-283e-401e-97be-a22c9ae1240d.rna_seq.genomic.gdc_realn.bam.tsv	CAMRDVEGYSTLTF		sliced_bc6b8c33-175b-4a7b-b396-b66f670764fc.rna_seq.genomic.gdc_realn_unmapped.bam.tsv	CAGFTGGFKTIF		sliced_830838c0-21fa-4f04-9164-67ba46d1b2d9.rna_seq.genomic.gdc_realn.bam.tsv	CSVVGTGAPYEQSF			sliced_376181e7-87d4-48ca-b1e7-3b1fcdc5ea47.rna_seq.genomic.gdc_realn_unmapped.bam.tsv	CASSTILAGEEVEQFF				CAVEGTGNQFYF	9
	sliced_12480b3c-283e-401e-97be-a22c9ae1240d.rna_seq.genomic.gdc_realn.bam.tsv	CAVSPLTGGGNKLTF		sliced_eee89b25-51cd-4e86-838b-31ea999ad948.rna_seq.genomic.gdc_realn_unmapped.bam.tsv	CAVNARYGGSQGNLIF		sliced_830838c0-21fa-4f04-9164-67ba46d1b2d9.rna_seq.genomic.gdc_realn.bam.tsv	CASSLAGTGTYEQYF			sliced_376181e7-87d4-48ca-b1e7-3b1fcdc5ea47.rna_seq.genomic.gdc_realn_unmapped.bam.tsv	CREAQRSRLHSQDPACRAW				CAVEGYQKVTF	9
	sliced_12480b3c-283e-401e-97be-a22c9ae1240d.rna_seq.genomic.gdc_realn.bam.tsv	CIVITGGGNKLTF		sliced_727d6f95-5467-4ebb-84a9-ce76f07e57ad.rna_seq.genomic.gdc_realn_unmapped.bam.tsv	CAGADGGGTSYGKLTF		sliced_830838c0-21fa-4f04-9164-67ba46d1b2d9.rna_seq.genomic.gdc_realn.bam.tsv	CASSQLLAGAYEQYF			sliced_376181e7-87d4-48ca-b1e7-3b1fcdc5ea47.rna_seq.genomic.gdc_realn_unmapped.bam.tsv	CASSLSSYEQYF				CAVENYGQNFVF	9
	sliced_12480b3c-283e-401e-97be-a22c9ae1240d.rna_seq.genomic.gdc_realn.bam.tsv	CAVYFTGGENKLTF		sliced_7dac8fc9-14f2-4528-b92e-8e4125f1e4df.rna_seq.genomic.gdc_realn_unmapped.bam.tsv	CAVCLWDDKIIF		sliced_830838c0-21fa-4f04-9164-67ba46d1b2d9.rna_seq.genomic.gdc_realn.bam.tsv	CSVEDNRGYEQYF			sliced_376181e7-87d4-48ca-b1e7-3b1fcdc5ea47.rna_seq.genomic.gdc_realn_unmapped.bam.tsv	CASSSTGPTTYRYTF				CAVETSGTYKYIF	9
	sliced_12480b3c-283e-401e-97be-a22c9ae1240d.rna_seq.genomic.gdc_realn.bam.tsv	CIVRGGGGNKLTF		sliced_7dac8fc9-14f2-4528-b92e-8e4125f1e4df.rna_seq.genomic.gdc_realn_unmapped.bam.tsv	CAVGAYNNDMRF		sliced_830838c0-21fa-4f04-9164-67ba46d1b2d9.rna_seq.genomic.gdc_realn.bam.tsv	CASSPGPGAPGYEQYF			sliced_376181e7-87d4-48ca-b1e7-3b1fcdc5ea47.rna_seq.genomic.gdc_realn_unmapped.bam.tsv	CASSQELARIFEQYF				CAVFMDSNYQLIW	9
	sliced_12480b3c-283e-401e-97be-a22c9ae1240d.rna_seq.genomic.gdc_realn.bam.tsv	CVVNMYYGNNRLAF		sliced_7dac8fc9-14f2-4528-b92e-8e4125f1e4df.rna_seq.genomic.gdc_realn_unmapped.bam.tsv	CAGMDTGRRALTF		sliced_830838c0-21fa-4f04-9164-67ba46d1b2d9.rna_seq.genomic.gdc_realn.bam.tsv	CASRAGGSYEQYF			sliced_376181e7-87d4-48ca-b1e7-3b1fcdc5ea47.rna_seq.genomic.gdc_realn_unmapped.bam.tsv	CASRTGTTFSYNEQFF				CAVFNQAGTALIF	9
	sliced_12480b3c-283e-401e-97be-a22c9ae1240d.rna_seq.genomic.gdc_realn.bam.tsv	CLPSGGSYIPTF		sliced_7dac8fc9-14f2-4528-b92e-8e4125f1e4df.rna_seq.genomic.gdc_realn_unmapped.bam.tsv	CAVLGFQKLVF		sliced_830838c0-21fa-4f04-9164-67ba46d1b2d9.rna_seq.genomic.gdc_realn.bam.tsv	CASSPGPGAPGYEQYF			sliced_376181e7-87d4-48ca-b1e7-3b1fcdc5ea47.rna_seq.genomic.gdc_realn_unmapped.bam.tsv	CASSPPGGHQPQHF				CAVFSGGYNKLIF	9
	sliced_ad8780e6-69ab-4b9f-ab5a-096051418ae8.rna_seq.genomic.gdc_realn.bam.tsv	CLLLLRCERWSYNTDKLIF		sliced_adb4b6d5-dfc2-49be-86dc-840fecedd386.rna_seq.genomic.gdc_realn_unmapped.bam.tsv	CLILCCGGVSGGYNKLIF		sliced_830838c0-21fa-4f04-9164-67ba46d1b2d9.rna_seq.genomic.gdc_realn.bam.tsv	CASSPGQGFYEQYF			sliced_376f1304-907b-4418-931c-08b9e077fa75.rna_seq.genomic.gdc_realn_unmapped.bam.tsv	CASSYPLTGQVGYEQYF				CAVFSGNTPLVF	27
	sliced_ad8780e6-69ab-4b9f-ab5a-096051418ae8.rna_seq.genomic.gdc_realn.bam.tsv	CAVREGRSNYQLIW		sliced_a71577a4-ab2c-4189-a0e5-5be4f23b32ec.rna_seq.genomic.gdc_realn_unmapped.bam.tsv	CLLLCREYGEAAGNKLTF		sliced_830838c0-21fa-4f04-9164-67ba46d1b2d9.rna_seq.genomic.gdc_realn.bam.tsv	CASSQERHLPAGGIYEQYF			sliced_c4ade666-598e-4f9e-9428-b27164fe76ce.rna_seq.genomic.gdc_realn_unmapped.bam.tsv	CASSLRGAETQYF				CAVGAAGNKLTF	9
	sliced_ad8780e6-69ab-4b9f-ab5a-096051418ae8.rna_seq.genomic.gdc_realn.bam.tsv	CAVERSNDYKLSF		sliced_a71577a4-ab2c-4189-a0e5-5be4f23b32ec.rna_seq.genomic.gdc_realn_unmapped.bam.tsv	CCENTNAGKSTF		sliced_830838c0-21fa-4f04-9164-67ba46d1b2d9.rna_seq.genomic.gdc_realn.bam.tsv	CASSKGQGYAQYF			sliced_c4ade666-598e-4f9e-9428-b27164fe76ce.rna_seq.genomic.gdc_realn_unmapped.bam.tsv	CASSLARSDTQYF				CAVGADAGGTSYGKLTF	9
	sliced_ad8780e6-69ab-4b9f-ab5a-096051418ae8.rna_seq.genomic.gdc_realn.bam.tsv	CAVERSNDYKLSF		sliced_a71577a4-ab2c-4189-a0e5-5be4f23b32ec.rna_seq.genomic.gdc_realn_unmapped.bam.tsv	CAMSYNAGGTSYGKLTF		sliced_830838c0-21fa-4f04-9164-67ba46d1b2d9.rna_seq.genomic.gdc_realn.bam.tsv	CALPICASSLEGQGYEQYF			sliced_3d3d26ee-5254-4cf0-b432-3cda8943bd01.rna_seq.genomic.gdc_realn_unmapped.bam.tsv	CSVDSISYTDTQYF				CAVGADDYKLSF	9
	sliced_ad8780e6-69ab-4b9f-ab5a-096051418ae8.rna_seq.genomic.gdc_realn.bam.tsv	CLVGTTDSWGKLQF		sliced_a71577a4-ab2c-4189-a0e5-5be4f23b32ec.rna_seq.genomic.gdc_realn_unmapped.bam.tsv	CRLHLCCQITGGSQGNLIF		sliced_830838c0-21fa-4f04-9164-67ba46d1b2d9.rna_seq.genomic.gdc_realn.bam.tsv	CSAIGSDGYEQYF			sliced_3d3d26ee-5254-4cf0-b432-3cda8943bd01.rna_seq.genomic.gdc_realn_unmapped.bam.tsv	CASRTPKSGTGGEFGTDTQYF				CAVGADGGATNKLIF	9
	sliced_ad8780e6-69ab-4b9f-ab5a-096051418ae8.rna_seq.genomic.gdc_realn.bam.tsv	CAESTITDSWGKLQF		sliced_a71577a4-ab2c-4189-a0e5-5be4f23b32ec.rna_seq.genomic.gdc_realn_unmapped.bam.tsv	CAVSASDKLIF		sliced_830838c0-21fa-4f04-9164-67ba46d1b2d9.rna_seq.genomic.gdc_realn.bam.tsv	CDSSPGTGILGDEQYF			sliced_3d3d26ee-5254-4cf0-b432-3cda8943bd01.rna_seq.genomic.gdc_realn_unmapped.bam.tsv	CAITSRLGLAGEDPYNEQFF				CAVGADSNYQLIW	9
	sliced_ad8780e6-69ab-4b9f-ab5a-096051418ae8.rna_seq.genomic.gdc_realn.bam.tsv	CADHGGSYIPTF		sliced_b2ce3902-4b8f-4f60-9243-09724a724db8.rna_seq.genomic.gdc_realn_unmapped.bam.tsv	CALGGNEKLTF		sliced_830838c0-21fa-4f04-9164-67ba46d1b2d9.rna_seq.genomic.gdc_realn.bam.tsv	CASSRGQGKDEQYF			sliced_3d3d26ee-5254-4cf0-b432-3cda8943bd01.rna_seq.genomic.gdc_realn_unmapped.bam.tsv	CASSERQGSQETQYF				CAVGAEGNNRLAF	9
	sliced_ad8780e6-69ab-4b9f-ab5a-096051418ae8.rna_seq.genomic.gdc_realn.bam.tsv	CAVTGNDMRF		sliced_00f55336-5d7c-406c-92e3-521722cedfc1.rna_seq.genomic.gdc_realn_unmapped.bam.tsv	CAATTNTGNQFYF		sliced_830838c0-21fa-4f04-9164-67ba46d1b2d9.rna_seq.genomic.gdc_realn.bam.tsv	CSVEGLGAEQYF			sliced_3d3d26ee-5254-4cf0-b432-3cda8943bd01.rna_seq.genomic.gdc_realn_unmapped.bam.tsv	CASSPRLGNNEQFF				CAVGAGGYNKLIF	9
	sliced_ad8780e6-69ab-4b9f-ab5a-096051418ae8.rna_seq.genomic.gdc_realn.bam.tsv	CAARGGGADGLTF		sliced_128d19f3-97a6-456c-a4ca-829542a741ed.rna_seq.genomic.gdc_realn_unmapped.bam.tsv	CVVSPNAGNNRKLIW		sliced_830838c0-21fa-4f04-9164-67ba46d1b2d9.rna_seq.genomic.gdc_realn.bam.tsv	CASSADRSFGEQYF			sliced_3d3d26ee-5254-4cf0-b432-3cda8943bd01.rna_seq.genomic.gdc_realn_unmapped.bam.tsv	CASSDRGYVGTEAFF				CAVGANAGNMLTF	9
	sliced_ad8780e6-69ab-4b9f-ab5a-096051418ae8.rna_seq.genomic.gdc_realn.bam.tsv	CGEPHGNNRLAF		sliced_5f31e458-5098-453a-ad31-4b3ed614bc6c.rna_seq.genomic.gdc_realn_unmapped.bam.tsv	CAASLGGTSYGKLTF		sliced_830838c0-21fa-4f04-9164-67ba46d1b2d9.rna_seq.genomic.gdc_realn.bam.tsv	CASSSDRSFGEQYF			sliced_3d3d26ee-5254-4cf0-b432-3cda8943bd01.rna_seq.genomic.gdc_realn_unmapped.bam.tsv	CASWGGDYGYTF				CAVGANYGGSQGNLIF	18
	sliced_ad8780e6-69ab-4b9f-ab5a-096051418ae8.rna_seq.genomic.gdc_realn.bam.tsv	CVVNIGNGGATNKLIF		sliced_5f31e458-5098-453a-ad31-4b3ed614bc6c.rna_seq.genomic.gdc_realn_unmapped.bam.tsv	CIANNDMRF		sliced_830838c0-21fa-4f04-9164-67ba46d1b2d9.rna_seq.genomic.gdc_realn.bam.tsv	CASSDVTVTDDQYF			sliced_3d3d26ee-5254-4cf0-b432-3cda8943bd01.rna_seq.genomic.gdc_realn_unmapped.bam.tsv	CASSYSTSQDEQYF				CAVGASGGGADGLTF	9
	sliced_ad8780e6-69ab-4b9f-ab5a-096051418ae8.rna_seq.genomic.gdc_realn.bam.tsv	CAAISGGYNKLIF		sliced_5f31e458-5098-453a-ad31-4b3ed614bc6c.rna_seq.genomic.gdc_realn_unmapped.bam.tsv	CAYRSEFSGGYQKVTF		sliced_830838c0-21fa-4f04-9164-67ba46d1b2d9.rna_seq.genomic.gdc_realn.bam.tsv	CSARDPGQGGGELFF			sliced_3d3d26ee-5254-4cf0-b432-3cda8943bd01.rna_seq.genomic.gdc_realn_unmapped.bam.tsv	CASSLWTFGTDTQYF				CAVGASGGSYIPTF	9
	sliced_ad8780e6-69ab-4b9f-ab5a-096051418ae8.rna_seq.genomic.gdc_realn.bam.tsv	CAVSNTGTASKLTF		sliced_5f31e458-5098-453a-ad31-4b3ed614bc6c.rna_seq.genomic.gdc_realn_unmapped.bam.tsv	CCALLISGGYNKPIF		sliced_830838c0-21fa-4f04-9164-67ba46d1b2d9.rna_seq.genomic.gdc_realn.bam.tsv	CSARAGGGETQYF			sliced_3d3d26ee-5254-4cf0-b432-3cda8943bd01.rna_seq.genomic.gdc_realn_unmapped.bam.tsv	CASSLWTFGTDTQYF				CAVGDDKIIF	9
	sliced_ad8780e6-69ab-4b9f-ab5a-096051418ae8.rna_seq.genomic.gdc_realn.bam.tsv	CALTPGAGSYQLTF		sliced_5f31e458-5098-453a-ad31-4b3ed614bc6c.rna_seq.genomic.gdc_realn_unmapped.bam.tsv	CAALNTGNQFYF		sliced_830838c0-21fa-4f04-9164-67ba46d1b2d9.rna_seq.genomic.gdc_realn.bam.tsv	CSARVRRQETQYF			sliced_3d3d26ee-5254-4cf0-b432-3cda8943bd01.rna_seq.genomic.gdc_realn_unmapped.bam.tsv	CASSFTTSGLADTQYF				CAVGDFNKFYF	9
	sliced_ad8780e6-69ab-4b9f-ab5a-096051418ae8.rna_seq.genomic.gdc_realn.bam.tsv	CALNTGGFKTIF		sliced_5f31e458-5098-453a-ad31-4b3ed614bc6c.rna_seq.genomic.gdc_realn_unmapped.bam.tsv	CTSVQQAPDTGNQFYF		sliced_68f6f4ce-201c-4fbd-940d-d38d49375fd5.rna_seq.genomic.gdc_realn.bam.tsv	CASSQDRGSGGHEQFF			sliced_3d3d26ee-5254-4cf0-b432-3cda8943bd01.rna_seq.genomic.gdc_realn_unmapped.bam.tsv	CATRGGMLGYGYTF				CAVGDNYGQNFVF	9
	sliced_ad8780e6-69ab-4b9f-ab5a-096051418ae8.rna_seq.genomic.gdc_realn.bam.tsv	CAFSNYGQNFVF		sliced_5f31e458-5098-453a-ad31-4b3ed614bc6c.rna_seq.genomic.gdc_realn_unmapped.bam.tsv	CVVSPGSQGNLIF		sliced_68f6f4ce-201c-4fbd-940d-d38d49375fd5.rna_seq.genomic.gdc_realn.bam.tsv	CASSKTPQGISTDTQYF			sliced_3d3d26ee-5254-4cf0-b432-3cda8943bd01.rna_seq.genomic.gdc_realn_unmapped.bam.tsv	CASSQDWSYSNQPQHF				CAVGDPNDYKLSF	9
	sliced_ad8780e6-69ab-4b9f-ab5a-096051418ae8.rna_seq.genomic.gdc_realn.bam.tsv	CATVFNNAGNMLTF		sliced_5f31e458-5098-453a-ad31-4b3ed614bc6c.rna_seq.genomic.gdc_realn_unmapped.bam.tsv	CAVNMGASGTYKYIF		sliced_68f6f4ce-201c-4fbd-940d-d38d49375fd5.rna_seq.genomic.gdc_realn.bam.tsv	CASSSAYGYTF			sliced_3d3d26ee-5254-4cf0-b432-3cda8943bd01.rna_seq.genomic.gdc_realn_unmapped.bam.tsv	CASGKNNYNPGVRGEQFF				CAVGDSGGGADGLTF	9
	sliced_ad8780e6-69ab-4b9f-ab5a-096051418ae8.rna_seq.genomic.gdc_realn.bam.tsv	CATLRKKGGGADGLTF		sliced_5f31e458-5098-453a-ad31-4b3ed614bc6c.rna_seq.genomic.gdc_realn_unmapped.bam.tsv	CAVSDLKGGGYQKVTF		sliced_68f6f4ce-201c-4fbd-940d-d38d49375fd5.rna_seq.genomic.gdc_realn.bam.tsv	CASSLGDRGDYGYTF			sliced_3d3d26ee-5254-4cf0-b432-3cda8943bd01.rna_seq.genomic.gdc_realn_unmapped.bam.tsv	CASSSGAYEQYF				CAVGDSNYQLIW	27
	sliced_ad8780e6-69ab-4b9f-ab5a-096051418ae8.rna_seq.genomic.gdc_realn.bam.tsv	CALLNRDDKIIF		sliced_5f31e458-5098-453a-ad31-4b3ed614bc6c.rna_seq.genomic.gdc_realn_unmapped.bam.tsv	CLLLLRCGPYNTDKLTF		sliced_68f6f4ce-201c-4fbd-940d-d38d49375fd5.rna_seq.genomic.gdc_realn.bam.tsv	CASTPGTTTEAFF			sliced_3d3d26ee-5254-4cf0-b432-3cda8943bd01.rna_seq.genomic.gdc_realn_unmapped.bam.tsv	CSVPEQGSGNTIYF				CAVGGGADGLTF	9
	sliced_ad8780e6-69ab-4b9f-ab5a-096051418ae8.rna_seq.genomic.gdc_realn.bam.tsv	CAVQARGNFNKFYF		sliced_5f31e458-5098-453a-ad31-4b3ed614bc6c.rna_seq.genomic.gdc_realn_unmapped.bam.tsv	CGDLTNQAGTALIF		sliced_68f6f4ce-201c-4fbd-940d-d38d49375fd5.rna_seq.genomic.gdc_realn.bam.tsv	CASSLLHRLQETQYF			sliced_3d3d26ee-5254-4cf0-b432-3cda8943bd01.rna_seq.genomic.gdc_realn_unmapped.bam.tsv	CASNPGAPYGDEQFF				CAVGGGSNYKLTF	9
	sliced_ad8780e6-69ab-4b9f-ab5a-096051418ae8.rna_seq.genomic.gdc_realn.bam.tsv	CAFEDDMRF		sliced_5f31e458-5098-453a-ad31-4b3ed614bc6c.rna_seq.genomic.gdc_realn_unmapped.bam.tsv	CALTHAGGTSYGKLTF		sliced_68f6f4ce-201c-4fbd-940d-d38d49375fd5.rna_seq.genomic.gdc_realn.bam.tsv	CAISESMGQDYNEQFF			sliced_3d3d26ee-5254-4cf0-b432-3cda8943bd01.rna_seq.genomic.gdc_realn_unmapped.bam.tsv	CASSIAGGPGEQYF				CAVGGNQFYF	9
	sliced_ad8780e6-69ab-4b9f-ab5a-096051418ae8.rna_seq.genomic.gdc_realn.bam.tsv	CAGPNDYKLSF		sliced_5f31e458-5098-453a-ad31-4b3ed614bc6c.rna_seq.genomic.gdc_realn_unmapped.bam.tsv	CALSGSRSSASKIIF		sliced_68f6f4ce-201c-4fbd-940d-d38d49375fd5.rna_seq.genomic.gdc_realn.bam.tsv	CASSPEGQFYGYTF			sliced_3d3d26ee-5254-4cf0-b432-3cda8943bd01.rna_seq.genomic.gdc_realn_unmapped.bam.tsv	CASSHNEQFF				CAVGGSQGNLIF	27
	sliced_ad8780e6-69ab-4b9f-ab5a-096051418ae8.rna_seq.genomic.gdc_realn.bam.tsv	CAASVWRSGGSNYKLTF		sliced_5f31e458-5098-453a-ad31-4b3ed614bc6c.rna_seq.genomic.gdc_realn_unmapped.bam.tsv	CAMRGLSGGYQKVTF		sliced_68f6f4ce-201c-4fbd-940d-d38d49375fd5.rna_seq.genomic.gdc_realn.bam.tsv	CASSFSARANQPQHF			sliced_3d3d26ee-5254-4cf0-b432-3cda8943bd01.rna_seq.genomic.gdc_realn_unmapped.bam.tsv	CASSFPLLSGNTIYF				CAVGGYNKLIF	9
	sliced_ad8780e6-69ab-4b9f-ab5a-096051418ae8.rna_seq.genomic.gdc_realn.bam.tsv	CAYRIPYNNNDMRF		sliced_5f31e458-5098-453a-ad31-4b3ed614bc6c.rna_seq.genomic.gdc_realn_unmapped.bam.tsv	CAVALLIQGAQKLVF		sliced_68f6f4ce-201c-4fbd-940d-d38d49375fd5.rna_seq.genomic.gdc_realn.bam.tsv	CASSLASSRGPTEAFF			sliced_3d3d26ee-5254-4cf0-b432-3cda8943bd01.rna_seq.genomic.gdc_realn_unmapped.bam.tsv	CASSLRGGMNTEAFF				CAVGGYSTLTF	9
	sliced_ad8780e6-69ab-4b9f-ab5a-096051418ae8.rna_seq.genomic.gdc_realn.bam.tsv	CAYRIQYNNNDMRF		sliced_5f31e458-5098-453a-ad31-4b3ed614bc6c.rna_seq.genomic.gdc_realn_unmapped.bam.tsv	CAVRDNDYKLSF		sliced_68f6f4ce-201c-4fbd-940d-d38d49375fd5.rna_seq.genomic.gdc_realn.bam.tsv	CATSRKGTANEKLFF			sliced_3d3d26ee-5254-4cf0-b432-3cda8943bd01.rna_seq.genomic.gdc_realn_unmapped.bam.tsv	CASITQRGRGWPQHF				CAVGLISNFGNEKLTF	9
	sliced_ad8780e6-69ab-4b9f-ab5a-096051418ae8.rna_seq.genomic.gdc_realn.bam.tsv	CAYTEASGSRLTF		sliced_5f31e458-5098-453a-ad31-4b3ed614bc6c.rna_seq.genomic.gdc_realn_unmapped.bam.tsv	CVVNLGAGNNRKLIW		sliced_68f6f4ce-201c-4fbd-940d-d38d49375fd5.rna_seq.genomic.gdc_realn.bam.tsv	CASSPRTGNSGNTIYF			sliced_3d3d26ee-5254-4cf0-b432-3cda8943bd01.rna_seq.genomic.gdc_realn_unmapped.bam.tsv	CATWTGGGTEAFF				CAVGLMEYGNKLVF	18
	sliced_ad8780e6-69ab-4b9f-ab5a-096051418ae8.rna_seq.genomic.gdc_realn.bam.tsv	CCALSEAAETSGSRLTF		sliced_5f31e458-5098-453a-ad31-4b3ed614bc6c.rna_seq.genomic.gdc_realn_unmapped.bam.tsv	CAASARRPAWSGSRLTF		sliced_68f6f4ce-201c-4fbd-940d-d38d49375fd5.rna_seq.genomic.gdc_realn.bam.tsv	CASSEWGYEQYF			sliced_40668a05-aefb-4f4c-b428-8841ddc6f648.rna_seq.genomic.gdc_realn_unmapped.bam.tsv	CAGFSQGQSNTEAFF				CAVGNNAGNMLTF	45
	sliced_ad8780e6-69ab-4b9f-ab5a-096051418ae8.rna_seq.genomic.gdc_realn.bam.tsv	CSKRGTIIQGAQKLVF		sliced_5f31e458-5098-453a-ad31-4b3ed614bc6c.rna_seq.genomic.gdc_realn_unmapped.bam.tsv	CAMRVYNFNKFYF		sliced_68f6f4ce-201c-4fbd-940d-d38d49375fd5.rna_seq.genomic.gdc_realn.bam.tsv	CASSSLRTNTGELFF			sliced_40668a05-aefb-4f4c-b428-8841ddc6f648.rna_seq.genomic.gdc_realn_unmapped.bam.tsv	CASSPRGLAGGSGETQYF				CAVGNQAGTALIF	9
	sliced_ad8780e6-69ab-4b9f-ab5a-096051418ae8.rna_seq.genomic.gdc_realn.bam.tsv	CATGGTSYGKLTF		sliced_5f31e458-5098-453a-ad31-4b3ed614bc6c.rna_seq.genomic.gdc_realn_unmapped.bam.tsv	CAFHVYGQNFVF		sliced_68f6f4ce-201c-4fbd-940d-d38d49375fd5.rna_seq.genomic.gdc_realn.bam.tsv	CASSIGQENTEAFF			sliced_4c368195-9476-4f51-9e9a-cd7bfe3044fa.rna_seq.genomic.gdc_realn_unmapped.bam.tsv	CASSSGHRGTNYGYTF				CAVGPLNDYKLSF	9
	sliced_ad8780e6-69ab-4b9f-ab5a-096051418ae8.rna_seq.genomic.gdc_realn.bam.tsv	CAVRTGTASKLTF		sliced_565a5026-e63e-474e-b51f-82be08f92889.rna_seq.genomic.gdc_realn_unmapped.bam.tsv	CAENIDAGGTSYGKLTF		sliced_68f6f4ce-201c-4fbd-940d-d38d49375fd5.rna_seq.genomic.gdc_realn.bam.tsv	CASSVQGSAASEAFF			sliced_4c368195-9476-4f51-9e9a-cd7bfe3044fa.rna_seq.genomic.gdc_realn_unmapped.bam.tsv	CSAELETDTQYF				CAVGPSGGYNKLIF	9
	sliced_ad8780e6-69ab-4b9f-ab5a-096051418ae8.rna_seq.genomic.gdc_realn.bam.tsv	CAVSDDYSGTASKLTF		sliced_565a5026-e63e-474e-b51f-82be08f92889.rna_seq.genomic.gdc_realn_unmapped.bam.tsv	CRLHLCCHRYGGSQGNLIF		sliced_68f6f4ce-201c-4fbd-940d-d38d49375fd5.rna_seq.genomic.gdc_realn.bam.tsv	CATSVREEAFF			sliced_4c368195-9476-4f51-9e9a-cd7bfe3044fa.rna_seq.genomic.gdc_realn_unmapped.bam.tsv	CASGPTGTVSYEQYF				CAVGQNNARLMF	9
	sliced_ad8780e6-69ab-4b9f-ab5a-096051418ae8.rna_seq.genomic.gdc_realn.bam.tsv	CAASMGAWNNDMRF		sliced_565a5026-e63e-474e-b51f-82be08f92889.rna_seq.genomic.gdc_realn_unmapped.bam.tsv	CVLLPRGKDDKIIF		sliced_68f6f4ce-201c-4fbd-940d-d38d49375fd5.rna_seq.genomic.gdc_realn.bam.tsv	CATSVREEAFF			sliced_4c368195-9476-4f51-9e9a-cd7bfe3044fa.rna_seq.genomic.gdc_realn_unmapped.bam.tsv	CASSTEPAGTGSADTQYF				CAVGRGGADGLTF	18
	sliced_ad8780e6-69ab-4b9f-ab5a-096051418ae8.rna_seq.genomic.gdc_realn.bam.tsv	CAASMGAWNNDMRF		sliced_565a5026-e63e-474e-b51f-82be08f92889.rna_seq.genomic.gdc_realn_unmapped.bam.tsv	CAAVGFQKLVF		sliced_68f6f4ce-201c-4fbd-940d-d38d49375fd5.rna_seq.genomic.gdc_realn.bam.tsv	CATSDFTGHARETQYF			sliced_4c368195-9476-4f51-9e9a-cd7bfe3044fa.rna_seq.genomic.gdc_realn_unmapped.bam.tsv	CASSQEMWGGGELFF				CAVGRGSTLGRLYF	9
	sliced_ad8780e6-69ab-4b9f-ab5a-096051418ae8.rna_seq.genomic.gdc_realn.bam.tsv	CAVSSNSGYALNF		sliced_565a5026-e63e-474e-b51f-82be08f92889.rna_seq.genomic.gdc_realn_unmapped.bam.tsv	CATVDTGFQKLVF		sliced_68f6f4ce-201c-4fbd-940d-d38d49375fd5.rna_seq.genomic.gdc_realn.bam.tsv	CASSDNSRHFYNEQFF			sliced_4c368195-9476-4f51-9e9a-cd7bfe3044fa.rna_seq.genomic.gdc_realn_unmapped.bam.tsv	CASSVQDLPYEQYF				CAVGRMDSSYKLIF	9
	sliced_ad8780e6-69ab-4b9f-ab5a-096051418ae8.rna_seq.genomic.gdc_realn.bam.tsv	CAPNNAGNMLTF		sliced_565a5026-e63e-474e-b51f-82be08f92889.rna_seq.genomic.gdc_realn_unmapped.bam.tsv	CSDVFLCFPTGTASKLTF		sliced_68f6f4ce-201c-4fbd-940d-d38d49375fd5.rna_seq.genomic.gdc_realn.bam.tsv	CASSESGTADYGYTF			sliced_4c368195-9476-4f51-9e9a-cd7bfe3044fa.rna_seq.genomic.gdc_realn_unmapped.bam.tsv	CAISEDYNYEQYF				CAVGRSNDYKLSF	9
	sliced_ad8780e6-69ab-4b9f-ab5a-096051418ae8.rna_seq.genomic.gdc_realn.bam.tsv	CAVGNNNAGNMLTF		sliced_565a5026-e63e-474e-b51f-82be08f92889.rna_seq.genomic.gdc_realn_unmapped.bam.tsv	CAVRRISADFGNEKLTF		sliced_68f6f4ce-201c-4fbd-940d-d38d49375fd5.rna_seq.genomic.gdc_realn.bam.tsv	CSVGLYTDTQYF			sliced_4c368195-9476-4f51-9e9a-cd7bfe3044fa.rna_seq.genomic.gdc_realn_unmapped.bam.tsv	CGSSGDSYGYTF				CAVGSGGYQKVTF	9
	sliced_ad8780e6-69ab-4b9f-ab5a-096051418ae8.rna_seq.genomic.gdc_realn.bam.tsv	CALSEADNAGNMLTF		sliced_565a5026-e63e-474e-b51f-82be08f92889.rna_seq.genomic.gdc_realn_unmapped.bam.tsv	CAPRTGFQKLVF		sliced_68f6f4ce-201c-4fbd-940d-d38d49375fd5.rna_seq.genomic.gdc_realn.bam.tsv	CSRGQGLPSYEQYF			sliced_4c368195-9476-4f51-9e9a-cd7bfe3044fa.rna_seq.genomic.gdc_realn_unmapped.bam.tsv	CASSLLIQDTQYF				CAVGSGNTGKLIF	9
	sliced_ad8780e6-69ab-4b9f-ab5a-096051418ae8.rna_seq.genomic.gdc_realn.bam.tsv	CAEEGAGNMLTF		sliced_565a5026-e63e-474e-b51f-82be08f92889.rna_seq.genomic.gdc_realn_unmapped.bam.tsv	CAVQAKQGGKLIF		sliced_68f6f4ce-201c-4fbd-940d-d38d49375fd5.rna_seq.genomic.gdc_realn.bam.tsv	CASSPPLGGVSNTEAFF			sliced_4c368195-9476-4f51-9e9a-cd7bfe3044fa.rna_seq.genomic.gdc_realn_unmapped.bam.tsv	CSATPLRYQTQYF				CAVGSGNTPLVF	9
	sliced_ad8780e6-69ab-4b9f-ab5a-096051418ae8.rna_seq.genomic.gdc_realn.bam.tsv	CAVSGGSSNTGKLIF		sliced_565a5026-e63e-474e-b51f-82be08f92889.rna_seq.genomic.gdc_realn_unmapped.bam.tsv	CAVVPLAAGNKLTF		sliced_68f6f4ce-201c-4fbd-940d-d38d49375fd5.rna_seq.genomic.gdc_realn.bam.tsv	CAISETGSNTEAFF			sliced_4c368195-9476-4f51-9e9a-cd7bfe3044fa.rna_seq.genomic.gdc_realn_unmapped.bam.tsv	CASSQSRGRVAGGGLSYNEQFF				CAVGSGYSTLTF	9
	sliced_ad8780e6-69ab-4b9f-ab5a-096051418ae8.rna_seq.genomic.gdc_realn.bam.tsv	CAYRSFWSNYQLIW		sliced_565a5026-e63e-474e-b51f-82be08f92889.rna_seq.genomic.gdc_realn_unmapped.bam.tsv	CAVQAKQGGKLIF		sliced_68f6f4ce-201c-4fbd-940d-d38d49375fd5.rna_seq.genomic.gdc_realn.bam.tsv	CASSLDGGTEAFF			sliced_4c368195-9476-4f51-9e9a-cd7bfe3044fa.rna_seq.genomic.gdc_realn_unmapped.bam.tsv	CSVQDGKNIQYF				CAVGSNDYKLSF	9
	sliced_ad8780e6-69ab-4b9f-ab5a-096051418ae8.rna_seq.genomic.gdc_realn.bam.tsv	CTIASSRSNYQLIW		sliced_565a5026-e63e-474e-b51f-82be08f92889.rna_seq.genomic.gdc_realn_unmapped.bam.tsv	CVVSVLYSSASKIIF		sliced_68f6f4ce-201c-4fbd-940d-d38d49375fd5.rna_seq.genomic.gdc_realn.bam.tsv	CASSRGATEAFF			sliced_4c368195-9476-4f51-9e9a-cd7bfe3044fa.rna_seq.genomic.gdc_realn_unmapped.bam.tsv	CASSLKLDTQYF				CAVGSNFGNEKLTF	9
	sliced_ad8780e6-69ab-4b9f-ab5a-096051418ae8.rna_seq.genomic.gdc_realn.bam.tsv	CIVRVAHNARLMF		sliced_565a5026-e63e-474e-b51f-82be08f92889.rna_seq.genomic.gdc_realn_unmapped.bam.tsv	CLPPDNQGGKLIF		sliced_68f6f4ce-201c-4fbd-940d-d38d49375fd5.rna_seq.genomic.gdc_realn.bam.tsv	CASSFRDAGTEAFF			sliced_4c368195-9476-4f51-9e9a-cd7bfe3044fa.rna_seq.genomic.gdc_realn_unmapped.bam.tsv	CASSQDQTSGDTYYEQYF				CAVGSNYQLIW	9
	sliced_ad8780e6-69ab-4b9f-ab5a-096051418ae8.rna_seq.genomic.gdc_realn.bam.tsv	CAVRNRDDKIIF		sliced_565a5026-e63e-474e-b51f-82be08f92889.rna_seq.genomic.gdc_realn_unmapped.bam.tsv	CAASESDYKLSF		sliced_68f6f4ce-201c-4fbd-940d-d38d49375fd5.rna_seq.genomic.gdc_realn.bam.tsv	CASSYEAGPVEAFF			sliced_4c368195-9476-4f51-9e9a-cd7bfe3044fa.rna_seq.genomic.gdc_realn_unmapped.bam.tsv	CASSIQGMNTEAFF				CAVGSSYKLIF	9
	sliced_ad8780e6-69ab-4b9f-ab5a-096051418ae8.rna_seq.genomic.gdc_realn.bam.tsv	CAMREGLRDDKIIF		sliced_565a5026-e63e-474e-b51f-82be08f92889.rna_seq.genomic.gdc_realn_unmapped.bam.tsv	CATDKDNYGQNFVF		sliced_68f6f4ce-201c-4fbd-940d-d38d49375fd5.rna_seq.genomic.gdc_realn.bam.tsv	CASSPERGLNYGYTF			sliced_4c368195-9476-4f51-9e9a-cd7bfe3044fa.rna_seq.genomic.gdc_realn_unmapped.bam.tsv	CASSSEGREQYF				CAVGTGTASKLTF	18
	sliced_ad8780e6-69ab-4b9f-ab5a-096051418ae8.rna_seq.genomic.gdc_realn.bam.tsv	CALSDPYNQGGKLIF		sliced_565a5026-e63e-474e-b51f-82be08f92889.rna_seq.genomic.gdc_realn_unmapped.bam.tsv	CAATWTGAGGTSYGKLTF		sliced_68f6f4ce-201c-4fbd-940d-d38d49375fd5.rna_seq.genomic.gdc_realn.bam.tsv	CARTGRSYGYTF			sliced_4c368195-9476-4f51-9e9a-cd7bfe3044fa.rna_seq.genomic.gdc_realn_unmapped.bam.tsv	CASSLSGRNYGYTF				CAVGTNTGNQFYF	9
	sliced_ad8780e6-69ab-4b9f-ab5a-096051418ae8.rna_seq.genomic.gdc_realn.bam.tsv	CIVRVAYNQGGKLIF		sliced_565a5026-e63e-474e-b51f-82be08f92889.rna_seq.genomic.gdc_realn_unmapped.bam.tsv	CTSAIPPLCKDGNEKLTF		sliced_68f6f4ce-201c-4fbd-940d-d38d49375fd5.rna_seq.genomic.gdc_realn.bam.tsv	CASSITGYGYTF			sliced_4c368195-9476-4f51-9e9a-cd7bfe3044fa.rna_seq.genomic.gdc_realn_unmapped.bam.tsv	CASSPEGTEQYF				CAVGVTSGSRLTF	9
	sliced_ad8780e6-69ab-4b9f-ab5a-096051418ae8.rna_seq.genomic.gdc_realn.bam.tsv	CIVRVKSSGSARQLTF		sliced_c1c71337-741c-43a8-bcbb-d39f74c498e0.rna_seq.genomic.gdc_realn_unmapped.bam.tsv	CAVRVLVERSGGSNYKLTF		sliced_68f6f4ce-201c-4fbd-940d-d38d49375fd5.rna_seq.genomic.gdc_realn.bam.tsv	CASSQGDAYGYTF			sliced_4c368195-9476-4f51-9e9a-cd7bfe3044fa.rna_seq.genomic.gdc_realn_unmapped.bam.tsv	CASSLGQGSNQPQHF				CAVGWGGATNKLIF	9
	sliced_ad8780e6-69ab-4b9f-ab5a-096051418ae8.rna_seq.genomic.gdc_realn.bam.tsv	CAVSDDDYKLSF		sliced_c1c71337-741c-43a8-bcbb-d39f74c498e0.rna_seq.genomic.gdc_realn_unmapped.bam.tsv	CAVRLNAGNNRKLIW		sliced_68f6f4ce-201c-4fbd-940d-d38d49375fd5.rna_seq.genomic.gdc_realn.bam.tsv	CASSPHNREYTF			sliced_4c368195-9476-4f51-9e9a-cd7bfe3044fa.rna_seq.genomic.gdc_realn_unmapped.bam.tsv	CASSPSGGPVDTQYF				CAVGYSSASKIIF	18
	sliced_ad8780e6-69ab-4b9f-ab5a-096051418ae8.rna_seq.genomic.gdc_realn.bam.tsv	CAVSDDDYKLSF		sliced_966b8ebe-7c9b-4241-a0f0-6916994dacc4.rna_seq.genomic.gdc_realn_unmapped.bam.tsv	CVVNNTRNGGSQGNLIF		sliced_68f6f4ce-201c-4fbd-940d-d38d49375fd5.rna_seq.genomic.gdc_realn.bam.tsv	CSVEGGAGKLFF			sliced_4c368195-9476-4f51-9e9a-cd7bfe3044fa.rna_seq.genomic.gdc_realn_unmapped.bam.tsv	CASSQDRDQPQHF				CAVHGSSNTGKLIF	27
	sliced_ad8780e6-69ab-4b9f-ab5a-096051418ae8.rna_seq.genomic.gdc_realn.bam.tsv	CALSDPYQAGTALIF		sliced_966b8ebe-7c9b-4241-a0f0-6916994dacc4.rna_seq.genomic.gdc_realn_unmapped.bam.tsv	CAVKALSQAGTALIF		sliced_68f6f4ce-201c-4fbd-940d-d38d49375fd5.rna_seq.genomic.gdc_realn.bam.tsv	CASSQLGPWGNQPQHF			sliced_4c368195-9476-4f51-9e9a-cd7bfe3044fa.rna_seq.genomic.gdc_realn_unmapped.bam.tsv	CASSWPSGETDTQYF				CAVHNAGNMLTF	9
	sliced_ad8780e6-69ab-4b9f-ab5a-096051418ae8.rna_seq.genomic.gdc_realn.bam.tsv	CCEPFTGGGNKLTF		sliced_966b8ebe-7c9b-4241-a0f0-6916994dacc4.rna_seq.genomic.gdc_realn_unmapped.bam.tsv	CAVSEGGSQGNRIF		sliced_68f6f4ce-201c-4fbd-940d-d38d49375fd5.rna_seq.genomic.gdc_realn.bam.tsv	CASSRDNSPLHF			sliced_4c368195-9476-4f51-9e9a-cd7bfe3044fa.rna_seq.genomic.gdc_realn_unmapped.bam.tsv	CASSQTWGAGETQYF				CAVHTGTASKLTF	9
	sliced_ad8780e6-69ab-4b9f-ab5a-096051418ae8.rna_seq.genomic.gdc_realn.bam.tsv	CALNTGGFKTIF		sliced_966b8ebe-7c9b-4241-a0f0-6916994dacc4.rna_seq.genomic.gdc_realn_unmapped.bam.tsv	CAASLYNFNKFYF		sliced_68f6f4ce-201c-4fbd-940d-d38d49375fd5.rna_seq.genomic.gdc_realn.bam.tsv	CASSTGYFGSPLHF			sliced_4c368195-9476-4f51-9e9a-cd7bfe3044fa.rna_seq.genomic.gdc_realn_unmapped.bam.tsv	CASSSEGREQYF				CAVIDSNYQLIW	9
	sliced_ad8780e6-69ab-4b9f-ab5a-096051418ae8.rna_seq.genomic.gdc_realn.bam.tsv	CAVFTGGFKTIF		sliced_966b8ebe-7c9b-4241-a0f0-6916994dacc4.rna_seq.genomic.gdc_realn_unmapped.bam.tsv	CVVNGSNFGNEKLTF		sliced_68f6f4ce-201c-4fbd-940d-d38d49375fd5.rna_seq.genomic.gdc_realn.bam.tsv	CSASFVTRSSYNEQFF			sliced_4c368195-9476-4f51-9e9a-cd7bfe3044fa.rna_seq.genomic.gdc_realn_unmapped.bam.tsv	CASSLSGQGSAFF				CAVIGFSGGYNKLIF	9
	sliced_ad8780e6-69ab-4b9f-ab5a-096051418ae8.rna_seq.genomic.gdc_realn.bam.tsv	CAAVYVNNRLAF		sliced_966b8ebe-7c9b-4241-a0f0-6916994dacc4.rna_seq.genomic.gdc_realn_unmapped.bam.tsv	CAMREFTGNQFYF		sliced_68f6f4ce-201c-4fbd-940d-d38d49375fd5.rna_seq.genomic.gdc_realn.bam.tsv	CASSLAGASYNEQFF			sliced_66ce3bd6-e225-499f-976d-f4ca24a2b0e3.rna_seq.genomic.gdc_realn_unmapped.bam.tsv	CASSPLTGTDYYNEQFF				CAVIGGGSNYKLTF	9
	sliced_ad8780e6-69ab-4b9f-ab5a-096051418ae8.rna_seq.genomic.gdc_realn.bam.tsv	CAMRESDTGRRALTF		sliced_966b8ebe-7c9b-4241-a0f0-6916994dacc4.rna_seq.genomic.gdc_realn_unmapped.bam.tsv	CLLLCSYSNTGNQFYF		sliced_68f6f4ce-201c-4fbd-940d-d38d49375fd5.rna_seq.genomic.gdc_realn.bam.tsv	CASSLAGASYNEQFF			sliced_66ce3bd6-e225-499f-976d-f4ca24a2b0e3.rna_seq.genomic.gdc_realn_unmapped.bam.tsv	CASSYLIISVTETQYF				CAVIIQGAQKLVF	9
	sliced_1f036fb3-66db-4460-a5aa-65316830a37a.rna_seq.genomic.gdc_realn.bam.tsv	CLLLLRCESLEGYQKVTF		sliced_966b8ebe-7c9b-4241-a0f0-6916994dacc4.rna_seq.genomic.gdc_realn_unmapped.bam.tsv	CAVKALSQAGTALIF		sliced_68f6f4ce-201c-4fbd-940d-d38d49375fd5.rna_seq.genomic.gdc_realn.bam.tsv	CASSVSVYTGELFF			sliced_bb37499e-0afa-416a-86bd-4ae53df59ecb.rna_seq.genomic.gdc_realn_unmapped.bam.tsv	CASTWDRVTDTQHF				CAVILSGSARQLTF	9
	sliced_1f036fb3-66db-4460-a5aa-65316830a37a.rna_seq.genomic.gdc_realn.bam.tsv	CAVNAGAGRRALTF		sliced_966b8ebe-7c9b-4241-a0f0-6916994dacc4.rna_seq.genomic.gdc_realn_unmapped.bam.tsv	CAMRERPSGANSKLTF		sliced_68f6f4ce-201c-4fbd-940d-d38d49375fd5.rna_seq.genomic.gdc_realn.bam.tsv	CASSFPGAATDTQYF			sliced_12dc87f4-71ee-4148-9d0a-300ca005d8eb.rna_seq.genomic.gdc_realn_unmapped.bam.tsv	CQLQIRQGRGYTF				CAVINYGGSQGNLIF	9
	sliced_1f036fb3-66db-4460-a5aa-65316830a37a.rna_seq.genomic.gdc_realn.bam.tsv	CVVSALTGTASKLTF		sliced_966b8ebe-7c9b-4241-a0f0-6916994dacc4.rna_seq.genomic.gdc_realn_unmapped.bam.tsv	CAMSSRYSSASKIIF		sliced_68f6f4ce-201c-4fbd-940d-d38d49375fd5.rna_seq.genomic.gdc_realn.bam.tsv	CASSLGGGPTDTQYF			sliced_12dc87f4-71ee-4148-9d0a-300ca005d8eb.rna_seq.genomic.gdc_realn_unmapped.bam.tsv	CISVPAAKGINTIDQPQHF				CAVIPMDSSYKLIF	27
	sliced_1f036fb3-66db-4460-a5aa-65316830a37a.rna_seq.genomic.gdc_realn.bam.tsv	CVVTDNAGNMLTF		sliced_54b3ce4b-fd3d-48ec-a745-c74b660daf4b.rna_seq.genomic.gdc_realn_unmapped.bam.tsv	CGTEKNTGNQFYF		sliced_68f6f4ce-201c-4fbd-940d-d38d49375fd5.rna_seq.genomic.gdc_realn.bam.tsv	CASSPPPGTGANVLTF			sliced_305851a4-111b-42fa-9df0-102c91e73f3b.rna_seq.genomic.gdc_realn_unmapped.bam.tsv	CAFRTGDGNTDAFF				CAVIPNTGGFKTIF	9
	sliced_1f036fb3-66db-4460-a5aa-65316830a37a.rna_seq.genomic.gdc_realn.bam.tsv	CAVGALGGGADGLTF		sliced_54b3ce4b-fd3d-48ec-a745-c74b660daf4b.rna_seq.genomic.gdc_realn_unmapped.bam.tsv	CAGRNTGNQFYF		sliced_68f6f4ce-201c-4fbd-940d-d38d49375fd5.rna_seq.genomic.gdc_realn.bam.tsv	CASSPPPGTGANVLAF			sliced_305851a4-111b-42fa-9df0-102c91e73f3b.rna_seq.genomic.gdc_realn_unmapped.bam.tsv	CASSSLLAGTYEQYF				CAVISSGGYNKLIF	9
	sliced_1f036fb3-66db-4460-a5aa-65316830a37a.rna_seq.genomic.gdc_realn.bam.tsv	CAMRGYNAGNMLTF		sliced_54b3ce4b-fd3d-48ec-a745-c74b660daf4b.rna_seq.genomic.gdc_realn_unmapped.bam.tsv	CCVLLHRQGGSEKLVF		sliced_68f6f4ce-201c-4fbd-940d-d38d49375fd5.rna_seq.genomic.gdc_realn.bam.tsv	CASSPPPGTGANVLTF			sliced_0f21e256-ad28-44bd-a2b8-79bf5ce08a8d.rna_seq.genomic.gdc_realn_unmapped.bam.tsv	CAISEGGGSNNVLTF				CAVISYNTDKLIF	9
	sliced_1f036fb3-66db-4460-a5aa-65316830a37a.rna_seq.genomic.gdc_realn.bam.tsv	CAGKGPGNQFYF		sliced_54b3ce4b-fd3d-48ec-a745-c74b660daf4b.rna_seq.genomic.gdc_realn_unmapped.bam.tsv	CAVIGNQFYF		sliced_68f6f4ce-201c-4fbd-940d-d38d49375fd5.rna_seq.genomic.gdc_realn.bam.tsv	CASSGGANVLTF			sliced_0f21e256-ad28-44bd-a2b8-79bf5ce08a8d.rna_seq.genomic.gdc_realn_unmapped.bam.tsv	CSARDTLGRKTQYF				CAVIVFSGGYNKLIF	9
	sliced_1f036fb3-66db-4460-a5aa-65316830a37a.rna_seq.genomic.gdc_realn.bam.tsv	CSGNTGGFKTIF		sliced_54b3ce4b-fd3d-48ec-a745-c74b660daf4b.rna_seq.genomic.gdc_realn_unmapped.bam.tsv	CAVLGNNRLAF		sliced_68f6f4ce-201c-4fbd-940d-d38d49375fd5.rna_seq.genomic.gdc_realn.bam.tsv	CAISESTGEQYF			sliced_0f21e256-ad28-44bd-a2b8-79bf5ce08a8d.rna_seq.genomic.gdc_realn_unmapped.bam.tsv	CASAIPGTGHRYTF				CAVKAAGNKLTF	45
	sliced_1f036fb3-66db-4460-a5aa-65316830a37a.rna_seq.genomic.gdc_realn.bam.tsv	CAVLSNTGNQFYF		sliced_54b3ce4b-fd3d-48ec-a745-c74b660daf4b.rna_seq.genomic.gdc_realn_unmapped.bam.tsv	CLLLCRENDYKLSF		sliced_d04b5ba1-e6b2-48f1-8d06-d0acad046a7d.rna_seq.genomic.gdc_realn.bam.tsv	CASLFDRNTGELFF			sliced_0f21e256-ad28-44bd-a2b8-79bf5ce08a8d.rna_seq.genomic.gdc_realn_unmapped.bam.tsv	CQQPPGQGGSYNEQFF				CAVKDDYKLSF	18
	sliced_1f036fb3-66db-4460-a5aa-65316830a37a.rna_seq.genomic.gdc_realn.bam.tsv	CRNLLLCSVFSSNTGELIF		sliced_54b3ce4b-fd3d-48ec-a745-c74b660daf4b.rna_seq.genomic.gdc_realn_unmapped.bam.tsv	CAAPRGGNQFYF		sliced_d04b5ba1-e6b2-48f1-8d06-d0acad046a7d.rna_seq.genomic.gdc_realn.bam.tsv	CASRSGLSADTQYF			sliced_0f21e256-ad28-44bd-a2b8-79bf5ce08a8d.rna_seq.genomic.gdc_realn_unmapped.bam.tsv	CAISPGRTNLNTEAFF				CAVKDSNYQLIW	27
	sliced_1f036fb3-66db-4460-a5aa-65316830a37a.rna_seq.genomic.gdc_realn.bam.tsv	CIVPHTGTASKLTF		sliced_54b3ce4b-fd3d-48ec-a745-c74b660daf4b.rna_seq.genomic.gdc_realn_unmapped.bam.tsv	CRELHAGGTSYGKLTF		sliced_d04b5ba1-e6b2-48f1-8d06-d0acad046a7d.rna_seq.genomic.gdc_realn.bam.tsv	CASSGLAGDEQFF			sliced_4e7ec7e9-0e90-4646-9fb8-85745723028d.rna_seq.genomic.gdc_realn_unmapped.bam.tsv	CASSVGTSGTRETQYF				CAVKDYKLSF	9
	sliced_1f036fb3-66db-4460-a5aa-65316830a37a.rna_seq.genomic.gdc_realn.bam.tsv	CADGTSGTYKYIF		sliced_54b3ce4b-fd3d-48ec-a745-c74b660daf4b.rna_seq.genomic.gdc_realn_unmapped.bam.tsv	CAASRYNAGNNRKLIW		sliced_d04b5ba1-e6b2-48f1-8d06-d0acad046a7d.rna_seq.genomic.gdc_realn.bam.tsv	CASRASTDTQYF			sliced_4e7ec7e9-0e90-4646-9fb8-85745723028d.rna_seq.genomic.gdc_realn_unmapped.bam.tsv	CASSLGLAGGIYNEQFF				CAVKEGGSYIPTF	9
	sliced_1f036fb3-66db-4460-a5aa-65316830a37a.rna_seq.genomic.gdc_realn.bam.tsv	CAGVRSGGSNYKLTF		sliced_54b3ce4b-fd3d-48ec-a745-c74b660daf4b.rna_seq.genomic.gdc_realn_unmapped.bam.tsv	CAVGNDMRF		sliced_d04b5ba1-e6b2-48f1-8d06-d0acad046a7d.rna_seq.genomic.gdc_realn.bam.tsv	CASSAERLNQPQHF			sliced_a990fc1b-99fb-4538-ae3b-416299e24c05.rna_seq.genomic.gdc_realn_unmapped.bam.tsv	CASSSDRGLGEKLFF				CAVKGGSEKLVF	9
	sliced_1f036fb3-66db-4460-a5aa-65316830a37a.rna_seq.genomic.gdc_realn.bam.tsv	CAFMKQNSGYALNF		sliced_02b48d61-af5c-489f-b9ce-1ed572a7d169.rna_seq.genomic.gdc_realn_unmapped.bam.tsv	CAVRDRDYKLSF		sliced_d04b5ba1-e6b2-48f1-8d06-d0acad046a7d.rna_seq.genomic.gdc_realn.bam.tsv	CASYRGELAINEQFF			sliced_a990fc1b-99fb-4538-ae3b-416299e24c05.rna_seq.genomic.gdc_realn_unmapped.bam.tsv	CASSSPAGDGYNEQFF				CAVKGGTYKYIF	9
	sliced_1f036fb3-66db-4460-a5aa-65316830a37a.rna_seq.genomic.gdc_realn.bam.tsv	CAVRSASGGSNYKLTF		sliced_0d9f10d5-2494-4457-ab55-90f148180bde.rna_seq.genomic.gdc_realn_unmapped.bam.tsv	CAVGRTGTASKLTF		sliced_d04b5ba1-e6b2-48f1-8d06-d0acad046a7d.rna_seq.genomic.gdc_realn.bam.tsv	CASRRTSGVTGELFF			sliced_60d8bbea-417e-4b00-8357-ac9d408022a5.rna_seq.genomic.gdc_realn_unmapped.bam.tsv	CASSLELASTDTQYF				CAVKGSQGNLIF	9
	sliced_1f036fb3-66db-4460-a5aa-65316830a37a.rna_seq.genomic.gdc_realn.bam.tsv	CGTLQGAQKLVF		sliced_cd33537f-4e03-40b8-8eac-125b39c187f9.rna_seq.genomic.gdc_realn_unmapped.bam.tsv	CAVNSGGGADGLTF		sliced_d04b5ba1-e6b2-48f1-8d06-d0acad046a7d.rna_seq.genomic.gdc_realn.bam.tsv	CASSDKGASNQPQHF			sliced_60d8bbea-417e-4b00-8357-ac9d408022a5.rna_seq.genomic.gdc_realn_unmapped.bam.tsv	CASSLLAGAIDTQYF				CAVKGTGGFKTIF	9
	sliced_1f036fb3-66db-4460-a5aa-65316830a37a.rna_seq.genomic.gdc_realn.bam.tsv	CAASGYSGGSNYKLTF		sliced_f1e288dc-5344-42f9-b728-f104db0126d0.rna_seq.genomic.gdc_realn_unmapped.bam.tsv	CAVSSGGFKTIF		sliced_d04b5ba1-e6b2-48f1-8d06-d0acad046a7d.rna_seq.genomic.gdc_realn.bam.tsv	CASSSRYTEAFF			sliced_60d8bbea-417e-4b00-8357-ac9d408022a5.rna_seq.genomic.gdc_realn_unmapped.bam.tsv	CASSRLAGGQETQYF				CAVKGYSTLTF	9
	sliced_1f036fb3-66db-4460-a5aa-65316830a37a.rna_seq.genomic.gdc_realn.bam.tsv	CAGQLLSGGSNYKLTF		sliced_f1e288dc-5344-42f9-b728-f104db0126d0.rna_seq.genomic.gdc_realn_unmapped.bam.tsv	CAPQGSQGNLIF		sliced_d04b5ba1-e6b2-48f1-8d06-d0acad046a7d.rna_seq.genomic.gdc_realn.bam.tsv	CASSASGGHHNEQFF			sliced_60d8bbea-417e-4b00-8357-ac9d408022a5.rna_seq.genomic.gdc_realn_unmapped.bam.tsv	CASSLGTDTEQYF				CAVKKAAGNKLTF	18
	sliced_1f036fb3-66db-4460-a5aa-65316830a37a.rna_seq.genomic.gdc_realn.bam.tsv	CAVSSNAGGTSYGKLTF		sliced_f1e288dc-5344-42f9-b728-f104db0126d0.rna_seq.genomic.gdc_realn_unmapped.bam.tsv	CVVSARNSGGYQKVTF		sliced_d04b5ba1-e6b2-48f1-8d06-d0acad046a7d.rna_seq.genomic.gdc_realn.bam.tsv	CASTSGGAPDTQYF			sliced_60d8bbea-417e-4b00-8357-ac9d408022a5.rna_seq.genomic.gdc_realn_unmapped.bam.tsv	CASSLNLQGEAFF				CAVKNSNYQLIW	9
	sliced_1f036fb3-66db-4460-a5aa-65316830a37a.rna_seq.genomic.gdc_realn.bam.tsv	CATDTGGTSYGKLTF		sliced_f1e288dc-5344-42f9-b728-f104db0126d0.rna_seq.genomic.gdc_realn_unmapped.bam.tsv	CCAVGSVNQGVKLIF		sliced_d04b5ba1-e6b2-48f1-8d06-d0acad046a7d.rna_seq.genomic.gdc_realn.bam.tsv	CASRVPDRVNGYTF			sliced_60d8bbea-417e-4b00-8357-ac9d408022a5.rna_seq.genomic.gdc_realn_unmapped.bam.tsv	CASSEAKGSGQPQHF				CAVKRNTDKLIF	9
	sliced_1f036fb3-66db-4460-a5aa-65316830a37a.rna_seq.genomic.gdc_realn.bam.tsv	CLLLCREVGADQFYF		sliced_f1e288dc-5344-42f9-b728-f104db0126d0.rna_seq.genomic.gdc_realn_unmapped.bam.tsv	CAMGIIQGAQKLVF		sliced_d04b5ba1-e6b2-48f1-8d06-d0acad046a7d.rna_seq.genomic.gdc_realn.bam.tsv	CASSDWGTDTQYF			sliced_60d8bbea-417e-4b00-8357-ac9d408022a5.rna_seq.genomic.gdc_realn_unmapped.bam.tsv	CASSQEGQGTYGYTF				CAVKSYGQNFVF	9
	sliced_1f036fb3-66db-4460-a5aa-65316830a37a.rna_seq.genomic.gdc_realn.bam.tsv	CAASRYDMRF		sliced_f1e288dc-5344-42f9-b728-f104db0126d0.rna_seq.genomic.gdc_realn_unmapped.bam.tsv	CVVSAKSNYQLIW		sliced_d04b5ba1-e6b2-48f1-8d06-d0acad046a7d.rna_seq.genomic.gdc_realn.bam.tsv	CASGPTTGGTDTQYF			sliced_60d8bbea-417e-4b00-8357-ac9d408022a5.rna_seq.genomic.gdc_realn_unmapped.bam.tsv	CASSLGGSREETQYF				CAVKTSYDKVIF	18
	sliced_1f036fb3-66db-4460-a5aa-65316830a37a.rna_seq.genomic.gdc_realn.bam.tsv	CAEKVGNNRKLIW		sliced_f1e288dc-5344-42f9-b728-f104db0126d0.rna_seq.genomic.gdc_realn_unmapped.bam.tsv	CALVYFNKFYF		sliced_d04b5ba1-e6b2-48f1-8d06-d0acad046a7d.rna_seq.genomic.gdc_realn.bam.tsv	CASSEAQSGTDTQYF			sliced_60d8bbea-417e-4b00-8357-ac9d408022a5.rna_seq.genomic.gdc_realn_unmapped.bam.tsv	CASSLIKTGTAEQFF				CAVLDSNYQLIW	36
	sliced_1f036fb3-66db-4460-a5aa-65316830a37a.rna_seq.genomic.gdc_realn.bam.tsv	CAVEVNTDKLIF		sliced_f1e288dc-5344-42f9-b728-f104db0126d0.rna_seq.genomic.gdc_realn_unmapped.bam.tsv	CAPWSRGSQGNLIF		sliced_d04b5ba1-e6b2-48f1-8d06-d0acad046a7d.rna_seq.genomic.gdc_realn.bam.tsv	CASRAGLAGPVGADTQYF			sliced_60d8bbea-417e-4b00-8357-ac9d408022a5.rna_seq.genomic.gdc_realn_unmapped.bam.tsv	CSAFAFMTQYF				CAVLDYGQNFVF	9
	sliced_1f036fb3-66db-4460-a5aa-65316830a37a.rna_seq.genomic.gdc_realn.bam.tsv	CAASAYSGNTPLVF		sliced_f1e288dc-5344-42f9-b728-f104db0126d0.rna_seq.genomic.gdc_realn_unmapped.bam.tsv	CALSQMNRDDKIIF		sliced_d04b5ba1-e6b2-48f1-8d06-d0acad046a7d.rna_seq.genomic.gdc_realn.bam.tsv	CASSGPLTPSGAYNEQFF			sliced_60d8bbea-417e-4b00-8357-ac9d408022a5.rna_seq.genomic.gdc_realn_unmapped.bam.tsv	CASSRIRLAGGYTF				CAVLETSGSRLTF	9
	sliced_1f036fb3-66db-4460-a5aa-65316830a37a.rna_seq.genomic.gdc_realn.bam.tsv	CCCLLLCLDYGQNFVF		sliced_f1e288dc-5344-42f9-b728-f104db0126d0.rna_seq.genomic.gdc_realn_unmapped.bam.tsv	CAVSRGRSGGSYIPTF		sliced_d04b5ba1-e6b2-48f1-8d06-d0acad046a7d.rna_seq.genomic.gdc_realn.bam.tsv	CASSQVFSNQPQHF			sliced_60d8bbea-417e-4b00-8357-ac9d408022a5.rna_seq.genomic.gdc_realn_unmapped.bam.tsv	CAISVFSYNEQFF				CAVLIYNQGGKLIF	9
	sliced_1f036fb3-66db-4460-a5aa-65316830a37a.rna_seq.genomic.gdc_realn.bam.tsv	CSKRGSARQLTF		sliced_f1e288dc-5344-42f9-b728-f104db0126d0.rna_seq.genomic.gdc_realn_unmapped.bam.tsv	CTIASSESKRGNNNDMRF		sliced_d04b5ba1-e6b2-48f1-8d06-d0acad046a7d.rna_seq.genomic.gdc_realn.bam.tsv	CASEGSGANVLTF			sliced_60d8bbea-417e-4b00-8357-ac9d408022a5.rna_seq.genomic.gdc_realn_unmapped.bam.tsv	CASSVEQGAWDNSPLHF				CAVLNAGNMLTF	9
	sliced_1f036fb3-66db-4460-a5aa-65316830a37a.rna_seq.genomic.gdc_realn.bam.tsv	CAGRILTGGGNKLTF		sliced_f1e288dc-5344-42f9-b728-f104db0126d0.rna_seq.genomic.gdc_realn_unmapped.bam.tsv	CAVGVSTGFQKLVF		sliced_d04b5ba1-e6b2-48f1-8d06-d0acad046a7d.rna_seq.genomic.gdc_realn.bam.tsv	CASSPTSDTQYF			sliced_60d8bbea-417e-4b00-8357-ac9d408022a5.rna_seq.genomic.gdc_realn_unmapped.bam.tsv	CASSETTGYNEKLFF				CAVLNRDDKIIF	9
	sliced_31b96287-beeb-48dc-8424-e18544ac4b57.rna_seq.genomic.gdc_realn.bam.tsv	CVVNGYSTLTF		sliced_f1e288dc-5344-42f9-b728-f104db0126d0.rna_seq.genomic.gdc_realn_unmapped.bam.tsv	CAVREDNYGGSQGNLIF		sliced_d04b5ba1-e6b2-48f1-8d06-d0acad046a7d.rna_seq.genomic.gdc_realn.bam.tsv	CASSQVGLAKNIQYF			sliced_60d8bbea-417e-4b00-8357-ac9d408022a5.rna_seq.genomic.gdc_realn_unmapped.bam.tsv	CASSVEQGAWDNSPLHF				CAVLNYGGSQGNLIF	9
	sliced_4794e247-3ba9-48ce-abcc-29239af18234.rna_seq.genomic.gdc_realn.bam.tsv	CAVFSSGSARQLTF		sliced_14f69376-9901-424b-8eb1-4e8bd898ded8.rna_seq.genomic.gdc_realn_unmapped.bam.tsv	CAMREPNTGNQFYF		sliced_d04b5ba1-e6b2-48f1-8d06-d0acad046a7d.rna_seq.genomic.gdc_realn.bam.tsv	CASSQGPPGEAFF			sliced_60d8bbea-417e-4b00-8357-ac9d408022a5.rna_seq.genomic.gdc_realn_unmapped.bam.tsv	CASSLIGADTQYF				CAVLPNDYKLSF	9
	sliced_4794e247-3ba9-48ce-abcc-29239af18234.rna_seq.genomic.gdc_realn.bam.tsv	CAVFSSGSARQLTF		sliced_14f69376-9901-424b-8eb1-4e8bd898ded8.rna_seq.genomic.gdc_realn_unmapped.bam.tsv	CATDAGGAQKLVF		sliced_d04b5ba1-e6b2-48f1-8d06-d0acad046a7d.rna_seq.genomic.gdc_realn.bam.tsv	CCVFLCQQPEVGNQPQHF			sliced_60d8bbea-417e-4b00-8357-ac9d408022a5.rna_seq.genomic.gdc_realn_unmapped.bam.tsv	CSASPASYEQYF				CAVLSGAGSYQLTF	18
	sliced_4794e247-3ba9-48ce-abcc-29239af18234.rna_seq.genomic.gdc_realn.bam.tsv	CASDGGNNARLMF		sliced_14f69376-9901-424b-8eb1-4e8bd898ded8.rna_seq.genomic.gdc_realn_unmapped.bam.tsv	CAVDGGFKTIF		sliced_d04b5ba1-e6b2-48f1-8d06-d0acad046a7d.rna_seq.genomic.gdc_realn.bam.tsv	CASSPAHQGADTQYF			sliced_60d8bbea-417e-4b00-8357-ac9d408022a5.rna_seq.genomic.gdc_realn_unmapped.bam.tsv	CASSLTGVEGEAFF				CAVLSGGYNKLIF	9
	sliced_4794e247-3ba9-48ce-abcc-29239af18234.rna_seq.genomic.gdc_realn.bam.tsv	CAVGGNYQLIW		sliced_14f69376-9901-424b-8eb1-4e8bd898ded8.rna_seq.genomic.gdc_realn_unmapped.bam.tsv	CAVGGRAAGNKLTF		sliced_d04b5ba1-e6b2-48f1-8d06-d0acad046a7d.rna_seq.genomic.gdc_realn.bam.tsv	CASSPEHGLGDEQFF			sliced_60d8bbea-417e-4b00-8357-ac9d408022a5.rna_seq.genomic.gdc_realn_unmapped.bam.tsv	CSVDGRGHNEQFF				CAVLSGGYQKVTF	9
	sliced_4794e247-3ba9-48ce-abcc-29239af18234.rna_seq.genomic.gdc_realn.bam.tsv	CAVRETPYTGGFKTIF		sliced_14f69376-9901-424b-8eb1-4e8bd898ded8.rna_seq.genomic.gdc_realn_unmapped.bam.tsv	CAVNTGNQFYF		sliced_d04b5ba1-e6b2-48f1-8d06-d0acad046a7d.rna_seq.genomic.gdc_realn.bam.tsv	CASSQGVAGYNEQFF			sliced_60d8bbea-417e-4b00-8357-ac9d408022a5.rna_seq.genomic.gdc_realn_unmapped.bam.tsv	CASSLGVGDEQYF				CAVLSNDYKLSF	9
	sliced_4794e247-3ba9-48ce-abcc-29239af18234.rna_seq.genomic.gdc_realn.bam.tsv	CERSEGDSNYQLIW		sliced_14f69376-9901-424b-8eb1-4e8bd898ded8.rna_seq.genomic.gdc_realn_unmapped.bam.tsv	CVTVLYLLGVTRKVTF		sliced_d04b5ba1-e6b2-48f1-8d06-d0acad046a7d.rna_seq.genomic.gdc_realn.bam.tsv	CASSQDRVSEQFF			sliced_60d8bbea-417e-4b00-8357-ac9d408022a5.rna_seq.genomic.gdc_realn_unmapped.bam.tsv	CASTSLSTDTQYF				CAVLTGNQFYF	18
	sliced_4794e247-3ba9-48ce-abcc-29239af18234.rna_seq.genomic.gdc_realn.bam.tsv	CAVTPGNNRLAF		sliced_14f69376-9901-424b-8eb1-4e8bd898ded8.rna_seq.genomic.gdc_realn_unmapped.bam.tsv	CAAMETSYDKVIF		sliced_d04b5ba1-e6b2-48f1-8d06-d0acad046a7d.rna_seq.genomic.gdc_realn.bam.tsv	CVSSQDRGYNEQFF			sliced_60d8bbea-417e-4b00-8357-ac9d408022a5.rna_seq.genomic.gdc_realn_unmapped.bam.tsv	CSVGRSADTQYF				CAVLYGQNFVF	9
	sliced_4794e247-3ba9-48ce-abcc-29239af18234.rna_seq.genomic.gdc_realn.bam.tsv	CAVSRGRSGRRALTF		sliced_14f69376-9901-424b-8eb1-4e8bd898ded8.rna_seq.genomic.gdc_realn_unmapped.bam.tsv	CAVSRAGGTSYGKLTF		sliced_d04b5ba1-e6b2-48f1-8d06-d0acad046a7d.rna_seq.genomic.gdc_realn.bam.tsv	CASSLEGYTTDTQYF			sliced_60d8bbea-417e-4b00-8357-ac9d408022a5.rna_seq.genomic.gdc_realn_unmapped.bam.tsv	CASSPTYGRGGWDEQFF				CAVLYNFNKFYF	18
	sliced_4794e247-3ba9-48ce-abcc-29239af18234.rna_seq.genomic.gdc_realn.bam.tsv	CAVRDSTGGFKTIF		sliced_14f69376-9901-424b-8eb1-4e8bd898ded8.rna_seq.genomic.gdc_realn_unmapped.bam.tsv	CRRGNTDKLIF		sliced_d04b5ba1-e6b2-48f1-8d06-d0acad046a7d.rna_seq.genomic.gdc_realn.bam.tsv	CASSLGPSLSGNTIYF			sliced_60d8bbea-417e-4b00-8357-ac9d408022a5.rna_seq.genomic.gdc_realn_unmapped.bam.tsv	CASSPNGHGYTF				CAVLYNNNDMRF	9
	sliced_4794e247-3ba9-48ce-abcc-29239af18234.rna_seq.genomic.gdc_realn.bam.tsv	CAVRLSGAGSYQLTF		sliced_14f69376-9901-424b-8eb1-4e8bd898ded8.rna_seq.genomic.gdc_realn_unmapped.bam.tsv	CAVDFPPRAPTGTASKLTF		sliced_d04b5ba1-e6b2-48f1-8d06-d0acad046a7d.rna_seq.genomic.gdc_realn.bam.tsv	CASSQDDLGNTIYF			sliced_60d8bbea-417e-4b00-8357-ac9d408022a5.rna_seq.genomic.gdc_realn_unmapped.bam.tsv	CASSSGAYSGGAADTQYF				CAVLYSGGGADGLTF	18
	sliced_4794e247-3ba9-48ce-abcc-29239af18234.rna_seq.genomic.gdc_realn.bam.tsv	CLLPLDNYGQNFVF		sliced_14f69376-9901-424b-8eb1-4e8bd898ded8.rna_seq.genomic.gdc_realn_unmapped.bam.tsv	CAFMTAYEKLTF		sliced_d04b5ba1-e6b2-48f1-8d06-d0acad046a7d.rna_seq.genomic.gdc_realn.bam.tsv	CASSQEGGRRYTF			sliced_60d8bbea-417e-4b00-8357-ac9d408022a5.rna_seq.genomic.gdc_realn_unmapped.bam.tsv	CAVSLGSSYNEQFF				CAVMDSNYQLIW	144
	sliced_4794e247-3ba9-48ce-abcc-29239af18234.rna_seq.genomic.gdc_realn.bam.tsv	CAVRDGTGANNLFF		sliced_14f69376-9901-424b-8eb1-4e8bd898ded8.rna_seq.genomic.gdc_realn_unmapped.bam.tsv	CAVQNQAGTALIF		sliced_d04b5ba1-e6b2-48f1-8d06-d0acad046a7d.rna_seq.genomic.gdc_realn.bam.tsv	CASSHVSAGTQYF			sliced_60d8bbea-417e-4b00-8357-ac9d408022a5.rna_seq.genomic.gdc_realn_unmapped.bam.tsv	CASRTWDGELFF				CAVMDSSYKLIF	99
	sliced_4794e247-3ba9-48ce-abcc-29239af18234.rna_seq.genomic.gdc_realn.bam.tsv	CAVRDGTGANNLFF		sliced_14f69376-9901-424b-8eb1-4e8bd898ded8.rna_seq.genomic.gdc_realn_unmapped.bam.tsv	CCEYSGGGADGLTF		sliced_d04b5ba1-e6b2-48f1-8d06-d0acad046a7d.rna_seq.genomic.gdc_realn.bam.tsv	CASSRGQGTRLQETQYF			sliced_60d8bbea-417e-4b00-8357-ac9d408022a5.rna_seq.genomic.gdc_realn_unmapped.bam.tsv	CASSLYEGGGEAFF				CAVMEYGNKLVF	9
	sliced_4794e247-3ba9-48ce-abcc-29239af18234.rna_seq.genomic.gdc_realn.bam.tsv	CAVPLSGYSTLTF		sliced_14f69376-9901-424b-8eb1-4e8bd898ded8.rna_seq.genomic.gdc_realn_unmapped.bam.tsv	CNIGDNNDMRF		sliced_d04b5ba1-e6b2-48f1-8d06-d0acad046a7d.rna_seq.genomic.gdc_realn.bam.tsv	CASSQAGYGYTF			sliced_60d8bbea-417e-4b00-8357-ac9d408022a5.rna_seq.genomic.gdc_realn_unmapped.bam.tsv	CASSRGQIEAFF				CAVMNRDDKIIF	18
	sliced_4794e247-3ba9-48ce-abcc-29239af18234.rna_seq.genomic.gdc_realn.bam.tsv	CAVPLSGYSTLTF		sliced_b33e4152-cd45-44bc-a6df-6bcbd18760bb.rna_seq.genomic.gdc_realn_unmapped.bam.tsv	CVVNNLRSSASKIIF		sliced_d04b5ba1-e6b2-48f1-8d06-d0acad046a7d.rna_seq.genomic.gdc_realn.bam.tsv	CASSQGVSGSIQETQYF			sliced_60d8bbea-417e-4b00-8357-ac9d408022a5.rna_seq.genomic.gdc_realn_unmapped.bam.tsv	CASRYRGVMNTEAFF				CAVMNYGGSQGNLIF	18
	sliced_4794e247-3ba9-48ce-abcc-29239af18234.rna_seq.genomic.gdc_realn.bam.tsv	CAVRDSTGGFKTIF		sliced_b33e4152-cd45-44bc-a6df-6bcbd18760bb.rna_seq.genomic.gdc_realn_unmapped.bam.tsv	CAYRIGTASKLTF		sliced_d04b5ba1-e6b2-48f1-8d06-d0acad046a7d.rna_seq.genomic.gdc_realn.bam.tsv	CASSYLPDRDDYGYTF			sliced_60d8bbea-417e-4b00-8357-ac9d408022a5.rna_seq.genomic.gdc_realn_unmapped.bam.tsv	CSARDRGPRMYQETQYF				CAVMTTDSWGKLQF	9
	sliced_4794e247-3ba9-48ce-abcc-29239af18234.rna_seq.genomic.gdc_realn.bam.tsv	CAVRSTGGGNKLTF		sliced_b33e4152-cd45-44bc-a6df-6bcbd18760bb.rna_seq.genomic.gdc_realn_unmapped.bam.tsv	CAMNAGGTSYGKLTF		sliced_d04b5ba1-e6b2-48f1-8d06-d0acad046a7d.rna_seq.genomic.gdc_realn.bam.tsv	CISAPAAKFFGGAEAFF			sliced_60d8bbea-417e-4b00-8357-ac9d408022a5.rna_seq.genomic.gdc_realn_unmapped.bam.tsv	CISAPAALWGGPTDTQYF				CAVNAGGTSYGKLTF	45
	sliced_4794e247-3ba9-48ce-abcc-29239af18234.rna_seq.genomic.gdc_realn.bam.tsv	CAVRDGDYKLSF		sliced_1e7f268d-b650-4124-affc-57f769ef4f51.rna_seq.genomic.gdc_realn_unmapped.bam.tsv	CAVRAGTALIF		sliced_d04b5ba1-e6b2-48f1-8d06-d0acad046a7d.rna_seq.genomic.gdc_realn.bam.tsv	CASSQDVLAGVNEQFF			sliced_60d8bbea-417e-4b00-8357-ac9d408022a5.rna_seq.genomic.gdc_realn_unmapped.bam.tsv	CASSRGEEQFF				CAVNAGNMLTF	9
	sliced_4794e247-3ba9-48ce-abcc-29239af18234.rna_seq.genomic.gdc_realn.bam.tsv	CAVVDNQGGKLIF		sliced_1e7f268d-b650-4124-affc-57f769ef4f51.rna_seq.genomic.gdc_realn_unmapped.bam.tsv	CIVRPLPNAGNNRKLIW		sliced_d04b5ba1-e6b2-48f1-8d06-d0acad046a7d.rna_seq.genomic.gdc_realn.bam.tsv	CASSQVGPVSDNEQFF			sliced_60d8bbea-417e-4b00-8357-ac9d408022a5.rna_seq.genomic.gdc_realn_unmapped.bam.tsv	CASSSEGWTGNSPLHF				CAVNAGNNRKLIW	27
	sliced_4794e247-3ba9-48ce-abcc-29239af18234.rna_seq.genomic.gdc_realn.bam.tsv	CAVTSGSARQLTF		sliced_1e7f268d-b650-4124-affc-57f769ef4f51.rna_seq.genomic.gdc_realn_unmapped.bam.tsv	CAVQAQGAQKLVF		sliced_d04b5ba1-e6b2-48f1-8d06-d0acad046a7d.rna_seq.genomic.gdc_realn.bam.tsv	CASSPGTVKRGAETQYF			sliced_60d8bbea-417e-4b00-8357-ac9d408022a5.rna_seq.genomic.gdc_realn_unmapped.bam.tsv	CASSLQGSYEQYF				CAVNARSGGYQKVTF	9
	sliced_4794e247-3ba9-48ce-abcc-29239af18234.rna_seq.genomic.gdc_realn.bam.tsv	CAVEDLGAYSGAGSYQLTF		sliced_1e7f268d-b650-4124-affc-57f769ef4f51.rna_seq.genomic.gdc_realn_unmapped.bam.tsv	CAVSISDKIIF		sliced_d04b5ba1-e6b2-48f1-8d06-d0acad046a7d.rna_seq.genomic.gdc_realn.bam.tsv	CASSFLVNTEAFF			sliced_60d8bbea-417e-4b00-8357-ac9d408022a5.rna_seq.genomic.gdc_realn_unmapped.bam.tsv	CASSWTGASNQPQHF				CAVNAYSGAGSYQLTF	9
	sliced_4794e247-3ba9-48ce-abcc-29239af18234.rna_seq.genomic.gdc_realn.bam.tsv	CARPGNSGNTPLVF		sliced_1e7f268d-b650-4124-affc-57f769ef4f51.rna_seq.genomic.gdc_realn_unmapped.bam.tsv	CAVSNTGNQFYF		sliced_d04b5ba1-e6b2-48f1-8d06-d0acad046a7d.rna_seq.genomic.gdc_realn.bam.tsv	CASSEWNTEAFF			sliced_60d8bbea-417e-4b00-8357-ac9d408022a5.rna_seq.genomic.gdc_realn_unmapped.bam.tsv	CASSQVLGAGNIQYF				CAVNDYGQNFVF	18
	sliced_4794e247-3ba9-48ce-abcc-29239af18234.rna_seq.genomic.gdc_realn.bam.tsv	CAVTSGSARQLTF		sliced_1e7f268d-b650-4124-affc-57f769ef4f51.rna_seq.genomic.gdc_realn_unmapped.bam.tsv	CILKRADAGNMLTF		sliced_d04b5ba1-e6b2-48f1-8d06-d0acad046a7d.rna_seq.genomic.gdc_realn.bam.tsv	CASSLGQGNQPQHF			sliced_60d8bbea-417e-4b00-8357-ac9d408022a5.rna_seq.genomic.gdc_realn_unmapped.bam.tsv	CVFLCQQPRGKGRGRKETQYF				CAVNDYKLSF	18
	sliced_4794e247-3ba9-48ce-abcc-29239af18234.rna_seq.genomic.gdc_realn.bam.tsv	CAVGFTGGGNKLTF		sliced_1e7f268d-b650-4124-affc-57f769ef4f51.rna_seq.genomic.gdc_realn_unmapped.bam.tsv	CLLLLRRRVDSNYQLIW		sliced_d04b5ba1-e6b2-48f1-8d06-d0acad046a7d.rna_seq.genomic.gdc_realn.bam.tsv	CASSAGNYGYTF			sliced_60d8bbea-417e-4b00-8357-ac9d408022a5.rna_seq.genomic.gdc_realn_unmapped.bam.tsv	CASSFGQVRVGGNQPQHF				CAVNFGNEKLTF	9
	sliced_4794e247-3ba9-48ce-abcc-29239af18234.rna_seq.genomic.gdc_realn.bam.tsv	CAVGFTGGGNKLTF		sliced_1e7f268d-b650-4124-affc-57f769ef4f51.rna_seq.genomic.gdc_realn_unmapped.bam.tsv	CAVKAHGNEKLTF		sliced_d04b5ba1-e6b2-48f1-8d06-d0acad046a7d.rna_seq.genomic.gdc_realn.bam.tsv	CASSLEGNQPQHF			sliced_60d8bbea-417e-4b00-8357-ac9d408022a5.rna_seq.genomic.gdc_realn_unmapped.bam.tsv	CASSLPISLARGANVLTF				CAVNGGSQGNLIF	27
	sliced_4794e247-3ba9-48ce-abcc-29239af18234.rna_seq.genomic.gdc_realn.bam.tsv	CASSAGDSSYKLIF		sliced_1e7f268d-b650-4124-affc-57f769ef4f51.rna_seq.genomic.gdc_realn_unmapped.bam.tsv	CAALDNARLMF		sliced_d04b5ba1-e6b2-48f1-8d06-d0acad046a7d.rna_seq.genomic.gdc_realn.bam.tsv	CASSLDPIDTQYF			sliced_60d8bbea-417e-4b00-8357-ac9d408022a5.rna_seq.genomic.gdc_realn_unmapped.bam.tsv	CAISEPGTGRETQYF				CAVNGGYNKLIF	9
	sliced_4794e247-3ba9-48ce-abcc-29239af18234.rna_seq.genomic.gdc_realn.bam.tsv	CAVEGNYGQNFVF		sliced_1e7f268d-b650-4124-affc-57f769ef4f51.rna_seq.genomic.gdc_realn_unmapped.bam.tsv	CAMGRNTGNQFYF		sliced_d04b5ba1-e6b2-48f1-8d06-d0acad046a7d.rna_seq.genomic.gdc_realn.bam.tsv	CASFRTGQETQYF			sliced_60d8bbea-417e-4b00-8357-ac9d408022a5.rna_seq.genomic.gdc_realn_unmapped.bam.tsv	CATSRDLGPQHF				CAVNGGYQKVTF	9
	sliced_4794e247-3ba9-48ce-abcc-29239af18234.rna_seq.genomic.gdc_realn.bam.tsv	CAVEGNYGQNFVF		sliced_1e7f268d-b650-4124-affc-57f769ef4f51.rna_seq.genomic.gdc_realn_unmapped.bam.tsv	CAVNVPYNNNDMRF		sliced_d04b5ba1-e6b2-48f1-8d06-d0acad046a7d.rna_seq.genomic.gdc_realn.bam.tsv	CASSFQGDQPQHF			sliced_60d8bbea-417e-4b00-8357-ac9d408022a5.rna_seq.genomic.gdc_realn_unmapped.bam.tsv	CASAWSTEAFF				CAVNINQAGTALIF	9
	sliced_4794e247-3ba9-48ce-abcc-29239af18234.rna_seq.genomic.gdc_realn.bam.tsv	CAVRVNTGFQKLVF		sliced_1e7f268d-b650-4124-affc-57f769ef4f51.rna_seq.genomic.gdc_realn_unmapped.bam.tsv	CAVAPTLFSGTYKYIF		sliced_d04b5ba1-e6b2-48f1-8d06-d0acad046a7d.rna_seq.genomic.gdc_realn.bam.tsv	CASSQTGGNTEAFF			sliced_60d8bbea-417e-4b00-8357-ac9d408022a5.rna_seq.genomic.gdc_realn_unmapped.bam.tsv	CASSSITGGTGELFF				CAVNIYGNKLVF	9
	sliced_4794e247-3ba9-48ce-abcc-29239af18234.rna_seq.genomic.gdc_realn.bam.tsv	CERLRFVLLCSPIRDSNYQLIW		sliced_1e7f268d-b650-4124-affc-57f769ef4f51.rna_seq.genomic.gdc_realn_unmapped.bam.tsv	CAALRGGATNKLIF		sliced_d04b5ba1-e6b2-48f1-8d06-d0acad046a7d.rna_seq.genomic.gdc_realn.bam.tsv	CASSPGLAADTQYF			sliced_60d8bbea-417e-4b00-8357-ac9d408022a5.rna_seq.genomic.gdc_realn_unmapped.bam.tsv	CASRGQGEETQYF				CAVNKAAGNKLTF	9
	sliced_4794e247-3ba9-48ce-abcc-29239af18234.rna_seq.genomic.gdc_realn.bam.tsv	CAVRDTGFQKLVF		sliced_1e7f268d-b650-4124-affc-57f769ef4f51.rna_seq.genomic.gdc_realn_unmapped.bam.tsv	CAAMDSNYQLIW		sliced_d04b5ba1-e6b2-48f1-8d06-d0acad046a7d.rna_seq.genomic.gdc_realn.bam.tsv	CAISLVGSDTQYF			sliced_60d8bbea-417e-4b00-8357-ac9d408022a5.rna_seq.genomic.gdc_realn_unmapped.bam.tsv	CASRPLDVTTEAFF				CAVNKRDDKIIF	9
	sliced_4794e247-3ba9-48ce-abcc-29239af18234.rna_seq.genomic.gdc_realn.bam.tsv	CALDNNRKLIW		sliced_1e7f268d-b650-4124-affc-57f769ef4f51.rna_seq.genomic.gdc_realn_unmapped.bam.tsv	CAMISTGGGNKLTF		sliced_d04b5ba1-e6b2-48f1-8d06-d0acad046a7d.rna_seq.genomic.gdc_realn.bam.tsv	CASSLALETVNYGYTF			sliced_60d8bbea-417e-4b00-8357-ac9d408022a5.rna_seq.genomic.gdc_realn_unmapped.bam.tsv	CASSLGTYNEQFF				CAVNLYSSASKIIF	9
	sliced_4794e247-3ba9-48ce-abcc-29239af18234.rna_seq.genomic.gdc_realn.bam.tsv	CAVRVRSGSARQLTF		sliced_1e7f268d-b650-4124-affc-57f769ef4f51.rna_seq.genomic.gdc_realn_unmapped.bam.tsv	CAESAFYNQGGKLIF		sliced_d04b5ba1-e6b2-48f1-8d06-d0acad046a7d.rna_seq.genomic.gdc_realn.bam.tsv	CASSREGTNYGYTF			sliced_60d8bbea-417e-4b00-8357-ac9d408022a5.rna_seq.genomic.gdc_realn_unmapped.bam.tsv	CASSFIVKGELFF				CAVNNAGNMLTF	18
	sliced_4794e247-3ba9-48ce-abcc-29239af18234.rna_seq.genomic.gdc_realn.bam.tsv	CAVRDMYSGGGADGLTF		sliced_1e7f268d-b650-4124-affc-57f769ef4f51.rna_seq.genomic.gdc_realn_unmapped.bam.tsv	CASLRGTSYGKLTF		sliced_d04b5ba1-e6b2-48f1-8d06-d0acad046a7d.rna_seq.genomic.gdc_realn.bam.tsv	CASSSRTGSISPLHF			sliced_60d8bbea-417e-4b00-8357-ac9d408022a5.rna_seq.genomic.gdc_realn_unmapped.bam.tsv	CASSLVGGDGYTF				CAVNNARLMF	18
	sliced_4794e247-3ba9-48ce-abcc-29239af18234.rna_seq.genomic.gdc_realn.bam.tsv	CTSVLSGGDTDKLIF		sliced_1e7f268d-b650-4124-affc-57f769ef4f51.rna_seq.genomic.gdc_realn_unmapped.bam.tsv	CAVTLNTPLVF		sliced_d04b5ba1-e6b2-48f1-8d06-d0acad046a7d.rna_seq.genomic.gdc_realn.bam.tsv	CASSLGGRGNEQFF			sliced_60d8bbea-417e-4b00-8357-ac9d408022a5.rna_seq.genomic.gdc_realn_unmapped.bam.tsv	CASSLATGGAAEAFF				CAVNNDMRF	9
	sliced_4794e247-3ba9-48ce-abcc-29239af18234.rna_seq.genomic.gdc_realn.bam.tsv	CASNNARLMF		sliced_1e7f268d-b650-4124-affc-57f769ef4f51.rna_seq.genomic.gdc_realn_unmapped.bam.tsv	CTSVQQRILYNNNDMRF		sliced_d04b5ba1-e6b2-48f1-8d06-d0acad046a7d.rna_seq.genomic.gdc_realn.bam.tsv	CASSWTSGGSTSQETQYF			sliced_60d8bbea-417e-4b00-8357-ac9d408022a5.rna_seq.genomic.gdc_realn_unmapped.bam.tsv	CASSPRRLASSYNEQFF				CAVNNNDMRF	9
	sliced_4794e247-3ba9-48ce-abcc-29239af18234.rna_seq.genomic.gdc_realn.bam.tsv	CASNNARLMF		sliced_1e7f268d-b650-4124-affc-57f769ef4f51.rna_seq.genomic.gdc_realn_unmapped.bam.tsv	CAVERGFKTIF		sliced_d04b5ba1-e6b2-48f1-8d06-d0acad046a7d.rna_seq.genomic.gdc_realn.bam.tsv	CASSLGTPSDTQYF			sliced_60d8bbea-417e-4b00-8357-ac9d408022a5.rna_seq.genomic.gdc_realn_unmapped.bam.tsv	CASTREGTGELFF				CAVNNYGQNFVF	9
	sliced_4794e247-3ba9-48ce-abcc-29239af18234.rna_seq.genomic.gdc_realn.bam.tsv	CCETPPGGGSYIPTF		sliced_1e7f268d-b650-4124-affc-57f769ef4f51.rna_seq.genomic.gdc_realn_unmapped.bam.tsv	CASHQFYF		sliced_d04b5ba1-e6b2-48f1-8d06-d0acad046a7d.rna_seq.genomic.gdc_realn.bam.tsv	CASSLWVFGAGRGDTEAFF			sliced_60d8bbea-417e-4b00-8357-ac9d408022a5.rna_seq.genomic.gdc_realn_unmapped.bam.tsv	CASSQGSPLREQYF				CAVNPSGTYKYIF	9
	sliced_4794e247-3ba9-48ce-abcc-29239af18234.rna_seq.genomic.gdc_realn.bam.tsv	CCVLLPRPNNTGKLIF		sliced_1e7f268d-b650-4124-affc-57f769ef4f51.rna_seq.genomic.gdc_realn_unmapped.bam.tsv	CIPQLFGNEKLTF		sliced_d04b5ba1-e6b2-48f1-8d06-d0acad046a7d.rna_seq.genomic.gdc_realn.bam.tsv	CASSSLRPDTQYF			sliced_60d8bbea-417e-4b00-8357-ac9d408022a5.rna_seq.genomic.gdc_realn_unmapped.bam.tsv	CASSEGAHTEAFF				CAVNPTGNQFYF	9
	sliced_4794e247-3ba9-48ce-abcc-29239af18234.rna_seq.genomic.gdc_realn.bam.tsv	CLVNTGRRALTF		sliced_1e7f268d-b650-4124-affc-57f769ef4f51.rna_seq.genomic.gdc_realn_unmapped.bam.tsv	CIPQLFGNEKLTF		sliced_d04b5ba1-e6b2-48f1-8d06-d0acad046a7d.rna_seq.genomic.gdc_realn.bam.tsv	CASSLYPSDTQYF			sliced_60d8bbea-417e-4b00-8357-ac9d408022a5.rna_seq.genomic.gdc_realn_unmapped.bam.tsv	CASSRGGGNTEAFF				CAVNQAGTALIF	18
	sliced_4794e247-3ba9-48ce-abcc-29239af18234.rna_seq.genomic.gdc_realn.bam.tsv	CTTASWVTPYNNDMRF		sliced_1e7f268d-b650-4124-affc-57f769ef4f51.rna_seq.genomic.gdc_realn_unmapped.bam.tsv	CVPGSARQLTF		sliced_d04b5ba1-e6b2-48f1-8d06-d0acad046a7d.rna_seq.genomic.gdc_realn.bam.tsv	CASSLMNYNEQFF			sliced_60d8bbea-417e-4b00-8357-ac9d408022a5.rna_seq.genomic.gdc_realn_unmapped.bam.tsv	CASSPALGGNTEAFF				CAVNRDDKIIF	72
	sliced_4794e247-3ba9-48ce-abcc-29239af18234.rna_seq.genomic.gdc_realn.bam.tsv	CLVGGDNYGQNFVF		sliced_1e7f268d-b650-4124-affc-57f769ef4f51.rna_seq.genomic.gdc_realn_unmapped.bam.tsv	CAVNPPYSGAGSYQLTF		sliced_d04b5ba1-e6b2-48f1-8d06-d0acad046a7d.rna_seq.genomic.gdc_realn.bam.tsv	CASSPGSSYNEQFF			sliced_60d8bbea-417e-4b00-8357-ac9d408022a5.rna_seq.genomic.gdc_realn_unmapped.bam.tsv	CASSQDSHEQYF				CAVNSFGNEKLTF	9
	sliced_4794e247-3ba9-48ce-abcc-29239af18234.rna_seq.genomic.gdc_realn.bam.tsv	CLRSSGGYNKLIF		sliced_1e7f268d-b650-4124-affc-57f769ef4f51.rna_seq.genomic.gdc_realn_unmapped.bam.tsv	CVVNRGGSASKIIF		sliced_d04b5ba1-e6b2-48f1-8d06-d0acad046a7d.rna_seq.genomic.gdc_realn.bam.tsv	CASSLAGATDTQYF			sliced_60d8bbea-417e-4b00-8357-ac9d408022a5.rna_seq.genomic.gdc_realn_unmapped.bam.tsv	CSASGDSSYEQYF				CAVNSGGSNYKLTF	9
	sliced_4794e247-3ba9-48ce-abcc-29239af18234.rna_seq.genomic.gdc_realn.bam.tsv	CLATAGNNRKLIW		sliced_1e7f268d-b650-4124-affc-57f769ef4f51.rna_seq.genomic.gdc_realn_unmapped.bam.tsv	CAVKNDKLIF		sliced_d04b5ba1-e6b2-48f1-8d06-d0acad046a7d.rna_seq.genomic.gdc_realn.bam.tsv	CASSSKGRMQPQHF			sliced_60d8bbea-417e-4b00-8357-ac9d408022a5.rna_seq.genomic.gdc_realn_unmapped.bam.tsv	CASGGRGQRYQETQYF				CAVNSGGYNKLIF	9
	sliced_4794e247-3ba9-48ce-abcc-29239af18234.rna_seq.genomic.gdc_realn.bam.tsv	CTTASWARDGATNKLIF		sliced_1e7f268d-b650-4124-affc-57f769ef4f51.rna_seq.genomic.gdc_realn_unmapped.bam.tsv	CAVSDQAGTALIF		sliced_d04b5ba1-e6b2-48f1-8d06-d0acad046a7d.rna_seq.genomic.gdc_realn.bam.tsv	CASRKVYETQYF			sliced_60d8bbea-417e-4b00-8357-ac9d408022a5.rna_seq.genomic.gdc_realn_unmapped.bam.tsv	CASRLGTEGSGNTTYF				CAVNSGGYQKVTF	27
	sliced_4794e247-3ba9-48ce-abcc-29239af18234.rna_seq.genomic.gdc_realn.bam.tsv	CTTASWARDGATNKLIF		sliced_6547fabe-5818-4e99-a22f-766707c00857.rna_seq.genomic.gdc_realn_unmapped.bam.tsv	CAMREGGNAGGTSYGKLTF		sliced_d04b5ba1-e6b2-48f1-8d06-d0acad046a7d.rna_seq.genomic.gdc_realn.bam.tsv	CASSEWADYSNQPQHF			sliced_60d8bbea-417e-4b00-8357-ac9d408022a5.rna_seq.genomic.gdc_realn_unmapped.bam.tsv	CSVAGTSGGTQYF				CAVNSNSGYALNF	9
	sliced_4794e247-3ba9-48ce-abcc-29239af18234.rna_seq.genomic.gdc_realn.bam.tsv	CLVGDPPRGSTLGRLYF		sliced_098a68e5-3b54-4814-a25f-c08d3251a772.rna_seq.genomic.gdc_realn_unmapped.bam.tsv	CVVNPASGTYKYIF		sliced_d04b5ba1-e6b2-48f1-8d06-d0acad046a7d.rna_seq.genomic.gdc_realn.bam.tsv	CASSGTGRAGELFF			sliced_60d8bbea-417e-4b00-8357-ac9d408022a5.rna_seq.genomic.gdc_realn_unmapped.bam.tsv	CASARTSVFEQYF				CAVNSNTGNQFYF	9
	sliced_4794e247-3ba9-48ce-abcc-29239af18234.rna_seq.genomic.gdc_realn.bam.tsv	CLVGDGFSGGYNKLIF		sliced_098a68e5-3b54-4814-a25f-c08d3251a772.rna_seq.genomic.gdc_realn_unmapped.bam.tsv	CAVNAFFQKLVF		sliced_d04b5ba1-e6b2-48f1-8d06-d0acad046a7d.rna_seq.genomic.gdc_realn.bam.tsv	CVLLCQQW			sliced_60d8bbea-417e-4b00-8357-ac9d408022a5.rna_seq.genomic.gdc_realn_unmapped.bam.tsv	CASSFGQPDQPQHF				CAVNTDKLIF	9
	sliced_4794e247-3ba9-48ce-abcc-29239af18234.rna_seq.genomic.gdc_realn.bam.tsv	CAESVLSGSARQLTF		sliced_098a68e5-3b54-4814-a25f-c08d3251a772.rna_seq.genomic.gdc_realn_unmapped.bam.tsv	CSKWHDDYKLSF		sliced_d04b5ba1-e6b2-48f1-8d06-d0acad046a7d.rna_seq.genomic.gdc_realn.bam.tsv	CASSVDRGGTEAFF			sliced_60d8bbea-417e-4b00-8357-ac9d408022a5.rna_seq.genomic.gdc_realn_unmapped.bam.tsv	CVLLCQQLIRASRNIQYF				CAVNTGANSKLTF	9
	sliced_4794e247-3ba9-48ce-abcc-29239af18234.rna_seq.genomic.gdc_realn.bam.tsv	CAETSDSWGKLQF		sliced_098a68e5-3b54-4814-a25f-c08d3251a772.rna_seq.genomic.gdc_realn_unmapped.bam.tsv	CAVRAHSGAGSYQLTF		sliced_d04b5ba1-e6b2-48f1-8d06-d0acad046a7d.rna_seq.genomic.gdc_realn.bam.tsv	CASSEEGWGEKLFF			sliced_60d8bbea-417e-4b00-8357-ac9d408022a5.rna_seq.genomic.gdc_realn_unmapped.bam.tsv	CASSLEGHNEQFF				CAVNTGFQKLVF	27
	sliced_4794e247-3ba9-48ce-abcc-29239af18234.rna_seq.genomic.gdc_realn.bam.tsv	CAETSDSWGKLQF		sliced_098a68e5-3b54-4814-a25f-c08d3251a772.rna_seq.genomic.gdc_realn_unmapped.bam.tsv	CATDDDYKLSF		sliced_d04b5ba1-e6b2-48f1-8d06-d0acad046a7d.rna_seq.genomic.gdc_realn.bam.tsv	CASSASGKTYNEQFF			sliced_5e8164f8-30f2-42e8-b5b5-721fe4f21fc2.rna_seq.genomic.gdc_realn_unmapped.bam.tsv	CASSLTGNTEAFF				CAVNTGNQFYF	27
	sliced_4794e247-3ba9-48ce-abcc-29239af18234.rna_seq.genomic.gdc_realn.bam.tsv	CALTGGGNKLTF		sliced_098a68e5-3b54-4814-a25f-c08d3251a772.rna_seq.genomic.gdc_realn_unmapped.bam.tsv	CALTDTGRRALTF		sliced_d04b5ba1-e6b2-48f1-8d06-d0acad046a7d.rna_seq.genomic.gdc_realn.bam.tsv	CASSEGGTQPQHF			sliced_c5c7ea88-2d71-40a7-a6ae-4f3c1782dde7.rna_seq.genomic.gdc_realn_unmapped.bam.tsv	CASSILAGFSGPSYNEQFF				CAVNTNAGKSTF	9
	sliced_4794e247-3ba9-48ce-abcc-29239af18234.rna_seq.genomic.gdc_realn.bam.tsv	CALDVRDTDKLIF		sliced_098a68e5-3b54-4814-a25f-c08d3251a772.rna_seq.genomic.gdc_realn_unmapped.bam.tsv	CAPRRNGGSQGNLIF		sliced_d04b5ba1-e6b2-48f1-8d06-d0acad046a7d.rna_seq.genomic.gdc_realn.bam.tsv	CASSFSGGAFRIDTQYF			sliced_c5c7ea88-2d71-40a7-a6ae-4f3c1782dde7.rna_seq.genomic.gdc_realn_unmapped.bam.tsv	CASSRGTGKVEQYF				CAVNYGGATNKLIF	18
	sliced_4794e247-3ba9-48ce-abcc-29239af18234.rna_seq.genomic.gdc_realn.bam.tsv	CALERDTDKLIF		sliced_098a68e5-3b54-4814-a25f-c08d3251a772.rna_seq.genomic.gdc_realn_unmapped.bam.tsv	CVVVTGGGNKLTF		sliced_d04b5ba1-e6b2-48f1-8d06-d0acad046a7d.rna_seq.genomic.gdc_realn.bam.tsv	CASSEAHAAYSNQPQHF			sliced_c5c7ea88-2d71-40a7-a6ae-4f3c1782dde7.rna_seq.genomic.gdc_realn_unmapped.bam.tsv	CASSRAAEGNEQFF				CAVNYGGSQGNLIF	63
	sliced_4794e247-3ba9-48ce-abcc-29239af18234.rna_seq.genomic.gdc_realn.bam.tsv	CALGGYNTDKLIF		sliced_098a68e5-3b54-4814-a25f-c08d3251a772.rna_seq.genomic.gdc_realn_unmapped.bam.tsv	CAVVLGGAGGTSYGKLTF		sliced_d04b5ba1-e6b2-48f1-8d06-d0acad046a7d.rna_seq.genomic.gdc_realn.bam.tsv	CASSQGQQETQYF			sliced_6ec0d75f-fb0b-406c-a046-f2693ee831d9.rna_seq.genomic.gdc_realn_unmapped.bam.tsv	CTSSQEWRTFGYHEQYF				CAVPASGGSYIPTF	9
	sliced_4794e247-3ba9-48ce-abcc-29239af18234.rna_seq.genomic.gdc_realn.bam.tsv	CAVIFTGGGNKLTF		sliced_098a68e5-3b54-4814-a25f-c08d3251a772.rna_seq.genomic.gdc_realn_unmapped.bam.tsv	CVPKRGHSGGYQKVTF		sliced_d04b5ba1-e6b2-48f1-8d06-d0acad046a7d.rna_seq.genomic.gdc_realn.bam.tsv	CASSQENGESYTF			sliced_6ec0d75f-fb0b-406c-a046-f2693ee831d9.rna_seq.genomic.gdc_realn_unmapped.bam.tsv	CASSWQNYNEQFF				CAVPDSNYQLIW	9
	sliced_4794e247-3ba9-48ce-abcc-29239af18234.rna_seq.genomic.gdc_realn.bam.tsv	CAVNAQSSNTGKLIF		sliced_098a68e5-3b54-4814-a25f-c08d3251a772.rna_seq.genomic.gdc_realn_unmapped.bam.tsv	CSRTGNQFYF		sliced_d04b5ba1-e6b2-48f1-8d06-d0acad046a7d.rna_seq.genomic.gdc_realn.bam.tsv	CASSQDLRETQYF			sliced_6ec0d75f-fb0b-406c-a046-f2693ee831d9.rna_seq.genomic.gdc_realn_unmapped.bam.tsv	CASSMTSGEGDTQYF				CAVPGGGADGLTF	9
	sliced_4794e247-3ba9-48ce-abcc-29239af18234.rna_seq.genomic.gdc_realn.bam.tsv	CAVIFTGGGNKLTF		sliced_098a68e5-3b54-4814-a25f-c08d3251a772.rna_seq.genomic.gdc_realn_unmapped.bam.tsv	CATLNTGFQKLVF		sliced_d04b5ba1-e6b2-48f1-8d06-d0acad046a7d.rna_seq.genomic.gdc_realn.bam.tsv	CASSPGRAGGETQYF			sliced_6ec0d75f-fb0b-406c-a046-f2693ee831d9.rna_seq.genomic.gdc_realn_unmapped.bam.tsv	CASSQAGGRSPNQPQHF				CAVPGNTGKLIF	9
	sliced_4794e247-3ba9-48ce-abcc-29239af18234.rna_seq.genomic.gdc_realn.bam.tsv	CAVNAQSSNTGKLIF		sliced_098a68e5-3b54-4814-a25f-c08d3251a772.rna_seq.genomic.gdc_realn_unmapped.bam.tsv	CAGHVGANSKLTF		sliced_d04b5ba1-e6b2-48f1-8d06-d0acad046a7d.rna_seq.genomic.gdc_realn.bam.tsv	CASSQGTGTIGDTQYF			sliced_6ec0d75f-fb0b-406c-a046-f2693ee831d9.rna_seq.genomic.gdc_realn_unmapped.bam.tsv	CASTGRQPGSGANVLTF				CAVPMTTDSWGKLQF	9
	sliced_4794e247-3ba9-48ce-abcc-29239af18234.rna_seq.genomic.gdc_realn.bam.tsv	CAVNANTGRRALTF		sliced_098a68e5-3b54-4814-a25f-c08d3251a772.rna_seq.genomic.gdc_realn_unmapped.bam.tsv	CAENGWWTGNQFYF		sliced_d04b5ba1-e6b2-48f1-8d06-d0acad046a7d.rna_seq.genomic.gdc_realn.bam.tsv	CASSQEPRGWTDTQYF			sliced_6ec0d75f-fb0b-406c-a046-f2693ee831d9.rna_seq.genomic.gdc_realn_unmapped.bam.tsv	CASSLGERGRPNNEQFF				CAVPNDYKLSF	18
	sliced_4794e247-3ba9-48ce-abcc-29239af18234.rna_seq.genomic.gdc_realn.bam.tsv	CVVSARNTDKLIF		sliced_098a68e5-3b54-4814-a25f-c08d3251a772.rna_seq.genomic.gdc_realn_unmapped.bam.tsv	CVVPPYSSASKIIF		sliced_d04b5ba1-e6b2-48f1-8d06-d0acad046a7d.rna_seq.genomic.gdc_realn.bam.tsv	CASSQTGYTEAFF			sliced_6ec0d75f-fb0b-406c-a046-f2693ee831d9.rna_seq.genomic.gdc_realn_unmapped.bam.tsv	CASSYSQDSSYEQYF				CAVPNFGNEKLTF	9
	sliced_4794e247-3ba9-48ce-abcc-29239af18234.rna_seq.genomic.gdc_realn.bam.tsv	CGEAGTASKLTF		sliced_771050c5-07c7-40ea-847b-db12807cbb4d.rna_seq.genomic.gdc_realn_unmapped.bam.tsv	CFRGGNKFYF		sliced_d04b5ba1-e6b2-48f1-8d06-d0acad046a7d.rna_seq.genomic.gdc_realn.bam.tsv	CASSQDRRTSGTNEQFF			sliced_6ec0d75f-fb0b-406c-a046-f2693ee831d9.rna_seq.genomic.gdc_realn_unmapped.bam.tsv	CSAPTGVNEKLFF				CAVPNQAGTALIF	18
	sliced_4794e247-3ba9-48ce-abcc-29239af18234.rna_seq.genomic.gdc_realn.bam.tsv	CVVGYGGATNKLIF		sliced_771050c5-07c7-40ea-847b-db12807cbb4d.rna_seq.genomic.gdc_realn_unmapped.bam.tsv	CAIWGAGSYQLTF		sliced_d04b5ba1-e6b2-48f1-8d06-d0acad046a7d.rna_seq.genomic.gdc_realn.bam.tsv	CASSQDIRVGGEKLFF			sliced_6ec0d75f-fb0b-406c-a046-f2693ee831d9.rna_seq.genomic.gdc_realn_unmapped.bam.tsv	CASRAPPFERSSYNEQFF				CAVPNYGGSQGNLIF	9
	sliced_4794e247-3ba9-48ce-abcc-29239af18234.rna_seq.genomic.gdc_realn.bam.tsv	CVVGYGGATNKLIF		sliced_771050c5-07c7-40ea-847b-db12807cbb4d.rna_seq.genomic.gdc_realn_unmapped.bam.tsv	CCAIGAGNKLTF		sliced_d04b5ba1-e6b2-48f1-8d06-d0acad046a7d.rna_seq.genomic.gdc_realn.bam.tsv	CASGRAYGYTF			sliced_6ec0d75f-fb0b-406c-a046-f2693ee831d9.rna_seq.genomic.gdc_realn_unmapped.bam.tsv	CASSPPGTGVNEQFF				CAVPQGGSEKLVF	9
	sliced_4794e247-3ba9-48ce-abcc-29239af18234.rna_seq.genomic.gdc_realn.bam.tsv	CVVTLNTGGFKTIF		sliced_4004fdd6-01ef-4af2-a3b2-7a212a04a593.rna_seq.genomic.gdc_realn_unmapped.bam.tsv	CALFSGGYNKLIF		sliced_d04b5ba1-e6b2-48f1-8d06-d0acad046a7d.rna_seq.genomic.gdc_realn.bam.tsv	CASRRNSPLHF			sliced_6ec0d75f-fb0b-406c-a046-f2693ee831d9.rna_seq.genomic.gdc_realn_unmapped.bam.tsv	CASSTGQGGEQYF				CAVPRETSGSRLTF	63
	sliced_4794e247-3ba9-48ce-abcc-29239af18234.rna_seq.genomic.gdc_realn.bam.tsv	CVVTLGGNTGKLIF		sliced_9cc7c8a6-0033-4ac3-a589-a538a66bec86.rna_seq.genomic.gdc_realn_unmapped.bam.tsv	CAMREISGGSNYKLTF		sliced_d04b5ba1-e6b2-48f1-8d06-d0acad046a7d.rna_seq.genomic.gdc_realn.bam.tsv	CASGPPAYNEQFF			sliced_6ec0d75f-fb0b-406c-a046-f2693ee831d9.rna_seq.genomic.gdc_realn_unmapped.bam.tsv	CASSTRSADQETQYF				CAVPSGGSYIPTF	9
	sliced_4794e247-3ba9-48ce-abcc-29239af18234.rna_seq.genomic.gdc_realn.bam.tsv	CGEAGTASKLTF		sliced_9cc7c8a6-0033-4ac3-a589-a538a66bec86.rna_seq.genomic.gdc_realn_unmapped.bam.tsv	CARLRQAGTALIF		sliced_d04b5ba1-e6b2-48f1-8d06-d0acad046a7d.rna_seq.genomic.gdc_realn.bam.tsv	CASSYGPGGTGELFF			sliced_6ec0d75f-fb0b-406c-a046-f2693ee831d9.rna_seq.genomic.gdc_realn_unmapped.bam.tsv	CASTRASFNQPQHF				CAVPSGGYQKVTF	9
	sliced_4794e247-3ba9-48ce-abcc-29239af18234.rna_seq.genomic.gdc_realn.bam.tsv	CVVSSGKTGANNLFF		sliced_9cc7c8a6-0033-4ac3-a589-a538a66bec86.rna_seq.genomic.gdc_realn_unmapped.bam.tsv	CAVRDTGFQKLVF		sliced_d04b5ba1-e6b2-48f1-8d06-d0acad046a7d.rna_seq.genomic.gdc_realn.bam.tsv	CASSYSKRGDQPQHF			sliced_e7ef0dd3-6903-4882-af46-77e8f6fb52ee.rna_seq.genomic.gdc_realn_unmapped.bam.tsv	CASTQKPPEGGEKLFF				CAVPYGNNRLAF	9
	sliced_4794e247-3ba9-48ce-abcc-29239af18234.rna_seq.genomic.gdc_realn.bam.tsv	CVVNMKNNAGNMLTF		sliced_9cc7c8a6-0033-4ac3-a589-a538a66bec86.rna_seq.genomic.gdc_realn_unmapped.bam.tsv	CAVNYGGATNKLIF		sliced_d04b5ba1-e6b2-48f1-8d06-d0acad046a7d.rna_seq.genomic.gdc_realn.bam.tsv	CASSRTSGGPNTGELFF			sliced_e7ef0dd3-6903-4882-af46-77e8f6fb52ee.rna_seq.genomic.gdc_realn_unmapped.bam.tsv	CASSSSGNSYNEQFF				CAVQAGETSGSRLTF	9
	sliced_4794e247-3ba9-48ce-abcc-29239af18234.rna_seq.genomic.gdc_realn.bam.tsv	CVVNMKNNAVNMLTF		sliced_9cc7c8a6-0033-4ac3-a589-a538a66bec86.rna_seq.genomic.gdc_realn_unmapped.bam.tsv	CAVQAPRTGGYNKLIF		sliced_d04b5ba1-e6b2-48f1-8d06-d0acad046a7d.rna_seq.genomic.gdc_realn.bam.tsv	CASSYPEGFYGYTF			sliced_e318bf16-4a58-427f-b2c3-c407b58a9221.rna_seq.genomic.gdc_realn_unmapped.bam.tsv	CASSPPELAGAEAWDTQYF				CAVQAGRDDKIIF	9
	sliced_4794e247-3ba9-48ce-abcc-29239af18234.rna_seq.genomic.gdc_realn.bam.tsv	CVVNGDGGFKTIF		sliced_9cc7c8a6-0033-4ac3-a589-a538a66bec86.rna_seq.genomic.gdc_realn_unmapped.bam.tsv	CALTFTSGTYKYIF		sliced_d04b5ba1-e6b2-48f1-8d06-d0acad046a7d.rna_seq.genomic.gdc_realn.bam.tsv	CASSYDMGGYGYTF			sliced_e318bf16-4a58-427f-b2c3-c407b58a9221.rna_seq.genomic.gdc_realn_unmapped.bam.tsv	CASSATTSGGLETQYF				CAVQAGTALIF	9
	sliced_4794e247-3ba9-48ce-abcc-29239af18234.rna_seq.genomic.gdc_realn.bam.tsv	CVVTGRRALTF		sliced_9cc7c8a6-0033-4ac3-a589-a538a66bec86.rna_seq.genomic.gdc_realn_unmapped.bam.tsv	CAENKSTGRRALTF		sliced_d04b5ba1-e6b2-48f1-8d06-d0acad046a7d.rna_seq.genomic.gdc_realn.bam.tsv	CASSFPGRPYGYTF			sliced_2d013f8a-0707-43e1-87a9-8172c568d91a.rna_seq.genomic.gdc_realn_unmapped.bam.tsv	CASSLNTGTSSYEQYF				CAVQDSNYQLIW	9
	sliced_4794e247-3ba9-48ce-abcc-29239af18234.rna_seq.genomic.gdc_realn.bam.tsv	CGVTGRRALTF		sliced_9cc7c8a6-0033-4ac3-a589-a538a66bec86.rna_seq.genomic.gdc_realn_unmapped.bam.tsv	CAVSPLNTGFQKLVF		sliced_d04b5ba1-e6b2-48f1-8d06-d0acad046a7d.rna_seq.genomic.gdc_realn.bam.tsv	CATGWAGNTIYF			sliced_2d013f8a-0707-43e1-87a9-8172c568d91a.rna_seq.genomic.gdc_realn_unmapped.bam.tsv	CASSRQAGGLGTEAFF				CAVQGAQKLVF	18
	sliced_4794e247-3ba9-48ce-abcc-29239af18234.rna_seq.genomic.gdc_realn.bam.tsv	CGERVSGTYKYIF		sliced_9cc7c8a6-0033-4ac3-a589-a538a66bec86.rna_seq.genomic.gdc_realn_unmapped.bam.tsv	CAMSRASGTYKYIF		sliced_d04b5ba1-e6b2-48f1-8d06-d0acad046a7d.rna_seq.genomic.gdc_realn.bam.tsv	CASSLSGSSYNEQFF			sliced_02b48d61-af5c-489f-b9ce-1ed572a7d169.rna_seq.genomic.gdc_realn_unmapped.bam.tsv	CASSSTGDNYGYTF				CAVQGNFNKFYF	9
	sliced_4794e247-3ba9-48ce-abcc-29239af18234.rna_seq.genomic.gdc_realn.bam.tsv	CVVNKKGIPGRRALTF		sliced_9cc7c8a6-0033-4ac3-a589-a538a66bec86.rna_seq.genomic.gdc_realn_unmapped.bam.tsv	CAGLSMDSSYKLIF		sliced_d04b5ba1-e6b2-48f1-8d06-d0acad046a7d.rna_seq.genomic.gdc_realn.bam.tsv	CASSPRASGANVLTF			sliced_02b48d61-af5c-489f-b9ce-1ed572a7d169.rna_seq.genomic.gdc_realn_unmapped.bam.tsv	CSGILGGRRGEQYF				CAVQTGANNLFF	18
	sliced_4794e247-3ba9-48ce-abcc-29239af18234.rna_seq.genomic.gdc_realn.bam.tsv	CVVVEPWGNKLVF		sliced_9cc7c8a6-0033-4ac3-a589-a538a66bec86.rna_seq.genomic.gdc_realn_unmapped.bam.tsv	CAMREGPSGGYNKLIF		sliced_d04b5ba1-e6b2-48f1-8d06-d0acad046a7d.rna_seq.genomic.gdc_realn.bam.tsv	CASSPQRHQETQYF			sliced_02b48d61-af5c-489f-b9ce-1ed572a7d169.rna_seq.genomic.gdc_realn_unmapped.bam.tsv	CASSRETSGGRNTQYF				CAVRAAGNKLTF	9
	sliced_4794e247-3ba9-48ce-abcc-29239af18234.rna_seq.genomic.gdc_realn.bam.tsv	CVVVAQWGNKLVF		sliced_9cc7c8a6-0033-4ac3-a589-a538a66bec86.rna_seq.genomic.gdc_realn_unmapped.bam.tsv	CAFMRATGTASKLTF		sliced_d04b5ba1-e6b2-48f1-8d06-d0acad046a7d.rna_seq.genomic.gdc_realn.bam.tsv	CASSLDFSTDTQYF			sliced_02b48d61-af5c-489f-b9ce-1ed572a7d169.rna_seq.genomic.gdc_realn_unmapped.bam.tsv	CASRIGRNNEQFF				CAVRAITGGGNKLTF	45
	sliced_4794e247-3ba9-48ce-abcc-29239af18234.rna_seq.genomic.gdc_realn.bam.tsv	CVVNDGSSASKIIF		sliced_9cc7c8a6-0033-4ac3-a589-a538a66bec86.rna_seq.genomic.gdc_realn_unmapped.bam.tsv	CAVNTGFQKLVF		sliced_d04b5ba1-e6b2-48f1-8d06-d0acad046a7d.rna_seq.genomic.gdc_realn.bam.tsv	CASSFVGGKDTQYF			sliced_02b48d61-af5c-489f-b9ce-1ed572a7d169.rna_seq.genomic.gdc_realn_unmapped.bam.tsv	CASSLTSPEQYF				CAVRANAGGTSYGKLTF	9
	sliced_4794e247-3ba9-48ce-abcc-29239af18234.rna_seq.genomic.gdc_realn.bam.tsv	CVVNRNTGGFKTIF		sliced_9cc7c8a6-0033-4ac3-a589-a538a66bec86.rna_seq.genomic.gdc_realn_unmapped.bam.tsv	CAVSPTGGGGNKLTF		sliced_d04b5ba1-e6b2-48f1-8d06-d0acad046a7d.rna_seq.genomic.gdc_realn.bam.tsv	CASSRDSSSNQPQHF			sliced_02b48d61-af5c-489f-b9ce-1ed572a7d169.rna_seq.genomic.gdc_realn_unmapped.bam.tsv	CASSLSTGGNYGYTF				CAVRASGGSYIPTF	9
	sliced_4794e247-3ba9-48ce-abcc-29239af18234.rna_seq.genomic.gdc_realn.bam.tsv	CVVTGPRGGGSYIPTF		sliced_9cc7c8a6-0033-4ac3-a589-a538a66bec86.rna_seq.genomic.gdc_realn_unmapped.bam.tsv	CAAIYSGNTPLVF		sliced_d04b5ba1-e6b2-48f1-8d06-d0acad046a7d.rna_seq.genomic.gdc_realn.bam.tsv	CQQFTTGNTEAFF			sliced_02b48d61-af5c-489f-b9ce-1ed572a7d169.rna_seq.genomic.gdc_realn_unmapped.bam.tsv	CSARETGGYGYTF				CAVRATSGTYKYIF	9
	sliced_4794e247-3ba9-48ce-abcc-29239af18234.rna_seq.genomic.gdc_realn.bam.tsv	CVVAERRNFNKFYF		sliced_9cc7c8a6-0033-4ac3-a589-a538a66bec86.rna_seq.genomic.gdc_realn_unmapped.bam.tsv	CAGQPLLQGAQKLVF		sliced_d04b5ba1-e6b2-48f1-8d06-d0acad046a7d.rna_seq.genomic.gdc_realn.bam.tsv	CASSLAGNSYNEQFF			sliced_02b48d61-af5c-489f-b9ce-1ed572a7d169.rna_seq.genomic.gdc_realn_unmapped.bam.tsv	CASSPTAGAYEQFF				CAVRDARLMF	9
	sliced_4794e247-3ba9-48ce-abcc-29239af18234.rna_seq.genomic.gdc_realn.bam.tsv	CVVKGSDSWGKLQF		sliced_9cc7c8a6-0033-4ac3-a589-a538a66bec86.rna_seq.genomic.gdc_realn_unmapped.bam.tsv	CAMREGPSDGYNKLIF		sliced_d04b5ba1-e6b2-48f1-8d06-d0acad046a7d.rna_seq.genomic.gdc_realn.bam.tsv	CASSLMGSGNTIYF			sliced_02b48d61-af5c-489f-b9ce-1ed572a7d169.rna_seq.genomic.gdc_realn_unmapped.bam.tsv	CAGNAGENGEQYF				CAVRDDKIIF	45
	sliced_4794e247-3ba9-48ce-abcc-29239af18234.rna_seq.genomic.gdc_realn.bam.tsv	CVVNGAGNNRKLIW		sliced_9cc7c8a6-0033-4ac3-a589-a538a66bec86.rna_seq.genomic.gdc_realn_unmapped.bam.tsv	CALRLDYKLSF		sliced_d04b5ba1-e6b2-48f1-8d06-d0acad046a7d.rna_seq.genomic.gdc_realn.bam.tsv	CASSIAGGPPNTGELFF			sliced_02b48d61-af5c-489f-b9ce-1ed572a7d169.rna_seq.genomic.gdc_realn_unmapped.bam.tsv	CSVGDRGYEQYF				CAVRDGARLMF	9
	sliced_4794e247-3ba9-48ce-abcc-29239af18234.rna_seq.genomic.gdc_realn.bam.tsv	CVSYSSASKIIF		sliced_9cc7c8a6-0033-4ac3-a589-a538a66bec86.rna_seq.genomic.gdc_realn_unmapped.bam.tsv	CAVEDVNDYKLSF		sliced_d04b5ba1-e6b2-48f1-8d06-d0acad046a7d.rna_seq.genomic.gdc_realn.bam.tsv	CASSHPGGETQYF			sliced_02b48d61-af5c-489f-b9ce-1ed572a7d169.rna_seq.genomic.gdc_realn_unmapped.bam.tsv	CASSWGTNEETQYF				CAVRDGDYKLSF	27
	sliced_4794e247-3ba9-48ce-abcc-29239af18234.rna_seq.genomic.gdc_realn.bam.tsv	CVSYSSASKIIF		sliced_9cc7c8a6-0033-4ac3-a589-a538a66bec86.rna_seq.genomic.gdc_realn_unmapped.bam.tsv	CASHGGGGSQGNLIF		sliced_d04b5ba1-e6b2-48f1-8d06-d0acad046a7d.rna_seq.genomic.gdc_realn.bam.tsv	CASSFDRDTEAFF			sliced_02b48d61-af5c-489f-b9ce-1ed572a7d169.rna_seq.genomic.gdc_realn_unmapped.bam.tsv	CSVESNRFEQYF				CAVRDGGSQGNLIF	9
	sliced_4794e247-3ba9-48ce-abcc-29239af18234.rna_seq.genomic.gdc_realn.bam.tsv	CVVTNTGNQFYF		sliced_9cc7c8a6-0033-4ac3-a589-a538a66bec86.rna_seq.genomic.gdc_realn_unmapped.bam.tsv	CAVRDGGAGTALIF		sliced_d04b5ba1-e6b2-48f1-8d06-d0acad046a7d.rna_seq.genomic.gdc_realn.bam.tsv	CASSLISGVNYGYTF			sliced_02b48d61-af5c-489f-b9ce-1ed572a7d169.rna_seq.genomic.gdc_realn_unmapped.bam.tsv	CISAPAVVRGQPQHF				CAVRDGYNFNKFYF	9
	sliced_4794e247-3ba9-48ce-abcc-29239af18234.rna_seq.genomic.gdc_realn.bam.tsv	CVVTNTGNQFYF		sliced_9cc7c8a6-0033-4ac3-a589-a538a66bec86.rna_seq.genomic.gdc_realn_unmapped.bam.tsv	CVERATMGGSQGNLLF		sliced_d04b5ba1-e6b2-48f1-8d06-d0acad046a7d.rna_seq.genomic.gdc_realn.bam.tsv	CASSTGRGNSYNEQFF			sliced_02b48d61-af5c-489f-b9ce-1ed572a7d169.rna_seq.genomic.gdc_realn_unmapped.bam.tsv	CSVRTSGGASEQYF				CAVRDLNQAGTALIF	9
	sliced_4794e247-3ba9-48ce-abcc-29239af18234.rna_seq.genomic.gdc_realn.bam.tsv	CVVNLRNSGYSTLTF		sliced_9cc7c8a6-0033-4ac3-a589-a538a66bec86.rna_seq.genomic.gdc_realn_unmapped.bam.tsv	CAFTLLQGAQKLVF		sliced_d04b5ba1-e6b2-48f1-8d06-d0acad046a7d.rna_seq.genomic.gdc_realn.bam.tsv	CASSFDRGADTQYF			sliced_02b48d61-af5c-489f-b9ce-1ed572a7d169.rna_seq.genomic.gdc_realn_unmapped.bam.tsv	CASSLFRQEAFF				CAVRDLSNDYKLSF	9
	sliced_4794e247-3ba9-48ce-abcc-29239af18234.rna_seq.genomic.gdc_realn.bam.tsv	CVVNLRNSGYSTLTF		sliced_9cc7c8a6-0033-4ac3-a589-a538a66bec86.rna_seq.genomic.gdc_realn_unmapped.bam.tsv	CAVGRSGGYQKVTF		sliced_d04b5ba1-e6b2-48f1-8d06-d0acad046a7d.rna_seq.genomic.gdc_realn.bam.tsv	CASSLDTNTEAFF			sliced_02b48d61-af5c-489f-b9ce-1ed572a7d169.rna_seq.genomic.gdc_realn_unmapped.bam.tsv	CASLRRVSNQPQHF				CAVRDNAGKSTF	9
	sliced_4794e247-3ba9-48ce-abcc-29239af18234.rna_seq.genomic.gdc_realn.bam.tsv	CVVNQAGTALIF		sliced_9cc7c8a6-0033-4ac3-a589-a538a66bec86.rna_seq.genomic.gdc_realn_unmapped.bam.tsv	CVVSGVGYQKVTF		sliced_d04b5ba1-e6b2-48f1-8d06-d0acad046a7d.rna_seq.genomic.gdc_realn.bam.tsv	CQQRWDIVSNQPQHF			sliced_02b48d61-af5c-489f-b9ce-1ed572a7d169.rna_seq.genomic.gdc_realn_unmapped.bam.tsv	CASSLAGQGNYEQYF				CAVRDNAGNMLTF	9
	sliced_4794e247-3ba9-48ce-abcc-29239af18234.rna_seq.genomic.gdc_realn.bam.tsv	CVVTGPRGGGSYIPTF		sliced_9cc7c8a6-0033-4ac3-a589-a538a66bec86.rna_seq.genomic.gdc_realn_unmapped.bam.tsv	CAVGARNNNARLMF		sliced_d04b5ba1-e6b2-48f1-8d06-d0acad046a7d.rna_seq.genomic.gdc_realn.bam.tsv	CASSSWIAGGTDTQYF			sliced_02b48d61-af5c-489f-b9ce-1ed572a7d169.rna_seq.genomic.gdc_realn_unmapped.bam.tsv	CCASSDSGGTYNEQFF				CAVRDNNAGNMLTF	18
	sliced_4794e247-3ba9-48ce-abcc-29239af18234.rna_seq.genomic.gdc_realn.bam.tsv	CVVNRFLNSGYSTLTF		sliced_9cc7c8a6-0033-4ac3-a589-a538a66bec86.rna_seq.genomic.gdc_realn_unmapped.bam.tsv	CVVTLTGNQFYF		sliced_d04b5ba1-e6b2-48f1-8d06-d0acad046a7d.rna_seq.genomic.gdc_realn.bam.tsv	CASSLIGEIAGGYTF			sliced_02b48d61-af5c-489f-b9ce-1ed572a7d169.rna_seq.genomic.gdc_realn_unmapped.bam.tsv	CSARDIGGGRAGELFF				CAVRDNNARLMF	9
	sliced_4794e247-3ba9-48ce-abcc-29239af18234.rna_seq.genomic.gdc_realn.bam.tsv	CVVNRNTGGFKTIF		sliced_9cc7c8a6-0033-4ac3-a589-a538a66bec86.rna_seq.genomic.gdc_realn_unmapped.bam.tsv	CAASGDNDMRF		sliced_d04b5ba1-e6b2-48f1-8d06-d0acad046a7d.rna_seq.genomic.gdc_realn.bam.tsv	CASSLARMGLETQYF			sliced_02b48d61-af5c-489f-b9ce-1ed572a7d169.rna_seq.genomic.gdc_realn_unmapped.bam.tsv	CASSLIRGVGETQYF				CAVRDNYGQNFVF	9
	sliced_4794e247-3ba9-48ce-abcc-29239af18234.rna_seq.genomic.gdc_realn.bam.tsv	CVVNIGDTGRRALTF		sliced_9cc7c8a6-0033-4ac3-a589-a538a66bec86.rna_seq.genomic.gdc_realn_unmapped.bam.tsv	CAAKRGSQGNLIF		sliced_d04b5ba1-e6b2-48f1-8d06-d0acad046a7d.rna_seq.genomic.gdc_realn.bam.tsv	CASSLEAESTEAFF			sliced_02b48d61-af5c-489f-b9ce-1ed572a7d169.rna_seq.genomic.gdc_realn_unmapped.bam.tsv	CSVEVDPYEQYF				CAVRDPNNAGNMLTF	9
	sliced_4794e247-3ba9-48ce-abcc-29239af18234.rna_seq.genomic.gdc_realn.bam.tsv	CVVKGSDSWGKLQF		sliced_9cc7c8a6-0033-4ac3-a589-a538a66bec86.rna_seq.genomic.gdc_realn_unmapped.bam.tsv	CATRLFDDMRF		sliced_d04b5ba1-e6b2-48f1-8d06-d0acad046a7d.rna_seq.genomic.gdc_realn.bam.tsv	CASSLRGASGQETQYF			sliced_02b48d61-af5c-489f-b9ce-1ed572a7d169.rna_seq.genomic.gdc_realn_unmapped.bam.tsv	CSVDVTGNYGYTF				CAVRDRDYKLSF	18
	sliced_4794e247-3ba9-48ce-abcc-29239af18234.rna_seq.genomic.gdc_realn.bam.tsv	CVVNTGRRALTF		sliced_9cc7c8a6-0033-4ac3-a589-a538a66bec86.rna_seq.genomic.gdc_realn_unmapped.bam.tsv	CATRLFDDMRF		sliced_d04b5ba1-e6b2-48f1-8d06-d0acad046a7d.rna_seq.genomic.gdc_realn.bam.tsv	CASSWTGGGSYNEQFF			sliced_02b48d61-af5c-489f-b9ce-1ed572a7d169.rna_seq.genomic.gdc_realn_unmapped.bam.tsv	CTSGGGPYEQFF				CAVRDRDYQLIW	9
	sliced_4794e247-3ba9-48ce-abcc-29239af18234.rna_seq.genomic.gdc_realn.bam.tsv	CVVSSYGQNFVF		sliced_9cc7c8a6-0033-4ac3-a589-a538a66bec86.rna_seq.genomic.gdc_realn_unmapped.bam.tsv	CAESSSASKIIF		sliced_d04b5ba1-e6b2-48f1-8d06-d0acad046a7d.rna_seq.genomic.gdc_realn.bam.tsv	CQQPTGINTEAFF			sliced_02b48d61-af5c-489f-b9ce-1ed572a7d169.rna_seq.genomic.gdc_realn_unmapped.bam.tsv	CASSPFGGFNQPQHF				CAVRDRNTNAGKSTF	9
	sliced_4794e247-3ba9-48ce-abcc-29239af18234.rna_seq.genomic.gdc_realn.bam.tsv	CVVSDLGDMRF		sliced_9cc7c8a6-0033-4ac3-a589-a538a66bec86.rna_seq.genomic.gdc_realn_unmapped.bam.tsv	CAGLDGALTF		sliced_d04b5ba1-e6b2-48f1-8d06-d0acad046a7d.rna_seq.genomic.gdc_realn.bam.tsv	CASSLTGSFNTEALF			sliced_02b48d61-af5c-489f-b9ce-1ed572a7d169.rna_seq.genomic.gdc_realn_unmapped.bam.tsv	CASSPGTSGRSYNEQFF				CAVRDSDYKLSF	9
	sliced_4794e247-3ba9-48ce-abcc-29239af18234.rna_seq.genomic.gdc_realn.bam.tsv	CVNGAYTGFQKLVF		sliced_9cc7c8a6-0033-4ac3-a589-a538a66bec86.rna_seq.genomic.gdc_realn_unmapped.bam.tsv	CAVNRNSGGYQKVTF		sliced_d04b5ba1-e6b2-48f1-8d06-d0acad046a7d.rna_seq.genomic.gdc_realn.bam.tsv	CASSRSRDRGQAFF			sliced_02b48d61-af5c-489f-b9ce-1ed572a7d169.rna_seq.genomic.gdc_realn_unmapped.bam.tsv	CASTTGEGSDTQYF				CAVRDSGSSNTGKLIF	9
	sliced_4794e247-3ba9-48ce-abcc-29239af18234.rna_seq.genomic.gdc_realn.bam.tsv	CVVSKDNNARLMF		sliced_9cc7c8a6-0033-4ac3-a589-a538a66bec86.rna_seq.genomic.gdc_realn_unmapped.bam.tsv	CAMTWSTDKLIF		sliced_d04b5ba1-e6b2-48f1-8d06-d0acad046a7d.rna_seq.genomic.gdc_realn.bam.tsv	CASPGRLESYNEQFF			sliced_02b48d61-af5c-489f-b9ce-1ed572a7d169.rna_seq.genomic.gdc_realn_unmapped.bam.tsv	CASSQDYEQYF				CAVRDSGTYKYIF	18
	sliced_4794e247-3ba9-48ce-abcc-29239af18234.rna_seq.genomic.gdc_realn.bam.tsv	CVVSKDNNARLMF		sliced_9cc7c8a6-0033-4ac3-a589-a538a66bec86.rna_seq.genomic.gdc_realn_unmapped.bam.tsv	CAVAFNDYKLSF		sliced_d04b5ba1-e6b2-48f1-8d06-d0acad046a7d.rna_seq.genomic.gdc_realn.bam.tsv	CASSGGLAGVIDEQFF			sliced_02b48d61-af5c-489f-b9ce-1ed572a7d169.rna_seq.genomic.gdc_realn_unmapped.bam.tsv	CASSSNIANSHGARYEQYF				CAVRDSNNARLMF	9
	sliced_4794e247-3ba9-48ce-abcc-29239af18234.rna_seq.genomic.gdc_realn.bam.tsv	CAVGLNRDDKIIF		sliced_9cc7c8a6-0033-4ac3-a589-a538a66bec86.rna_seq.genomic.gdc_realn_unmapped.bam.tsv	CAVDIRGGSQGNLIF		sliced_d04b5ba1-e6b2-48f1-8d06-d0acad046a7d.rna_seq.genomic.gdc_realn.bam.tsv	CASSVDRDRAQNIQYF			sliced_02b48d61-af5c-489f-b9ce-1ed572a7d169.rna_seq.genomic.gdc_realn_unmapped.bam.tsv	CAISPRVRETQYF				CAVRDSNYQLIW	45
	sliced_4794e247-3ba9-48ce-abcc-29239af18234.rna_seq.genomic.gdc_realn.bam.tsv	CAVGPYNQGGKLIF		sliced_9cc7c8a6-0033-4ac3-a589-a538a66bec86.rna_seq.genomic.gdc_realn_unmapped.bam.tsv	CAGQPLLQGAQKLVF		sliced_d04b5ba1-e6b2-48f1-8d06-d0acad046a7d.rna_seq.genomic.gdc_realn.bam.tsv	CASSVSGLAGLRDEQFF			sliced_02b48d61-af5c-489f-b9ce-1ed572a7d169.rna_seq.genomic.gdc_realn_unmapped.bam.tsv	CASSEQRSYEQYF				CAVRDTGGSYIPTF	54
	sliced_4794e247-3ba9-48ce-abcc-29239af18234.rna_seq.genomic.gdc_realn.bam.tsv	CAVVSNSNSGYALNF		sliced_9cc7c8a6-0033-4ac3-a589-a538a66bec86.rna_seq.genomic.gdc_realn_unmapped.bam.tsv	CAVRVPRERQAGTALIF		sliced_d04b5ba1-e6b2-48f1-8d06-d0acad046a7d.rna_seq.genomic.gdc_realn.bam.tsv	CASSDRGNQPQHF			sliced_02b48d61-af5c-489f-b9ce-1ed572a7d169.rna_seq.genomic.gdc_realn_unmapped.bam.tsv	CASISGTGATDTQYF				CAVRDTGKLIF	18
	sliced_4794e247-3ba9-48ce-abcc-29239af18234.rna_seq.genomic.gdc_realn.bam.tsv	CAVVSNSNSGYALNF		sliced_9cc7c8a6-0033-4ac3-a589-a538a66bec86.rna_seq.genomic.gdc_realn_unmapped.bam.tsv	CAVSDNDYKLSF		sliced_d04b5ba1-e6b2-48f1-8d06-d0acad046a7d.rna_seq.genomic.gdc_realn.bam.tsv	CASSLESYNSPLHF			sliced_02b48d61-af5c-489f-b9ce-1ed572a7d169.rna_seq.genomic.gdc_realn_unmapped.bam.tsv	CASSSDGMGPYEQYF				CAVRDTGRRALTF	9
	sliced_4794e247-3ba9-48ce-abcc-29239af18234.rna_seq.genomic.gdc_realn.bam.tsv	CAVGDGGSQGNLIF		sliced_b4581e77-be58-458d-aacc-13cb0329b227.rna_seq.genomic.gdc_realn_unmapped.bam.tsv	CAVLPGGSSNTGKLIF		sliced_d04b5ba1-e6b2-48f1-8d06-d0acad046a7d.rna_seq.genomic.gdc_realn.bam.tsv	CASSLAGTADYNEKLFF			sliced_02b48d61-af5c-489f-b9ce-1ed572a7d169.rna_seq.genomic.gdc_realn_unmapped.bam.tsv	CASSLGREMNTEAFF				CAVRDVNARLMF	9
	sliced_4794e247-3ba9-48ce-abcc-29239af18234.rna_seq.genomic.gdc_realn.bam.tsv	CAVGDGGSQGNLIF		sliced_b4581e77-be58-458d-aacc-13cb0329b227.rna_seq.genomic.gdc_realn_unmapped.bam.tsv	CAVSLGGSNYKLTF		sliced_d04b5ba1-e6b2-48f1-8d06-d0acad046a7d.rna_seq.genomic.gdc_realn.bam.tsv	CASSYGGNLAGKDNEQFF			sliced_02b48d61-af5c-489f-b9ce-1ed572a7d169.rna_seq.genomic.gdc_realn_unmapped.bam.tsv	CASSFAIDEQYF				CAVRDYGQNFVF	9
	sliced_4794e247-3ba9-48ce-abcc-29239af18234.rna_seq.genomic.gdc_realn.bam.tsv	CAVGAVGANNLFF		sliced_912548d8-df8a-4f69-b9f5-4a71bdaf26b0.rna_seq.genomic.gdc_realn_unmapped.bam.tsv	CADIRDTDKLIF		sliced_d04b5ba1-e6b2-48f1-8d06-d0acad046a7d.rna_seq.genomic.gdc_realn.bam.tsv	CASSLGWTGETDTQYF			sliced_02b48d61-af5c-489f-b9ce-1ed572a7d169.rna_seq.genomic.gdc_realn_unmapped.bam.tsv	CTSVPAVW				CAVREGQNFVF	9
	sliced_4794e247-3ba9-48ce-abcc-29239af18234.rna_seq.genomic.gdc_realn.bam.tsv	CAVGAGGTSYGKLTF		sliced_08e321d5-413b-4976-af9d-990ba1974df7.rna_seq.genomic.gdc_realn_unmapped.bam.tsv	CATASWVATQGGKLIF		sliced_d04b5ba1-e6b2-48f1-8d06-d0acad046a7d.rna_seq.genomic.gdc_realn.bam.tsv	CASTPREGAGYTF			sliced_02b48d61-af5c-489f-b9ce-1ed572a7d169.rna_seq.genomic.gdc_realn_unmapped.bam.tsv	CASRPGRTYNEQFF				CAVRFGNEKLTF	9
	sliced_4794e247-3ba9-48ce-abcc-29239af18234.rna_seq.genomic.gdc_realn.bam.tsv	CATKTSYDKVIF		sliced_08e321d5-413b-4976-af9d-990ba1974df7.rna_seq.genomic.gdc_realn_unmapped.bam.tsv	CAASAGDTDKRIF		sliced_d04b5ba1-e6b2-48f1-8d06-d0acad046a7d.rna_seq.genomic.gdc_realn.bam.tsv	CASSRLSADTQYF			sliced_7453be05-5783-4069-b77e-d7954ff26930.rna_seq.genomic.gdc_realn_unmapped.bam.tsv	CASSERGRLGLPKNIQYF				CAVRGGGATNKLIF	9
	sliced_4794e247-3ba9-48ce-abcc-29239af18234.rna_seq.genomic.gdc_realn.bam.tsv	CAASTGNQFYF		sliced_08e321d5-413b-4976-af9d-990ba1974df7.rna_seq.genomic.gdc_realn_unmapped.bam.tsv	CAVRDGSKGNKLVF		sliced_d04b5ba1-e6b2-48f1-8d06-d0acad046a7d.rna_seq.genomic.gdc_realn.bam.tsv	CASSGTYGHNEQFF			sliced_9d07a3e0-8b72-4f62-884f-2bc5c5c12540.rna_seq.genomic.gdc_realn_unmapped.bam.tsv	CASSPPGDRVKGYTF				CAVRGGNKLTF	9
	sliced_4794e247-3ba9-48ce-abcc-29239af18234.rna_seq.genomic.gdc_realn.bam.tsv	CAPGNAGNMLTF		sliced_1119edb9-058f-476f-93f4-71eb449b4d03.rna_seq.genomic.gdc_realn_unmapped.bam.tsv	CAEIPGGYNKLIF		sliced_d04b5ba1-e6b2-48f1-8d06-d0acad046a7d.rna_seq.genomic.gdc_realn.bam.tsv	CASSHDRSGNTIYF			sliced_9d07a3e0-8b72-4f62-884f-2bc5c5c12540.rna_seq.genomic.gdc_realn_unmapped.bam.tsv	CASSYKASDYGYTF				CAVRGGNQFYF	18
	sliced_4794e247-3ba9-48ce-abcc-29239af18234.rna_seq.genomic.gdc_realn.bam.tsv	CAPGNAGNMLTF		sliced_1119edb9-058f-476f-93f4-71eb449b4d03.rna_seq.genomic.gdc_realn_unmapped.bam.tsv	CATDARYGNKLVF		sliced_d04b5ba1-e6b2-48f1-8d06-d0acad046a7d.rna_seq.genomic.gdc_realn.bam.tsv	CASTMTIVNTEAFF			sliced_66cafbb2-5f90-43ff-ad56-5c8c803939bc.rna_seq.genomic.gdc_realn_unmapped.bam.tsv	CASSLISGTGGLGYTF				CAVRGGSYIPTF	27
	sliced_4794e247-3ba9-48ce-abcc-29239af18234.rna_seq.genomic.gdc_realn.bam.tsv	CAASGTSYGKLTF		sliced_89486518-9515-429a-9240-65d7984a3dec.rna_seq.genomic.gdc_realn_unmapped.bam.tsv	CAVMNTNAGKSTF		sliced_d04b5ba1-e6b2-48f1-8d06-d0acad046a7d.rna_seq.genomic.gdc_realn.bam.tsv	CAGSIAGGGYNEQFF			sliced_66cafbb2-5f90-43ff-ad56-5c8c803939bc.rna_seq.genomic.gdc_realn_unmapped.bam.tsv	CSARRWSTDTQYF				CAVRGNAGNMLTF	9
	sliced_4794e247-3ba9-48ce-abcc-29239af18234.rna_seq.genomic.gdc_realn.bam.tsv	CAASITGANNLFF		sliced_89486518-9515-429a-9240-65d7984a3dec.rna_seq.genomic.gdc_realn_unmapped.bam.tsv	CAMRYLGLFNKFYF		sliced_d04b5ba1-e6b2-48f1-8d06-d0acad046a7d.rna_seq.genomic.gdc_realn.bam.tsv	CASSLDRGSYNEQFF			sliced_66cafbb2-5f90-43ff-ad56-5c8c803939bc.rna_seq.genomic.gdc_realn_unmapped.bam.tsv	CISVPAANEGDRVNTEAFF				CAVRGNTPLVF	9
	sliced_4794e247-3ba9-48ce-abcc-29239af18234.rna_seq.genomic.gdc_realn.bam.tsv	CLLLCSKFIRWGGADGLTF		sliced_63748239-0472-4cc4-970e-02318ac12467.rna_seq.genomic.gdc_realn_unmapped.bam.tsv	CAEAPGGGNKLTF		sliced_d04b5ba1-e6b2-48f1-8d06-d0acad046a7d.rna_seq.genomic.gdc_realn.bam.tsv	CASSIGTGTLMNTEAFF			sliced_1e7f268d-b650-4124-affc-57f769ef4f51.rna_seq.genomic.gdc_realn_unmapped.bam.tsv	CASSAGTGDIETQYF				CAVRGRMDSSYKLIF	9
	sliced_4794e247-3ba9-48ce-abcc-29239af18234.rna_seq.genomic.gdc_realn.bam.tsv	CAATDTNQAGTALIF		sliced_f8794433-9a6a-471c-806e-0e051300db50.rna_seq.genomic.gdc_realn_unmapped.bam.tsv	CALMTTDSWGKLQF		sliced_d04b5ba1-e6b2-48f1-8d06-d0acad046a7d.rna_seq.genomic.gdc_realn.bam.tsv	CASSSTPSGVGGEETQYF			sliced_1e7f268d-b650-4124-affc-57f769ef4f51.rna_seq.genomic.gdc_realn_unmapped.bam.tsv	CASSEYRDRPTDTQYF				CAVRGSGGGADGLTF	9
	sliced_4794e247-3ba9-48ce-abcc-29239af18234.rna_seq.genomic.gdc_realn.bam.tsv	CAASNSGGGADGLTF		sliced_02b48d61-af5c-489f-b9ce-1ed572a7d169.rna_seq.genomic.gdc_realn_unmapped.bam.tsv	CAVRDPMNTGFQKLVF		sliced_d04b5ba1-e6b2-48f1-8d06-d0acad046a7d.rna_seq.genomic.gdc_realn.bam.tsv	CASRGENTGELFF			sliced_1e7f268d-b650-4124-affc-57f769ef4f51.rna_seq.genomic.gdc_realn_unmapped.bam.tsv	CASSYGRGGHNEQFF				CAVRGSGGSYIPTF	9
	sliced_4794e247-3ba9-48ce-abcc-29239af18234.rna_seq.genomic.gdc_realn.bam.tsv	CLLLCSNPKDSGAGSYQLTF		sliced_02b48d61-af5c-489f-b9ce-1ed572a7d169.rna_seq.genomic.gdc_realn_unmapped.bam.tsv	CALNPNRDDKIIF		sliced_d04b5ba1-e6b2-48f1-8d06-d0acad046a7d.rna_seq.genomic.gdc_realn.bam.tsv	CASSLTVSNQPQHF			sliced_1e7f268d-b650-4124-affc-57f769ef4f51.rna_seq.genomic.gdc_realn_unmapped.bam.tsv	CASSEGQQSRYTF				CAVRGSNYQLIW	9
	sliced_4794e247-3ba9-48ce-abcc-29239af18234.rna_seq.genomic.gdc_realn.bam.tsv	CAAKSGGYQKVTF		sliced_d2b7f725-01c6-4491-8823-327f93197d08.rna_seq.genomic.gdc_realn_unmapped.bam.tsv	CVVRIVGGDSWGKFEF		sliced_d04b5ba1-e6b2-48f1-8d06-d0acad046a7d.rna_seq.genomic.gdc_realn.bam.tsv	CASLPSGGKDTQYF			sliced_1e7f268d-b650-4124-affc-57f769ef4f51.rna_seq.genomic.gdc_realn_unmapped.bam.tsv	CADQSGAAGELFF				CAVRGSTLGRLYF	9
	sliced_4794e247-3ba9-48ce-abcc-29239af18234.rna_seq.genomic.gdc_realn.bam.tsv	CAVKACGYQKVTF		sliced_ca4257f6-a500-4c63-b611-cb53e0ef5fba.rna_seq.genomic.gdc_realn_unmapped.bam.tsv	CIVRVDARLMF		sliced_d04b5ba1-e6b2-48f1-8d06-d0acad046a7d.rna_seq.genomic.gdc_realn.bam.tsv	CASSYGQGGEKLFF			sliced_1e7f268d-b650-4124-affc-57f769ef4f51.rna_seq.genomic.gdc_realn_unmapped.bam.tsv	CASSPTRLAGGRNEQFF				CAVRGTGGFKTIF	9
	sliced_4794e247-3ba9-48ce-abcc-29239af18234.rna_seq.genomic.gdc_realn.bam.tsv	CAASKGTGGSYIPTF		sliced_bf741eb2-a5cd-4a1a-a0a2-1690f9c6bab1.rna_seq.genomic.gdc_realn_unmapped.bam.tsv	CAVIDSGGYNKLIF		sliced_d04b5ba1-e6b2-48f1-8d06-d0acad046a7d.rna_seq.genomic.gdc_realn.bam.tsv	CASSYRQGQGQPQHF			sliced_1e7f268d-b650-4124-affc-57f769ef4f51.rna_seq.genomic.gdc_realn_unmapped.bam.tsv	CASSSPGTDKNIQYF				CAVRGTGGGNKLTF	9
	sliced_4794e247-3ba9-48ce-abcc-29239af18234.rna_seq.genomic.gdc_realn.bam.tsv	CAGDSNYQLIW		sliced_12fbb313-c9e3-4c22-bdaf-76a961cc4433.rna_seq.genomic.gdc_realn_unmapped.bam.tsv	CSKYHDNQGGKLIF		sliced_d04b5ba1-e6b2-48f1-8d06-d0acad046a7d.rna_seq.genomic.gdc_realn.bam.tsv	CASRLANTGELFF			sliced_1e7f268d-b650-4124-affc-57f769ef4f51.rna_seq.genomic.gdc_realn_unmapped.bam.tsv	CASSPGGGYSEAFF				CAVRGYGGATNKLIF	18
	sliced_4794e247-3ba9-48ce-abcc-29239af18234.rna_seq.genomic.gdc_realn.bam.tsv	CAVVSSGGYQKVTF		sliced_330a3a20-4dfb-4aa0-aec6-6e6ed757e45e.rna_seq.genomic.gdc_realn_unmapped.bam.tsv	CGTEVETNAGKSTF		sliced_d04b5ba1-e6b2-48f1-8d06-d0acad046a7d.rna_seq.genomic.gdc_realn.bam.tsv	CASSYTGGTQYF			sliced_1e7f268d-b650-4124-affc-57f769ef4f51.rna_seq.genomic.gdc_realn_unmapped.bam.tsv	CASNHRRLGGYTF				CAVRGYNFNKFYF	18
	sliced_4794e247-3ba9-48ce-abcc-29239af18234.rna_seq.genomic.gdc_realn.bam.tsv	CAVVSSGGYQKVTF		sliced_3ce89119-5912-4a96-b3c3-3b27727ddf61.rna_seq.genomic.gdc_realn_unmapped.bam.tsv	CAASGTGNQFYF		sliced_d04b5ba1-e6b2-48f1-8d06-d0acad046a7d.rna_seq.genomic.gdc_realn.bam.tsv	CASSYDASGGNTDTQYF			sliced_1e7f268d-b650-4124-affc-57f769ef4f51.rna_seq.genomic.gdc_realn_unmapped.bam.tsv	CASTLNPASEQYF				CAVRGYNNDMRF	9
	sliced_4794e247-3ba9-48ce-abcc-29239af18234.rna_seq.genomic.gdc_realn.bam.tsv	CASPIKAAGNKLTF		sliced_3ce89119-5912-4a96-b3c3-3b27727ddf61.rna_seq.genomic.gdc_realn_unmapped.bam.tsv	CVVNDGSSNTGKLIF		sliced_d04b5ba1-e6b2-48f1-8d06-d0acad046a7d.rna_seq.genomic.gdc_realn.bam.tsv	CASSSPTDGYTF			sliced_1e7f268d-b650-4124-affc-57f769ef4f51.rna_seq.genomic.gdc_realn_unmapped.bam.tsv	CASSPPRNRANYNEQFF				CAVRHNFGNEKLTF	9
	sliced_4794e247-3ba9-48ce-abcc-29239af18234.rna_seq.genomic.gdc_realn.bam.tsv	CAVNAEGDMRF		sliced_3ce89119-5912-4a96-b3c3-3b27727ddf61.rna_seq.genomic.gdc_realn_unmapped.bam.tsv	CAPRPLSYNTDKLIF		sliced_d04b5ba1-e6b2-48f1-8d06-d0acad046a7d.rna_seq.genomic.gdc_realn.bam.tsv	CASSYFVFANYGYTF			sliced_1e7f268d-b650-4124-affc-57f769ef4f51.rna_seq.genomic.gdc_realn_unmapped.bam.tsv	CASSLDHRTGTSYEQYF				CAVRIQGAQKLVF	18
	sliced_4794e247-3ba9-48ce-abcc-29239af18234.rna_seq.genomic.gdc_realn.bam.tsv	CAVGGSQGNLIF		sliced_2b57af36-ea02-47e5-b77e-e2286e672a13.rna_seq.genomic.gdc_realn_unmapped.bam.tsv	CAVGNSGGYQKVTF		sliced_d04b5ba1-e6b2-48f1-8d06-d0acad046a7d.rna_seq.genomic.gdc_realn.bam.tsv	CASSYSGGSGNTIYF			sliced_1e7f268d-b650-4124-affc-57f769ef4f51.rna_seq.genomic.gdc_realn_unmapped.bam.tsv	CASIVVAGGPVETQYF				CAVRLRMDSSYKLIF	9
	sliced_4794e247-3ba9-48ce-abcc-29239af18234.rna_seq.genomic.gdc_realn.bam.tsv	CAVGGSQGNLIF		sliced_2b57af36-ea02-47e5-b77e-e2286e672a13.rna_seq.genomic.gdc_realn_unmapped.bam.tsv	CAVRDNYGQNFVF		sliced_d04b5ba1-e6b2-48f1-8d06-d0acad046a7d.rna_seq.genomic.gdc_realn.bam.tsv	CASSYGLAGGGTQYF			sliced_1e7f268d-b650-4124-affc-57f769ef4f51.rna_seq.genomic.gdc_realn_unmapped.bam.tsv	CASSTGQSNTEAFF				CAVRLYNFNKFYF	9
	sliced_4794e247-3ba9-48ce-abcc-29239af18234.rna_seq.genomic.gdc_realn.bam.tsv	CAVNAYGGSQGNLIF		sliced_d2b349e6-1622-45fb-8c7d-74b5e8f50336.rna_seq.genomic.gdc_realn_unmapped.bam.tsv	CIVKGGGNDMRF		sliced_d04b5ba1-e6b2-48f1-8d06-d0acad046a7d.rna_seq.genomic.gdc_realn.bam.tsv	CASRLVNEQFF			sliced_1e7f268d-b650-4124-affc-57f769ef4f51.rna_seq.genomic.gdc_realn_unmapped.bam.tsv	CASSTTGGTGFNQPQHF				CAVRMDSSYKLIF	36
	sliced_4794e247-3ba9-48ce-abcc-29239af18234.rna_seq.genomic.gdc_realn.bam.tsv	CAVNAYGGSQGNLIF		sliced_d2b349e6-1622-45fb-8c7d-74b5e8f50336.rna_seq.genomic.gdc_realn_unmapped.bam.tsv	CALSDPPNQGGKLIF		sliced_d04b5ba1-e6b2-48f1-8d06-d0acad046a7d.rna_seq.genomic.gdc_realn.bam.tsv	CISSSSHPSGSTDTQYF			sliced_1e7f268d-b650-4124-affc-57f769ef4f51.rna_seq.genomic.gdc_realn_unmapped.bam.tsv	CASSPGPWANEKLFF				CAVRNDYKLSF	18
	sliced_4794e247-3ba9-48ce-abcc-29239af18234.rna_seq.genomic.gdc_realn.bam.tsv	CAVNSPGSARQLTF		sliced_d2b349e6-1622-45fb-8c7d-74b5e8f50336.rna_seq.genomic.gdc_realn_unmapped.bam.tsv	CAMKGFQKLVF		sliced_d04b5ba1-e6b2-48f1-8d06-d0acad046a7d.rna_seq.genomic.gdc_realn.bam.tsv	CASSLWDREDEQFF			sliced_1e7f268d-b650-4124-affc-57f769ef4f51.rna_seq.genomic.gdc_realn_unmapped.bam.tsv	CASIPRGPGELFF				CAVRNNNAGNMLTF	9
	sliced_4794e247-3ba9-48ce-abcc-29239af18234.rna_seq.genomic.gdc_realn.bam.tsv	CAVVSSGGYQKVTF		sliced_d2b349e6-1622-45fb-8c7d-74b5e8f50336.rna_seq.genomic.gdc_realn_unmapped.bam.tsv	CAVNTGFQKLVF		sliced_d04b5ba1-e6b2-48f1-8d06-d0acad046a7d.rna_seq.genomic.gdc_realn.bam.tsv	CASRLGGSSYNEQFF			sliced_1e7f268d-b650-4124-affc-57f769ef4f51.rna_seq.genomic.gdc_realn_unmapped.bam.tsv	CASSLAGRTDTQYF				CAVRNQAGTALIF	27
	sliced_4794e247-3ba9-48ce-abcc-29239af18234.rna_seq.genomic.gdc_realn.bam.tsv	CAVSVTGNQFYF		sliced_d2b349e6-1622-45fb-8c7d-74b5e8f50336.rna_seq.genomic.gdc_realn_unmapped.bam.tsv	CAVRDLDTDKLIF		sliced_d04b5ba1-e6b2-48f1-8d06-d0acad046a7d.rna_seq.genomic.gdc_realn.bam.tsv	CASSLVGQVDTEAFF			sliced_1e7f268d-b650-4124-affc-57f769ef4f51.rna_seq.genomic.gdc_realn_unmapped.bam.tsv	CASSLVSGRVGEQFF				CAVRNYGQNFVF	9
	sliced_4794e247-3ba9-48ce-abcc-29239af18234.rna_seq.genomic.gdc_realn.bam.tsv	CPPIISNFGNEKLTF		sliced_d2b349e6-1622-45fb-8c7d-74b5e8f50336.rna_seq.genomic.gdc_realn_unmapped.bam.tsv	CAAAASQGGSEKLVF		sliced_d04b5ba1-e6b2-48f1-8d06-d0acad046a7d.rna_seq.genomic.gdc_realn.bam.tsv	CASSLGQSNTEAFF			sliced_1e7f268d-b650-4124-affc-57f769ef4f51.rna_seq.genomic.gdc_realn_unmapped.bam.tsv	CASSEFPGQGFNEQFF				CAVRPGANNLFF	9
	sliced_4794e247-3ba9-48ce-abcc-29239af18234.rna_seq.genomic.gdc_realn.bam.tsv	CAVSLARGYTGTASKLTF		sliced_d2b349e6-1622-45fb-8c7d-74b5e8f50336.rna_seq.genomic.gdc_realn_unmapped.bam.tsv	CAVNARGNNRLAF		sliced_d04b5ba1-e6b2-48f1-8d06-d0acad046a7d.rna_seq.genomic.gdc_realn.bam.tsv	CASALAGLTYNEQFF			sliced_1e7f268d-b650-4124-affc-57f769ef4f51.rna_seq.genomic.gdc_realn_unmapped.bam.tsv	CASSLLSGAEANYGYTF				CAVRPGTYKYIF	9
	sliced_4794e247-3ba9-48ce-abcc-29239af18234.rna_seq.genomic.gdc_realn.bam.tsv	CAVSNFGNEKLTF		sliced_d2b349e6-1622-45fb-8c7d-74b5e8f50336.rna_seq.genomic.gdc_realn_unmapped.bam.tsv	CAGGAAGNKLTF		sliced_d04b5ba1-e6b2-48f1-8d06-d0acad046a7d.rna_seq.genomic.gdc_realn.bam.tsv	CASRQGFFYGYTF			sliced_1e7f268d-b650-4124-affc-57f769ef4f51.rna_seq.genomic.gdc_realn_unmapped.bam.tsv	CASSPLSHNEQFF				CAVRPLYGGATNKLIF	18
	sliced_4794e247-3ba9-48ce-abcc-29239af18234.rna_seq.genomic.gdc_realn.bam.tsv	CAVSASFGNEKLTF		sliced_d2b349e6-1622-45fb-8c7d-74b5e8f50336.rna_seq.genomic.gdc_realn_unmapped.bam.tsv	CVVSSRESFQKLVF		sliced_d04b5ba1-e6b2-48f1-8d06-d0acad046a7d.rna_seq.genomic.gdc_realn.bam.tsv	CASRDRTGANVLTF			sliced_1e7f268d-b650-4124-affc-57f769ef4f51.rna_seq.genomic.gdc_realn_unmapped.bam.tsv	CASRDRQGRRGYTF				CAVRPPMDSSYKLIF	36
	sliced_4794e247-3ba9-48ce-abcc-29239af18234.rna_seq.genomic.gdc_realn.bam.tsv	CPPIISNFGNEKLTF		sliced_d2b349e6-1622-45fb-8c7d-74b5e8f50336.rna_seq.genomic.gdc_realn_unmapped.bam.tsv	CAYRSPRDGDAGNMLTF		sliced_d04b5ba1-e6b2-48f1-8d06-d0acad046a7d.rna_seq.genomic.gdc_realn.bam.tsv	CASSVQGYQPQHF			sliced_1e7f268d-b650-4124-affc-57f769ef4f51.rna_seq.genomic.gdc_realn_unmapped.bam.tsv	CASSPGGGYSEAFF				CAVRPSGTYKYIF	9
	sliced_4794e247-3ba9-48ce-abcc-29239af18234.rna_seq.genomic.gdc_realn.bam.tsv	CAVSLARGYTGTASKLTF		sliced_d2b349e6-1622-45fb-8c7d-74b5e8f50336.rna_seq.genomic.gdc_realn_unmapped.bam.tsv	CAVSEGGFQKLVF		sliced_d04b5ba1-e6b2-48f1-8d06-d0acad046a7d.rna_seq.genomic.gdc_realn.bam.tsv	CASSPGTGGGTQYF			sliced_1e7f268d-b650-4124-affc-57f769ef4f51.rna_seq.genomic.gdc_realn_unmapped.bam.tsv	CASSLVVFEGPSGAGELFF				CAVRPTSGTYKYIF	9
	sliced_4794e247-3ba9-48ce-abcc-29239af18234.rna_seq.genomic.gdc_realn.bam.tsv	CAVSDRTNAGKSTF		sliced_d2b349e6-1622-45fb-8c7d-74b5e8f50336.rna_seq.genomic.gdc_realn_unmapped.bam.tsv	CAMREDYSGYSTLTF		sliced_d04b5ba1-e6b2-48f1-8d06-d0acad046a7d.rna_seq.genomic.gdc_realn.bam.tsv	CISVPAAWTGSCFF			sliced_1e7f268d-b650-4124-affc-57f769ef4f51.rna_seq.genomic.gdc_realn_unmapped.bam.tsv	CTSVPAVPFGTDNQPQHF				CAVRQGGSEKLVF	18
	sliced_4794e247-3ba9-48ce-abcc-29239af18234.rna_seq.genomic.gdc_realn.bam.tsv	CAVSDSGNTGKLIF		sliced_d2b349e6-1622-45fb-8c7d-74b5e8f50336.rna_seq.genomic.gdc_realn_unmapped.bam.tsv	CVVNPLGNQGGKLIF		sliced_d04b5ba1-e6b2-48f1-8d06-d0acad046a7d.rna_seq.genomic.gdc_realn.bam.tsv	CASSPRGGLFSSTDTQYF			sliced_1e7f268d-b650-4124-affc-57f769ef4f51.rna_seq.genomic.gdc_realn_unmapped.bam.tsv	CASTPADSQETQYF				CAVRRNTDKLIF	9
	sliced_4794e247-3ba9-48ce-abcc-29239af18234.rna_seq.genomic.gdc_realn.bam.tsv	CAVSDRTNAGKSTF		sliced_d2b349e6-1622-45fb-8c7d-74b5e8f50336.rna_seq.genomic.gdc_realn_unmapped.bam.tsv	CAVLGDDMRF		sliced_d04b5ba1-e6b2-48f1-8d06-d0acad046a7d.rna_seq.genomic.gdc_realn.bam.tsv	CASSSPQTSPLDTGELFF			sliced_1e7f268d-b650-4124-affc-57f769ef4f51.rna_seq.genomic.gdc_realn_unmapped.bam.tsv	CAISDGGQGTHEQYF				CAVRRQAGTALIF	18
	sliced_4794e247-3ba9-48ce-abcc-29239af18234.rna_seq.genomic.gdc_realn.bam.tsv	CAVSDRTNAGKSTF		sliced_d2b349e6-1622-45fb-8c7d-74b5e8f50336.rna_seq.genomic.gdc_realn_unmapped.bam.tsv	CAMREERADSWGKFQF		sliced_d04b5ba1-e6b2-48f1-8d06-d0acad046a7d.rna_seq.genomic.gdc_realn.bam.tsv	CASSLAGIGTDTQYF			sliced_1e7f268d-b650-4124-affc-57f769ef4f51.rna_seq.genomic.gdc_realn_unmapped.bam.tsv	CASSSRAGTSYEQYF				CAVRRYNFNKFYF	18
	sliced_4794e247-3ba9-48ce-abcc-29239af18234.rna_seq.genomic.gdc_realn.bam.tsv	CAVSMTDKLIF		sliced_d2b349e6-1622-45fb-8c7d-74b5e8f50336.rna_seq.genomic.gdc_realn_unmapped.bam.tsv	CADPDNTDKLIF		sliced_d04b5ba1-e6b2-48f1-8d06-d0acad046a7d.rna_seq.genomic.gdc_realn.bam.tsv	CASSPRARETQETQYF			sliced_1e7f268d-b650-4124-affc-57f769ef4f51.rna_seq.genomic.gdc_realn_unmapped.bam.tsv	CASSEFPGQGFNEQFF				CAVRSGGSNYKLTF	9
	sliced_4794e247-3ba9-48ce-abcc-29239af18234.rna_seq.genomic.gdc_realn.bam.tsv	CAVSMTDKLIF		sliced_d2b349e6-1622-45fb-8c7d-74b5e8f50336.rna_seq.genomic.gdc_realn_unmapped.bam.tsv	CAMSFMNYGGSQGNLIF		sliced_d04b5ba1-e6b2-48f1-8d06-d0acad046a7d.rna_seq.genomic.gdc_realn.bam.tsv	CASSLKGKETQYF			sliced_1e7f268d-b650-4124-affc-57f769ef4f51.rna_seq.genomic.gdc_realn_unmapped.bam.tsv	CASKTGGEHTEAFF				CAVRSGGYNKLIF	9
	sliced_4794e247-3ba9-48ce-abcc-29239af18234.rna_seq.genomic.gdc_realn.bam.tsv	CAVSEKGGSEKLVF		sliced_d2b349e6-1622-45fb-8c7d-74b5e8f50336.rna_seq.genomic.gdc_realn_unmapped.bam.tsv	CAMSAGREYNFNKFYF		sliced_d04b5ba1-e6b2-48f1-8d06-d0acad046a7d.rna_seq.genomic.gdc_realn.bam.tsv	CASSLLWTENTGELFF			sliced_1e7f268d-b650-4124-affc-57f769ef4f51.rna_seq.genomic.gdc_realn_unmapped.bam.tsv	CASSLGGGGSYNEQFF				CAVRSGGYQKVTF	27
	sliced_4794e247-3ba9-48ce-abcc-29239af18234.rna_seq.genomic.gdc_realn.bam.tsv	CAVSDSGGYQKVTF		sliced_d2b349e6-1622-45fb-8c7d-74b5e8f50336.rna_seq.genomic.gdc_realn_unmapped.bam.tsv	CAVGDDKIIF		sliced_d04b5ba1-e6b2-48f1-8d06-d0acad046a7d.rna_seq.genomic.gdc_realn.bam.tsv	CASSHTGNQPQHF			sliced_1e7f268d-b650-4124-affc-57f769ef4f51.rna_seq.genomic.gdc_realn_unmapped.bam.tsv	CASAPPSGVQPQHF				CAVRSMDSNYQLIW	9
	sliced_4794e247-3ba9-48ce-abcc-29239af18234.rna_seq.genomic.gdc_realn.bam.tsv	CCDPANRDDKIIF		sliced_d2b349e6-1622-45fb-8c7d-74b5e8f50336.rna_seq.genomic.gdc_realn_unmapped.bam.tsv	CAAGGNQXYF		sliced_d04b5ba1-e6b2-48f1-8d06-d0acad046a7d.rna_seq.genomic.gdc_realn.bam.tsv	CASSAQGAFITDTQYF			sliced_1e7f268d-b650-4124-affc-57f769ef4f51.rna_seq.genomic.gdc_realn_unmapped.bam.tsv	CASSTPPTSGDISQTQYF				CAVRSNDYKLSF	9
	sliced_4794e247-3ba9-48ce-abcc-29239af18234.rna_seq.genomic.gdc_realn.bam.tsv	CCESSARLMF		sliced_d2b349e6-1622-45fb-8c7d-74b5e8f50336.rna_seq.genomic.gdc_realn_unmapped.bam.tsv	CIVRVDGNQFYF		sliced_d04b5ba1-e6b2-48f1-8d06-d0acad046a7d.rna_seq.genomic.gdc_realn.bam.tsv	CASRFMGNRATGYTF			sliced_1e7f268d-b650-4124-affc-57f769ef4f51.rna_seq.genomic.gdc_realn_unmapped.bam.tsv	CTSVPARGTSPGSCFF				CAVRSNFGNEKLTF	9
	sliced_4794e247-3ba9-48ce-abcc-29239af18234.rna_seq.genomic.gdc_realn.bam.tsv	CCESSARLIF		sliced_d2b349e6-1622-45fb-8c7d-74b5e8f50336.rna_seq.genomic.gdc_realn_unmapped.bam.tsv	CVADGGYQKVTF		sliced_d04b5ba1-e6b2-48f1-8d06-d0acad046a7d.rna_seq.genomic.gdc_realn.bam.tsv	CASSPGTESQETQYF			sliced_1e7f268d-b650-4124-affc-57f769ef4f51.rna_seq.genomic.gdc_realn_unmapped.bam.tsv	CASSLAGTPGLANEQFF				CAVRSNTGNQFYF	9
	sliced_4794e247-3ba9-48ce-abcc-29239af18234.rna_seq.genomic.gdc_realn.bam.tsv	CCESSARLMF		sliced_d2b349e6-1622-45fb-8c7d-74b5e8f50336.rna_seq.genomic.gdc_realn_unmapped.bam.tsv	CIVGSPRVAAGNKLTF		sliced_d04b5ba1-e6b2-48f1-8d06-d0acad046a7d.rna_seq.genomic.gdc_realn.bam.tsv	CASSLGGTGGQPQHF			sliced_1e7f268d-b650-4124-affc-57f769ef4f51.rna_seq.genomic.gdc_realn_unmapped.bam.tsv	CASSGSRGSPWGANVLTF				CAVRSSASKIIF	9
	sliced_4794e247-3ba9-48ce-abcc-29239af18234.rna_seq.genomic.gdc_realn.bam.tsv	CAVSAPDTGRRALTF		sliced_d2b349e6-1622-45fb-8c7d-74b5e8f50336.rna_seq.genomic.gdc_realn_unmapped.bam.tsv	CIVRVGQYDYKLSF		sliced_d04b5ba1-e6b2-48f1-8d06-d0acad046a7d.rna_seq.genomic.gdc_realn.bam.tsv	CASSLGRVNSPLHF			sliced_1e7f268d-b650-4124-affc-57f769ef4f51.rna_seq.genomic.gdc_realn_unmapped.bam.tsv	CASRPSADSYNEQFF				CAVRSSGGSYIPTF	9
	sliced_4794e247-3ba9-48ce-abcc-29239af18234.rna_seq.genomic.gdc_realn.bam.tsv	CAVSAPDTGRRALTF		sliced_d2b349e6-1622-45fb-8c7d-74b5e8f50336.rna_seq.genomic.gdc_realn_unmapped.bam.tsv	CAMSGHRDGTASKLTF		sliced_d04b5ba1-e6b2-48f1-8d06-d0acad046a7d.rna_seq.genomic.gdc_realn.bam.tsv	CASSLAEGNEQFF			sliced_1e7f268d-b650-4124-affc-57f769ef4f51.rna_seq.genomic.gdc_realn_unmapped.bam.tsv	CASSQVRGGGTDTQYF				CAVRSTGNQFYF	36
	sliced_4794e247-3ba9-48ce-abcc-29239af18234.rna_seq.genomic.gdc_realn.bam.tsv	CCECNWSGGSYIPTF		sliced_d2b349e6-1622-45fb-8c7d-74b5e8f50336.rna_seq.genomic.gdc_realn_unmapped.bam.tsv	CAGATGNQFYF		sliced_d04b5ba1-e6b2-48f1-8d06-d0acad046a7d.rna_seq.genomic.gdc_realn.bam.tsv	CIAVPAAPGGSGSCF			sliced_1e7f268d-b650-4124-affc-57f769ef4f51.rna_seq.genomic.gdc_realn_unmapped.bam.tsv	CASRPGGGQSNTGELFF				CAVRTDKLIF	9
	sliced_4794e247-3ba9-48ce-abcc-29239af18234.rna_seq.genomic.gdc_realn.bam.tsv	CCECNWSGGSYIPTF		sliced_d2b349e6-1622-45fb-8c7d-74b5e8f50336.rna_seq.genomic.gdc_realn_unmapped.bam.tsv	CRLSYLPLCSQGSGAGSYQLTF		sliced_d04b5ba1-e6b2-48f1-8d06-d0acad046a7d.rna_seq.genomic.gdc_realn.bam.tsv	CASSLGGGPSDGELFF			sliced_1e7f268d-b650-4124-affc-57f769ef4f51.rna_seq.genomic.gdc_realn_unmapped.bam.tsv	CASSLTASWETQYF				CAVRTGANNLFF	9
	sliced_4794e247-3ba9-48ce-abcc-29239af18234.rna_seq.genomic.gdc_realn.bam.tsv	CAREAAGNKLTF		sliced_d2b349e6-1622-45fb-8c7d-74b5e8f50336.rna_seq.genomic.gdc_realn_unmapped.bam.tsv	CAVEDRNSGGYQKVTF		sliced_d04b5ba1-e6b2-48f1-8d06-d0acad046a7d.rna_seq.genomic.gdc_realn.bam.tsv	CASSSSLEQFF			sliced_b74210c5-c197-4e44-b680-66183f4b18d2.rna_seq.genomic.gdc_realn_unmapped.bam.tsv	CASTPSTYNEQFF				CAVRTGNQFYF	9
	sliced_4794e247-3ba9-48ce-abcc-29239af18234.rna_seq.genomic.gdc_realn.bam.tsv	CAEKGAGGTSYGKLTF		sliced_d2b349e6-1622-45fb-8c7d-74b5e8f50336.rna_seq.genomic.gdc_realn_unmapped.bam.tsv	CAVRPQRDADLETSGSRLTF		sliced_d04b5ba1-e6b2-48f1-8d06-d0acad046a7d.rna_seq.genomic.gdc_realn.bam.tsv	CASSQGRRGANVLTF			sliced_c18f4327-5472-453c-98a3-3d60d4f1ceac.rna_seq.genomic.gdc_realn_unmapped.bam.tsv	CASSVYGGYQDTQYF				CAVRTQGGSEKLVF	9
	sliced_4794e247-3ba9-48ce-abcc-29239af18234.rna_seq.genomic.gdc_realn.bam.tsv	CLLLCREFAGGYNKLIF		sliced_d2b349e6-1622-45fb-8c7d-74b5e8f50336.rna_seq.genomic.gdc_realn_unmapped.bam.tsv	CAVSDTGQNFVF		sliced_d04b5ba1-e6b2-48f1-8d06-d0acad046a7d.rna_seq.genomic.gdc_realn.bam.tsv	CASRGGVNTEAFF			sliced_ff57e1ab-1440-4755-912a-99527c676ef8.rna_seq.genomic.gdc_realn_unmapped.bam.tsv	CASSALGFREAFF				CAVRVSGGYNKLIF	9
	sliced_4794e247-3ba9-48ce-abcc-29239af18234.rna_seq.genomic.gdc_realn.bam.tsv	CLLLCRARNNRLAF		sliced_d2b349e6-1622-45fb-8c7d-74b5e8f50336.rna_seq.genomic.gdc_realn_unmapped.bam.tsv	CAVKGTGGFKTIF		sliced_d04b5ba1-e6b2-48f1-8d06-d0acad046a7d.rna_seq.genomic.gdc_realn.bam.tsv	CASSSIAGAYNEQFF			sliced_71e8456f-e7fd-499d-b7de-2a7c6186290e.rna_seq.genomic.gdc_realn_unmapped.bam.tsv	CASSLLPHGYTF				CAVRYGQNFVF	9
	sliced_4794e247-3ba9-48ce-abcc-29239af18234.rna_seq.genomic.gdc_realn.bam.tsv	CALHNYGQNFVF		sliced_d2b349e6-1622-45fb-8c7d-74b5e8f50336.rna_seq.genomic.gdc_realn_unmapped.bam.tsv	CAVSPRNNNARLMF		sliced_d04b5ba1-e6b2-48f1-8d06-d0acad046a7d.rna_seq.genomic.gdc_realn.bam.tsv	CASSLGRTDNEKLFF			sliced_71e8456f-e7fd-499d-b7de-2a7c6186290e.rna_seq.genomic.gdc_realn_unmapped.bam.tsv	CASSPDRGSDTEAFF				CAVSANYGGSQGNLIF	9
	sliced_4794e247-3ba9-48ce-abcc-29239af18234.rna_seq.genomic.gdc_realn.bam.tsv	CAMRESAYGNEKLTF		sliced_d2b349e6-1622-45fb-8c7d-74b5e8f50336.rna_seq.genomic.gdc_realn_unmapped.bam.tsv	CAYRSEYNFNKFYF		sliced_d04b5ba1-e6b2-48f1-8d06-d0acad046a7d.rna_seq.genomic.gdc_realn.bam.tsv	CASSSQIEAFF			sliced_71e8456f-e7fd-499d-b7de-2a7c6186290e.rna_seq.genomic.gdc_realn_unmapped.bam.tsv	CASSQVIRGNEQFF				CAVSDNNARLMF	9
	sliced_4794e247-3ba9-48ce-abcc-29239af18234.rna_seq.genomic.gdc_realn.bam.tsv	CAMREGRSTGNQFYF		sliced_677ba528-8ea6-4c6c-bb92-1f9f0f0a5cfe.rna_seq.genomic.gdc_realn_unmapped.bam.tsv	CSNDDMRF		sliced_d04b5ba1-e6b2-48f1-8d06-d0acad046a7d.rna_seq.genomic.gdc_realn.bam.tsv	CASSRPGRDNYGYTF			sliced_71e8456f-e7fd-499d-b7de-2a7c6186290e.rna_seq.genomic.gdc_realn_unmapped.bam.tsv	CASSLGTSYNEQFF				CAVSDNYGQNFVF	9
	sliced_4794e247-3ba9-48ce-abcc-29239af18234.rna_seq.genomic.gdc_realn.bam.tsv	CNERGPERNNAGNMLTF		sliced_677ba528-8ea6-4c6c-bb92-1f9f0f0a5cfe.rna_seq.genomic.gdc_realn_unmapped.bam.tsv	CILKNNDMSF		sliced_d04b5ba1-e6b2-48f1-8d06-d0acad046a7d.rna_seq.genomic.gdc_realn.bam.tsv	CASTGTPVDWNNEQFF			sliced_fa405457-47b2-495c-9f94-7cc4c11b9cd1.rna_seq.genomic.gdc_realn_unmapped.bam.tsv	CSADPGSSGETQYF				CAVSDQGGSEKLVF	9
	sliced_4794e247-3ba9-48ce-abcc-29239af18234.rna_seq.genomic.gdc_realn.bam.tsv	CAMREKDSNTGNQFYF		sliced_677ba528-8ea6-4c6c-bb92-1f9f0f0a5cfe.rna_seq.genomic.gdc_realn_unmapped.bam.tsv	CAVMGRDDKIIF		sliced_d04b5ba1-e6b2-48f1-8d06-d0acad046a7d.rna_seq.genomic.gdc_realn.bam.tsv	CASSLDRGGEAFF			sliced_fa405457-47b2-495c-9f94-7cc4c11b9cd1.rna_seq.genomic.gdc_realn_unmapped.bam.tsv	CASSFRGGGTYEQYF				CAVSDRSGGYQKVTF	9
	sliced_4794e247-3ba9-48ce-abcc-29239af18234.rna_seq.genomic.gdc_realn.bam.tsv	CAMRESAYGNEKLTF		sliced_8e5a3caf-28eb-4ea7-ba86-1927734b4e24.rna_seq.genomic.gdc_realn_unmapped.bam.tsv	CAPSFGQGGSEKLVF		sliced_d04b5ba1-e6b2-48f1-8d06-d0acad046a7d.rna_seq.genomic.gdc_realn.bam.tsv	CASSLTLRGNVEAFF			sliced_6926933b-2377-45ff-a16d-3db19b93e43d.rna_seq.genomic.gdc_realn_unmapped.bam.tsv	CASSVDRVGEQYF				CAVSDSGGSNYKLTF	9
	sliced_4794e247-3ba9-48ce-abcc-29239af18234.rna_seq.genomic.gdc_realn.bam.tsv	CAMREGRRTGNQFYF		sliced_8e5a3caf-28eb-4ea7-ba86-1927734b4e24.rna_seq.genomic.gdc_realn_unmapped.bam.tsv	CAYRTVYNNNDMRF		sliced_d04b5ba1-e6b2-48f1-8d06-d0acad046a7d.rna_seq.genomic.gdc_realn.bam.tsv	CASSSDNTEAFF			sliced_6926933b-2377-45ff-a16d-3db19b93e43d.rna_seq.genomic.gdc_realn_unmapped.bam.tsv	CASSAGQGRKSGYEQYF				CAVSDSNYQLIW	27
	sliced_4794e247-3ba9-48ce-abcc-29239af18234.rna_seq.genomic.gdc_realn.bam.tsv	CCGMRESLYNTDMLIF		sliced_8e5a3caf-28eb-4ea7-ba86-1927734b4e24.rna_seq.genomic.gdc_realn_unmapped.bam.tsv	CAYRLPYNAGNNRKLIW		sliced_d04b5ba1-e6b2-48f1-8d06-d0acad046a7d.rna_seq.genomic.gdc_realn.bam.tsv	CASSLAAGGKETQYF			sliced_6926933b-2377-45ff-a16d-3db19b93e43d.rna_seq.genomic.gdc_realn_unmapped.bam.tsv	CASSLGRGASTDTQYF				CAVSDSWGKLQF	9
	sliced_4794e247-3ba9-48ce-abcc-29239af18234.rna_seq.genomic.gdc_realn.bam.tsv	CALNSNYQLIW		sliced_8e5a3caf-28eb-4ea7-ba86-1927734b4e24.rna_seq.genomic.gdc_realn_unmapped.bam.tsv	CALRTYTGGFKTIF		sliced_d04b5ba1-e6b2-48f1-8d06-d0acad046a7d.rna_seq.genomic.gdc_realn.bam.tsv	CAISDGRADTQYF			sliced_6926933b-2377-45ff-a16d-3db19b93e43d.rna_seq.genomic.gdc_realn_unmapped.bam.tsv	CASSLTSGGPNYYNEQFF				CAVSDTGRRALTF	27
	sliced_4794e247-3ba9-48ce-abcc-29239af18234.rna_seq.genomic.gdc_realn.bam.tsv	CALSDRTGTASTRTF		sliced_d9d0d54e-af56-4e01-ba93-bedf1c4b527c.rna_seq.genomic.gdc_realn_unmapped.bam.tsv	CGATNAGGTSYGKLTF		sliced_d04b5ba1-e6b2-48f1-8d06-d0acad046a7d.rna_seq.genomic.gdc_realn.bam.tsv	CAISAYRAGELFF			sliced_6926933b-2377-45ff-a16d-3db19b93e43d.rna_seq.genomic.gdc_realn_unmapped.bam.tsv	CASSTSGYEQYF				CAVSEAGANNLFF	9
	sliced_4794e247-3ba9-48ce-abcc-29239af18234.rna_seq.genomic.gdc_realn.bam.tsv	CALSDLNAAGNKLTF		sliced_d9d0d54e-af56-4e01-ba93-bedf1c4b527c.rna_seq.genomic.gdc_realn_unmapped.bam.tsv	CAYQYSSASKIIF		sliced_d04b5ba1-e6b2-48f1-8d06-d0acad046a7d.rna_seq.genomic.gdc_realn.bam.tsv	CAITAPGSTDTQYF			sliced_6926933b-2377-45ff-a16d-3db19b93e43d.rna_seq.genomic.gdc_realn_unmapped.bam.tsv	CASSLEDRLFTDTQYF				CAVSFGNEKLTF	9
	sliced_4794e247-3ba9-48ce-abcc-29239af18234.rna_seq.genomic.gdc_realn.bam.tsv	CALSDPNSGGYQKVTF		sliced_d9d0d54e-af56-4e01-ba93-bedf1c4b527c.rna_seq.genomic.gdc_realn_unmapped.bam.tsv	CCEREARNNFNKFYF		sliced_d04b5ba1-e6b2-48f1-8d06-d0acad046a7d.rna_seq.genomic.gdc_realn.bam.tsv	CAISGTPYNEQFF			sliced_6926933b-2377-45ff-a16d-3db19b93e43d.rna_seq.genomic.gdc_realn_unmapped.bam.tsv	CASSLATLNTQYF				CAVSFGNQFYF	9
	sliced_4794e247-3ba9-48ce-abcc-29239af18234.rna_seq.genomic.gdc_realn.bam.tsv	CALSLLSGSARQLTF		sliced_3a28f5d2-85fa-4a68-8264-5eac4f3182bc.rna_seq.genomic.gdc_realn_unmapped.bam.tsv	CVVNPFSGGYNKLIF		sliced_d04b5ba1-e6b2-48f1-8d06-d0acad046a7d.rna_seq.genomic.gdc_realn.bam.tsv	CAIRGLATTGELFF			sliced_6926933b-2377-45ff-a16d-3db19b93e43d.rna_seq.genomic.gdc_realn_unmapped.bam.tsv	CASSPRTSGGATQYF				CAVSGAGSYQLTF	9
	sliced_4794e247-3ba9-48ce-abcc-29239af18234.rna_seq.genomic.gdc_realn.bam.tsv	CALSDSNYQLIW		sliced_3a28f5d2-85fa-4a68-8264-5eac4f3182bc.rna_seq.genomic.gdc_realn_unmapped.bam.tsv	CALSMKTSYDKVIF		sliced_d04b5ba1-e6b2-48f1-8d06-d0acad046a7d.rna_seq.genomic.gdc_realn.bam.tsv	CAIAAGGPTDTQYF			sliced_6926933b-2377-45ff-a16d-3db19b93e43d.rna_seq.genomic.gdc_realn_unmapped.bam.tsv	CASSQSYVGQFSYEQYF				CAVSGFSGGYNKLIF	9
	sliced_4794e247-3ba9-48ce-abcc-29239af18234.rna_seq.genomic.gdc_realn.bam.tsv	CALSLLSGSARQLTF		sliced_3a28f5d2-85fa-4a68-8264-5eac4f3182bc.rna_seq.genomic.gdc_realn_unmapped.bam.tsv	CAVGGVNNNDMRF		sliced_d04b5ba1-e6b2-48f1-8d06-d0acad046a7d.rna_seq.genomic.gdc_realn.bam.tsv	CAISELQGLAYNEQFF			sliced_14352504-c411-4f73-b3c4-54af8369a5e6.rna_seq.genomic.gdc_realn_unmapped.bam.tsv	CISVPAAKIQDRPYEQYF				CAVSGGGADGLTF	18
	sliced_4794e247-3ba9-48ce-abcc-29239af18234.rna_seq.genomic.gdc_realn.bam.tsv	CALSDPSGGNNRLAF		sliced_3a28f5d2-85fa-4a68-8264-5eac4f3182bc.rna_seq.genomic.gdc_realn_unmapped.bam.tsv	CAGWYNNNDMRF		sliced_d04b5ba1-e6b2-48f1-8d06-d0acad046a7d.rna_seq.genomic.gdc_realn.bam.tsv	CAISQRGETQYF			sliced_989c8f77-b350-4946-8179-38281eaba1f9.rna_seq.genomic.gdc_realn_unmapped.bam.tsv	CASSKEASGRAEDTQYF				CAVSGGSQGNLIF	36
	sliced_4794e247-3ba9-48ce-abcc-29239af18234.rna_seq.genomic.gdc_realn.bam.tsv	CALTGGATNKLIF		sliced_3a28f5d2-85fa-4a68-8264-5eac4f3182bc.rna_seq.genomic.gdc_realn_unmapped.bam.tsv	CAQYNNNDIRF		sliced_d04b5ba1-e6b2-48f1-8d06-d0acad046a7d.rna_seq.genomic.gdc_realn.bam.tsv	CAISESTYISTDTQYF			sliced_9c65b6bd-f524-4e1b-a14a-87eabf4d9a2e.rna_seq.genomic.gdc_realn_unmapped.bam.tsv	CASSLTDTQYF				CAVSGGYQKVTF	18
	sliced_4794e247-3ba9-48ce-abcc-29239af18234.rna_seq.genomic.gdc_realn.bam.tsv	CALTLNQAGTALIF		sliced_3a28f5d2-85fa-4a68-8264-5eac4f3182bc.rna_seq.genomic.gdc_realn_unmapped.bam.tsv	CLVGDGTGGFKTIF		sliced_d04b5ba1-e6b2-48f1-8d06-d0acad046a7d.rna_seq.genomic.gdc_realn.bam.tsv	CAISALAGGRNEQFF			sliced_9c65b6bd-f524-4e1b-a14a-87eabf4d9a2e.rna_seq.genomic.gdc_realn_unmapped.bam.tsv	CATSTLTGRDGYTF				CAVSGNTPLVF	9
	sliced_4794e247-3ba9-48ce-abcc-29239af18234.rna_seq.genomic.gdc_realn.bam.tsv	CAMRDTNAGKSTF		sliced_3a28f5d2-85fa-4a68-8264-5eac4f3182bc.rna_seq.genomic.gdc_realn_unmapped.bam.tsv	CVVTYYGGATNKLIF		sliced_d04b5ba1-e6b2-48f1-8d06-d0acad046a7d.rna_seq.genomic.gdc_realn.bam.tsv	CAISWEREETQYF			sliced_967300ba-7403-42c3-bbfd-e905163005e2.rna_seq.genomic.gdc_realn_unmapped.bam.tsv	CASSTGTSAYNEQFF				CAVSGSSNTGKLIF	27
	sliced_4794e247-3ba9-48ce-abcc-29239af18234.rna_seq.genomic.gdc_realn.bam.tsv	CAMSISNFGNEKLTF		sliced_3a28f5d2-85fa-4a68-8264-5eac4f3182bc.rna_seq.genomic.gdc_realn_unmapped.bam.tsv	CAIKGDNNDMRF		sliced_d04b5ba1-e6b2-48f1-8d06-d0acad046a7d.rna_seq.genomic.gdc_realn.bam.tsv	CAISTGINTDTQYF			sliced_a9599c22-16b1-41de-b674-2cb3c2cb6661.rna_seq.genomic.gdc_realn_unmapped.bam.tsv	CASSYGWGKSIGTEAFF				CAVSIQGAQKLVF	9
	sliced_4794e247-3ba9-48ce-abcc-29239af18234.rna_seq.genomic.gdc_realn.bam.tsv	CALSPVNYGGATNKLIF		sliced_3a28f5d2-85fa-4a68-8264-5eac4f3182bc.rna_seq.genomic.gdc_realn_unmapped.bam.tsv	CAVTPTGGFKTIF		sliced_d04b5ba1-e6b2-48f1-8d06-d0acad046a7d.rna_seq.genomic.gdc_realn.bam.tsv	CAISESNRGKETQYF			sliced_5e71d31b-eb94-4e74-8e9f-1039646c5c25.rna_seq.genomic.gdc_realn_unmapped.bam.tsv	CASSRGIPNNEQPKNIQYF				CAVSKAAGNKLTF	18
	sliced_4794e247-3ba9-48ce-abcc-29239af18234.rna_seq.genomic.gdc_realn.bam.tsv	CLGQEARLMF		sliced_3a28f5d2-85fa-4a68-8264-5eac4f3182bc.rna_seq.genomic.gdc_realn_unmapped.bam.tsv	CARRAGTALIF		sliced_d04b5ba1-e6b2-48f1-8d06-d0acad046a7d.rna_seq.genomic.gdc_realn.bam.tsv	CAISESGGGQPQHF			sliced_9e19dbcf-9b9c-4a46-a1f0-894cfee4be6a.rna_seq.genomic.gdc_realn_unmapped.bam.tsv	CASSERAMGIEAFF				CAVSLNTGGFKTIF	18
	sliced_4794e247-3ba9-48ce-abcc-29239af18234.rna_seq.genomic.gdc_realn.bam.tsv	CAMSETHNNARLMF		sliced_3a28f5d2-85fa-4a68-8264-5eac4f3182bc.rna_seq.genomic.gdc_realn_unmapped.bam.tsv	CAVGPSGFQKLVF		sliced_d04b5ba1-e6b2-48f1-8d06-d0acad046a7d.rna_seq.genomic.gdc_realn.bam.tsv	CTSVPSVSTTSGRPYNEQFF			sliced_9e19dbcf-9b9c-4a46-a1f0-894cfee4be6a.rna_seq.genomic.gdc_realn_unmapped.bam.tsv	CASSLDINGGRLNTEAFF				CAVSLYNFNKFYF	9
	sliced_4794e247-3ba9-48ce-abcc-29239af18234.rna_seq.genomic.gdc_realn.bam.tsv	CAMSETHNNARLMF		sliced_3a28f5d2-85fa-4a68-8264-5eac4f3182bc.rna_seq.genomic.gdc_realn_unmapped.bam.tsv	CALSETGFQKLVF		sliced_d04b5ba1-e6b2-48f1-8d06-d0acad046a7d.rna_seq.genomic.gdc_realn.bam.tsv	CASSFRQGNYGYTF			sliced_9e19dbcf-9b9c-4a46-a1f0-894cfee4be6a.rna_seq.genomic.gdc_realn_unmapped.bam.tsv	CASSPEWGGYTF				CAVSMNRDDKIIF	9
	sliced_4794e247-3ba9-48ce-abcc-29239af18234.rna_seq.genomic.gdc_realn.bam.tsv	CAMSETHNNARLMF		sliced_3a28f5d2-85fa-4a68-8264-5eac4f3182bc.rna_seq.genomic.gdc_realn_unmapped.bam.tsv	CIRGTNAGKSTF		sliced_d04b5ba1-e6b2-48f1-8d06-d0acad046a7d.rna_seq.genomic.gdc_realn.bam.tsv	CASSLRGMNTEAFF			sliced_fa0165c9-aae3-4582-bca7-abee91ed362c.rna_seq.genomic.gdc_realn_unmapped.bam.tsv	CASSAFTEAFF				CAVSNAGGTSYGKLTF	9
	sliced_4794e247-3ba9-48ce-abcc-29239af18234.rna_seq.genomic.gdc_realn.bam.tsv	CAMSISNFGNEKLTF		sliced_7d74fad5-6dd0-4751-81cf-bd6233116c46.rna_seq.genomic.gdc_realn_unmapped.bam.tsv	CAVRQGGSEKLVF		sliced_d04b5ba1-e6b2-48f1-8d06-d0acad046a7d.rna_seq.genomic.gdc_realn.bam.tsv	CASSPGGGMNTEAFF			sliced_fa0165c9-aae3-4582-bca7-abee91ed362c.rna_seq.genomic.gdc_realn_unmapped.bam.tsv	CQLTRTELYNQPQHF				CAVSNDYKLSF	9
	sliced_4794e247-3ba9-48ce-abcc-29239af18234.rna_seq.genomic.gdc_realn.bam.tsv	CAMTGSGNTGKLIF		sliced_7d74fad5-6dd0-4751-81cf-bd6233116c46.rna_seq.genomic.gdc_realn_unmapped.bam.tsv	CAGGNDMRF		sliced_d04b5ba1-e6b2-48f1-8d06-d0acad046a7d.rna_seq.genomic.gdc_realn.bam.tsv	CASSTGRDGTQYF			sliced_fa0165c9-aae3-4582-bca7-abee91ed362c.rna_seq.genomic.gdc_realn_unmapped.bam.tsv	CAIVRSMGDYGYTF				CAVSNFGNEKLTF	18
	sliced_4794e247-3ba9-48ce-abcc-29239af18234.rna_seq.genomic.gdc_realn.bam.tsv	CAMSGSGGYQKVTF		sliced_7d74fad5-6dd0-4751-81cf-bd6233116c46.rna_seq.genomic.gdc_realn_unmapped.bam.tsv	CSKHAKTSGSRLTF		sliced_d04b5ba1-e6b2-48f1-8d06-d0acad046a7d.rna_seq.genomic.gdc_realn.bam.tsv	CQQEYRSSPLHF			sliced_747491ae-3c19-4534-a86e-ca6b2823ed68.rna_seq.genomic.gdc_realn_unmapped.bam.tsv	CASSYATWTVTGELFF				CAVSNFNKFYF	9
	sliced_4794e247-3ba9-48ce-abcc-29239af18234.rna_seq.genomic.gdc_realn.bam.tsv	CAMSEGGGGSNYKLTF		sliced_9b4222ff-2767-4ccf-94af-94a8d7b4aa98.rna_seq.genomic.gdc_realn_unmapped.bam.tsv	CVVYSSASKIIF		sliced_d04b5ba1-e6b2-48f1-8d06-d0acad046a7d.rna_seq.genomic.gdc_realn.bam.tsv	CASSFDGAKQYF			sliced_747491ae-3c19-4534-a86e-ca6b2823ed68.rna_seq.genomic.gdc_realn_unmapped.bam.tsv	CSAADPEAFF				CAVSNTGNQFYF	36
	sliced_4794e247-3ba9-48ce-abcc-29239af18234.rna_seq.genomic.gdc_realn.bam.tsv	CAMSEGGGGSNYKLTF		sliced_9b4222ff-2767-4ccf-94af-94a8d7b4aa98.rna_seq.genomic.gdc_realn_unmapped.bam.tsv	CAFMSDNQGGKLIF		sliced_d04b5ba1-e6b2-48f1-8d06-d0acad046a7d.rna_seq.genomic.gdc_realn.bam.tsv	CASREGTEAFF			sliced_747491ae-3c19-4534-a86e-ca6b2823ed68.rna_seq.genomic.gdc_realn_unmapped.bam.tsv	CASSLRGGQGGYTF				CAVSPGGSYIPTF	9
	sliced_4794e247-3ba9-48ce-abcc-29239af18234.rna_seq.genomic.gdc_realn.bam.tsv	CAVMYNFNKFYF		sliced_87d98fd0-a778-4328-8584-03535d102e15.rna_seq.genomic.gdc_realn_unmapped.bam.tsv	CLWGFQKLVF		sliced_d04b5ba1-e6b2-48f1-8d06-d0acad046a7d.rna_seq.genomic.gdc_realn.bam.tsv	CASSLPVTNEQFF			sliced_747491ae-3c19-4534-a86e-ca6b2823ed68.rna_seq.genomic.gdc_realn_unmapped.bam.tsv	CASTPTGRLRGYTF				CAVSPSSNTGKLIF	9
	sliced_4794e247-3ba9-48ce-abcc-29239af18234.rna_seq.genomic.gdc_realn.bam.tsv	CAAHTGGFKTIF		sliced_4587038d-2b03-41da-a887-edad8ed9753c.rna_seq.genomic.gdc_realn_unmapped.bam.tsv	CATAASNDYKLSF		sliced_d04b5ba1-e6b2-48f1-8d06-d0acad046a7d.rna_seq.genomic.gdc_realn.bam.tsv	CASSFGGTNTGELFF			sliced_747491ae-3c19-4534-a86e-ca6b2823ed68.rna_seq.genomic.gdc_realn_unmapped.bam.tsv	CASSLAGGTYNEQFF				CAVSPYNTDKLIF	18
	sliced_4794e247-3ba9-48ce-abcc-29239af18234.rna_seq.genomic.gdc_realn.bam.tsv	CAVSDGNNARLMF		sliced_4587038d-2b03-41da-a887-edad8ed9753c.rna_seq.genomic.gdc_realn_unmapped.bam.tsv	CAVSDGGAGKSTF		sliced_d04b5ba1-e6b2-48f1-8d06-d0acad046a7d.rna_seq.genomic.gdc_realn.bam.tsv	CASSLPGTAEAFF			sliced_9cc4f83b-2679-47c0-982b-acb2c4527584.rna_seq.genomic.gdc_realn_unmapped.bam.tsv	CFCASSGAGQVNEKLIF				CAVSQAGTALIF	9
	sliced_4794e247-3ba9-48ce-abcc-29239af18234.rna_seq.genomic.gdc_realn.bam.tsv	CAVSDRSGGGADGLTF		sliced_4587038d-2b03-41da-a887-edad8ed9753c.rna_seq.genomic.gdc_realn_unmapped.bam.tsv	CATGPNTGNQFYF		sliced_d04b5ba1-e6b2-48f1-8d06-d0acad046a7d.rna_seq.genomic.gdc_realn.bam.tsv	CASSLDLNNEQFF			sliced_9cc4f83b-2679-47c0-982b-acb2c4527584.rna_seq.genomic.gdc_realn_unmapped.bam.tsv	CSAGRDPRWEDTQYF				CAVSRSNDYKLSF	18
	sliced_4794e247-3ba9-48ce-abcc-29239af18234.rna_seq.genomic.gdc_realn.bam.tsv	CAVSGRTGGFKTIF		sliced_4587038d-2b03-41da-a887-edad8ed9753c.rna_seq.genomic.gdc_realn_unmapped.bam.tsv	CLLLLRCETPGNTDKLIF		sliced_d04b5ba1-e6b2-48f1-8d06-d0acad046a7d.rna_seq.genomic.gdc_realn.bam.tsv	CASSLWDTQYF			sliced_9cc4f83b-2679-47c0-982b-acb2c4527584.rna_seq.genomic.gdc_realn_unmapped.bam.tsv	CASSPRPGTLEDTQYF				CAVSRSNTGNQFYF	9
	sliced_4794e247-3ba9-48ce-abcc-29239af18234.rna_seq.genomic.gdc_realn.bam.tsv	CAVIFTGNQFYF		sliced_4587038d-2b03-41da-a887-edad8ed9753c.rna_seq.genomic.gdc_realn_unmapped.bam.tsv	CVVSDQLGARLMF		sliced_d04b5ba1-e6b2-48f1-8d06-d0acad046a7d.rna_seq.genomic.gdc_realn.bam.tsv	CASSPRGLETQYF			sliced_f252ddab-840c-4077-a359-9c050d3b5717.rna_seq.genomic.gdc_realn_unmapped.bam.tsv	CASSIGLSDTQYF				CAVSSFSGGYNKLIF	27
	sliced_4794e247-3ba9-48ce-abcc-29239af18234.rna_seq.genomic.gdc_realn.bam.tsv	CAGLNSGGSNYKLTF		sliced_4587038d-2b03-41da-a887-edad8ed9753c.rna_seq.genomic.gdc_realn_unmapped.bam.tsv	CALGAQKLVF		sliced_d04b5ba1-e6b2-48f1-8d06-d0acad046a7d.rna_seq.genomic.gdc_realn.bam.tsv	CASSPRVLSGNTIYF			sliced_f252ddab-840c-4077-a359-9c050d3b5717.rna_seq.genomic.gdc_realn_unmapped.bam.tsv	CASSSTSGGGIWLEQFF				CAVSSGGSQGNLIF	9
	sliced_4794e247-3ba9-48ce-abcc-29239af18234.rna_seq.genomic.gdc_realn.bam.tsv	CAVTITRSYNTDKLIF		sliced_4587038d-2b03-41da-a887-edad8ed9753c.rna_seq.genomic.gdc_realn_unmapped.bam.tsv	CAVGTNTGFQKLVF		sliced_d04b5ba1-e6b2-48f1-8d06-d0acad046a7d.rna_seq.genomic.gdc_realn.bam.tsv	CASSLVGRDTQYF			sliced_f252ddab-840c-4077-a359-9c050d3b5717.rna_seq.genomic.gdc_realn_unmapped.bam.tsv	CSAINNRDPRVNYGYTF				CAVSSGYSTLTF	9
	sliced_4794e247-3ba9-48ce-abcc-29239af18234.rna_seq.genomic.gdc_realn.bam.tsv	CAVTITRSYNTDKLIF		sliced_4587038d-2b03-41da-a887-edad8ed9753c.rna_seq.genomic.gdc_realn_unmapped.bam.tsv	CALSGTGNQFYF		sliced_d04b5ba1-e6b2-48f1-8d06-d0acad046a7d.rna_seq.genomic.gdc_realn.bam.tsv	CASNPQKDTQYF			sliced_f252ddab-840c-4077-a359-9c050d3b5717.rna_seq.genomic.gdc_realn_unmapped.bam.tsv	CASSTSGAGSYEQCF				CAVSSNDYKLSF	27
	sliced_4794e247-3ba9-48ce-abcc-29239af18234.rna_seq.genomic.gdc_realn.bam.tsv	CAVMYNFNKFYF		sliced_4587038d-2b03-41da-a887-edad8ed9753c.rna_seq.genomic.gdc_realn_unmapped.bam.tsv	CALSGTGNQFYF		sliced_d04b5ba1-e6b2-48f1-8d06-d0acad046a7d.rna_seq.genomic.gdc_realn.bam.tsv	CASSTGGLGNQPQHF			sliced_e5a17570-b227-4641-b572-b85edbacf2b2.rna_seq.genomic.gdc_realn_unmapped.bam.tsv	CASSTDGGATDTQYF				CAVSSSGGSYIPTF	18
	sliced_4794e247-3ba9-48ce-abcc-29239af18234.rna_seq.genomic.gdc_realn.bam.tsv	CAVSGMNNNAGNMLTF		sliced_4587038d-2b03-41da-a887-edad8ed9753c.rna_seq.genomic.gdc_realn_unmapped.bam.tsv	CAVAYNNNDMRF		sliced_d04b5ba1-e6b2-48f1-8d06-d0acad046a7d.rna_seq.genomic.gdc_realn.bam.tsv	CASSLPGDNTDTQYF			sliced_e5a17570-b227-4641-b572-b85edbacf2b2.rna_seq.genomic.gdc_realn_unmapped.bam.tsv	CANSLWTGSNTEAFF				CAVSSSGGYQKVTF	9
	sliced_4794e247-3ba9-48ce-abcc-29239af18234.rna_seq.genomic.gdc_realn.bam.tsv	CAVSGMNNNAGNMLTF		sliced_4587038d-2b03-41da-a887-edad8ed9753c.rna_seq.genomic.gdc_realn_unmapped.bam.tsv	CVVGDNNAGNMLTF		sliced_d04b5ba1-e6b2-48f1-8d06-d0acad046a7d.rna_seq.genomic.gdc_realn.bam.tsv	CASSPTSTDTQYF			sliced_e5a17570-b227-4641-b572-b85edbacf2b2.rna_seq.genomic.gdc_realn_unmapped.bam.tsv	CASSLIGDTEAFF				CAVSTGFQKLVF	9
	sliced_4794e247-3ba9-48ce-abcc-29239af18234.rna_seq.genomic.gdc_realn.bam.tsv	CCELNNAGNMLTF		sliced_89d83ece-dbce-418f-8666-ce3711ecaa53.rna_seq.genomic.gdc_realn_unmapped.bam.tsv	CAVQGGSEKLVF		sliced_d04b5ba1-e6b2-48f1-8d06-d0acad046a7d.rna_seq.genomic.gdc_realn.bam.tsv	CASSLHRESYGYTF			sliced_e5a17570-b227-4641-b572-b85edbacf2b2.rna_seq.genomic.gdc_realn_unmapped.bam.tsv	CASSPYFQTGTYYGYTF				CAVSTGGFKTIF	18
	sliced_4794e247-3ba9-48ce-abcc-29239af18234.rna_seq.genomic.gdc_realn.bam.tsv	CAVSTPRDDKIIF		sliced_c9d7b130-dda9-4f84-91d8-4352cf6f94d9.rna_seq.genomic.gdc_realn_unmapped.bam.tsv	CFLLLCYGRGNSGNTPLVF		sliced_d04b5ba1-e6b2-48f1-8d06-d0acad046a7d.rna_seq.genomic.gdc_realn.bam.tsv	CASSFPNDRMGYTF			sliced_e5a17570-b227-4641-b572-b85edbacf2b2.rna_seq.genomic.gdc_realn_unmapped.bam.tsv	CASSPTGLRGETQYF				CAVSYSGGGADGLTF	9
	sliced_4794e247-3ba9-48ce-abcc-29239af18234.rna_seq.genomic.gdc_realn.bam.tsv	CSSRPNQGGKLIF		sliced_c9d7b130-dda9-4f84-91d8-4352cf6f94d9.rna_seq.genomic.gdc_realn_unmapped.bam.tsv	CIVRVPYEAGTAVIF		sliced_d04b5ba1-e6b2-48f1-8d06-d0acad046a7d.rna_seq.genomic.gdc_realn.bam.tsv	CASRFTGGSTDTQYF			sliced_955e0f48-bea1-46cb-acd4-3c0ae51094f7.rna_seq.genomic.gdc_realn_unmapped.bam.tsv	CASSAPGTREQYF				CAVTDSNYQLIW	54
	sliced_4794e247-3ba9-48ce-abcc-29239af18234.rna_seq.genomic.gdc_realn.bam.tsv	CALKAAGNKLTF		sliced_c9d7b130-dda9-4f84-91d8-4352cf6f94d9.rna_seq.genomic.gdc_realn_unmapped.bam.tsv	CAGHGGSNYKLTF		sliced_d04b5ba1-e6b2-48f1-8d06-d0acad046a7d.rna_seq.genomic.gdc_realn.bam.tsv	CASSKDGRYAELFF			sliced_955e0f48-bea1-46cb-acd4-3c0ae51094f7.rna_seq.genomic.gdc_realn_unmapped.bam.tsv	CASSYQGFTDTQYF				CAVTGFQKLVF	9
	sliced_4794e247-3ba9-48ce-abcc-29239af18234.rna_seq.genomic.gdc_realn.bam.tsv	CALKNGAGNMLTF		sliced_c9d7b130-dda9-4f84-91d8-4352cf6f94d9.rna_seq.genomic.gdc_realn_unmapped.bam.tsv	CIVRVAYEAGTALIF		sliced_d04b5ba1-e6b2-48f1-8d06-d0acad046a7d.rna_seq.genomic.gdc_realn.bam.tsv	CASSSRGPNTEAFF			sliced_955e0f48-bea1-46cb-acd4-3c0ae51094f7.rna_seq.genomic.gdc_realn_unmapped.bam.tsv	CASSYVAREEQFF				CAVTGGGNKLTF	18
	sliced_4794e247-3ba9-48ce-abcc-29239af18234.rna_seq.genomic.gdc_realn.bam.tsv	CALLSGSARQLTF		sliced_bc124f6c-417c-44cf-bcdf-e318fb09bf36.rna_seq.genomic.gdc_realn_unmapped.bam.tsv	CATALNTNAGKSTF		sliced_d04b5ba1-e6b2-48f1-8d06-d0acad046a7d.rna_seq.genomic.gdc_realn.bam.tsv	CASSASTGGNQPQHF			sliced_955e0f48-bea1-46cb-acd4-3c0ae51094f7.rna_seq.genomic.gdc_realn_unmapped.bam.tsv	CASGLGVAHGFNEQFF				CAVTGGYQKVTF	27
	sliced_4794e247-3ba9-48ce-abcc-29239af18234.rna_seq.genomic.gdc_realn.bam.tsv	CSRGRLSHVLLCSKNDYKLSF		sliced_bc124f6c-417c-44cf-bcdf-e318fb09bf36.rna_seq.genomic.gdc_realn_unmapped.bam.tsv	CAVSDNQAGTALIF		sliced_d04b5ba1-e6b2-48f1-8d06-d0acad046a7d.rna_seq.genomic.gdc_realn.bam.tsv	CASALPGTAYGYTF			sliced_955e0f48-bea1-46cb-acd4-3c0ae51094f7.rna_seq.genomic.gdc_realn_unmapped.bam.tsv	CARSPNKSRSSYEQYF				CAVTLNFGNEKLTF	9
	sliced_4794e247-3ba9-48ce-abcc-29239af18234.rna_seq.genomic.gdc_realn.bam.tsv	CSPRDKIIF		sliced_bc124f6c-417c-44cf-bcdf-e318fb09bf36.rna_seq.genomic.gdc_realn_unmapped.bam.tsv	CLLGDAAMYFCALQGAQKLVF		sliced_d04b5ba1-e6b2-48f1-8d06-d0acad046a7d.rna_seq.genomic.gdc_realn.bam.tsv	CASRPEGGADTQYF			sliced_955e0f48-bea1-46cb-acd4-3c0ae51094f7.rna_seq.genomic.gdc_realn_unmapped.bam.tsv	CASRGGQANTGELFF				CAVTQGGSEKLVF	9
	sliced_4794e247-3ba9-48ce-abcc-29239af18234.rna_seq.genomic.gdc_realn.bam.tsv	CATDAGARLMF		sliced_bc124f6c-417c-44cf-bcdf-e318fb09bf36.rna_seq.genomic.gdc_realn_unmapped.bam.tsv	CAMRDSMDSNYQLIW		sliced_d04b5ba1-e6b2-48f1-8d06-d0acad046a7d.rna_seq.genomic.gdc_realn.bam.tsv	CASSFFQGAHGYTF			sliced_955e0f48-bea1-46cb-acd4-3c0ae51094f7.rna_seq.genomic.gdc_realn_unmapped.bam.tsv	CASSSSGDNSPLHF				CAVTRSNDYKLSF	9
	sliced_4794e247-3ba9-48ce-abcc-29239af18234.rna_seq.genomic.gdc_realn.bam.tsv	CATQGAQKLVF		sliced_329fe36a-84ee-46c6-bf71-3bb6bd2bfce2.rna_seq.genomic.gdc_realn_unmapped.bam.tsv	CLLLCREYRDGGSQGNLIF		sliced_d04b5ba1-e6b2-48f1-8d06-d0acad046a7d.rna_seq.genomic.gdc_realn.bam.tsv	CASSFGSTNQPQHF			sliced_955e0f48-bea1-46cb-acd4-3c0ae51094f7.rna_seq.genomic.gdc_realn_unmapped.bam.tsv	CASSISGAREQFF				CAVTSSGTYKYIF	9
	sliced_4794e247-3ba9-48ce-abcc-29239af18234.rna_seq.genomic.gdc_realn.bam.tsv	CATDGQSSASKIIF		sliced_cbbc1321-a4b8-4a42-a52d-2d4906737712.rna_seq.genomic.gdc_realn_unmapped.bam.tsv	CATVPLRGSSNTGRLIF		sliced_d04b5ba1-e6b2-48f1-8d06-d0acad046a7d.rna_seq.genomic.gdc_realn.bam.tsv	CASSPGLAGGVYNEQFF			sliced_955e0f48-bea1-46cb-acd4-3c0ae51094f7.rna_seq.genomic.gdc_realn_unmapped.bam.tsv	CSLGTSWDNEQFF				CAVTSTGTASKLTF	9
	sliced_4794e247-3ba9-48ce-abcc-29239af18234.rna_seq.genomic.gdc_realn.bam.tsv	CFLLLCPWGDDKIIF		sliced_cbbc1321-a4b8-4a42-a52d-2d4906737712.rna_seq.genomic.gdc_realn_unmapped.bam.tsv	CAYRSAHNDMRF		sliced_d04b5ba1-e6b2-48f1-8d06-d0acad046a7d.rna_seq.genomic.gdc_realn.bam.tsv	CASSFGRFFNQPQHF			sliced_955e0f48-bea1-46cb-acd4-3c0ae51094f7.rna_seq.genomic.gdc_realn_unmapped.bam.tsv	CATSDSAGGPSNEQFF				CAVTTGFQKLVF	9
	sliced_4794e247-3ba9-48ce-abcc-29239af18234.rna_seq.genomic.gdc_realn.bam.tsv	CATDGTNRLAF		sliced_cbbc1321-a4b8-4a42-a52d-2d4906737712.rna_seq.genomic.gdc_realn_unmapped.bam.tsv	CYGRGVNAGGTSYGKLTF		sliced_d04b5ba1-e6b2-48f1-8d06-d0acad046a7d.rna_seq.genomic.gdc_realn.bam.tsv	CASSLGQGGRRTDTQYF			sliced_955e0f48-bea1-46cb-acd4-3c0ae51094f7.rna_seq.genomic.gdc_realn_unmapped.bam.tsv	CASSYLPGHEQYF				CAVTTGNAGNMLTF	9
	sliced_4794e247-3ba9-48ce-abcc-29239af18234.rna_seq.genomic.gdc_realn.bam.tsv	CFLLLCYGRKGRSGGYNKLIF		sliced_cbbc1321-a4b8-4a42-a52d-2d4906737712.rna_seq.genomic.gdc_realn_unmapped.bam.tsv	CAYRSLAVDKLIF		sliced_d04b5ba1-e6b2-48f1-8d06-d0acad046a7d.rna_seq.genomic.gdc_realn.bam.tsv	CASSLEGDDTQYF			sliced_955e0f48-bea1-46cb-acd4-3c0ae51094f7.rna_seq.genomic.gdc_realn_unmapped.bam.tsv	CASNPDRGLQGNTIYF				CAVTTGNQFYF	9
	sliced_4794e247-3ba9-48ce-abcc-29239af18234.rna_seq.genomic.gdc_realn.bam.tsv	CATDNTGTASKLTF		sliced_cbbc1321-a4b8-4a42-a52d-2d4906737712.rna_seq.genomic.gdc_realn_unmapped.bam.tsv	CAVRDEEGPGNNRKLIW		sliced_d04b5ba1-e6b2-48f1-8d06-d0acad046a7d.rna_seq.genomic.gdc_realn.bam.tsv	CASTSGGTEEETQYF			sliced_955e0f48-bea1-46cb-acd4-3c0ae51094f7.rna_seq.genomic.gdc_realn_unmapped.bam.tsv	CASSLYAAGTGEDTQYF				CAVTTSGTYKYIF	18
	sliced_4794e247-3ba9-48ce-abcc-29239af18234.rna_seq.genomic.gdc_realn.bam.tsv	CATDAYQGAQKLVF		sliced_cbbc1321-a4b8-4a42-a52d-2d4906737712.rna_seq.genomic.gdc_realn_unmapped.bam.tsv	CAVILNTGFQKLVF		sliced_d04b5ba1-e6b2-48f1-8d06-d0acad046a7d.rna_seq.genomic.gdc_realn.bam.tsv	CASRAHRAILIFCNQPQHF			sliced_955e0f48-bea1-46cb-acd4-3c0ae51094f7.rna_seq.genomic.gdc_realn_unmapped.bam.tsv	CAISGKGDPHNEQFF				CAVVDSNYQLIW	27
	sliced_4794e247-3ba9-48ce-abcc-29239af18234.rna_seq.genomic.gdc_realn.bam.tsv	CATDAYEGAQKLVF		sliced_cbbc1321-a4b8-4a42-a52d-2d4906737712.rna_seq.genomic.gdc_realn_unmapped.bam.tsv	CALMDPGGSYIPAF		sliced_d04b5ba1-e6b2-48f1-8d06-d0acad046a7d.rna_seq.genomic.gdc_realn.bam.tsv	CIFVLVVW			sliced_955e0f48-bea1-46cb-acd4-3c0ae51094f7.rna_seq.genomic.gdc_realn_unmapped.bam.tsv	CSVEIRAYEQYF				CAVVFTGGGNKLTF	9
	sliced_4794e247-3ba9-48ce-abcc-29239af18234.rna_seq.genomic.gdc_realn.bam.tsv	CATDGQSSASKIIF		sliced_cbbc1321-a4b8-4a42-a52d-2d4906737712.rna_seq.genomic.gdc_realn_unmapped.bam.tsv	CIVRVLNDYKLSF		sliced_d04b5ba1-e6b2-48f1-8d06-d0acad046a7d.rna_seq.genomic.gdc_realn.bam.tsv	CASGLATGTQETQYF			sliced_955e0f48-bea1-46cb-acd4-3c0ae51094f7.rna_seq.genomic.gdc_realn_unmapped.bam.tsv	CASSLRQAGQPQHF				CAVVPMNRDDKIIF	9
	sliced_4794e247-3ba9-48ce-abcc-29239af18234.rna_seq.genomic.gdc_realn.bam.tsv	CATDAKNLIQGAQKLVF		sliced_cbbc1321-a4b8-4a42-a52d-2d4906737712.rna_seq.genomic.gdc_realn_unmapped.bam.tsv	CAVRDTGFQKLVF		sliced_d04b5ba1-e6b2-48f1-8d06-d0acad046a7d.rna_seq.genomic.gdc_realn.bam.tsv	CASGLSGNPDTQYF			sliced_955e0f48-bea1-46cb-acd4-3c0ae51094f7.rna_seq.genomic.gdc_realn_unmapped.bam.tsv	CSGGDPSYEQYF				CAVVSPNAGGTSYGKLTF	9
	sliced_4794e247-3ba9-48ce-abcc-29239af18234.rna_seq.genomic.gdc_realn.bam.tsv	CFLLLCYGRKGLSGGYNKLIF		sliced_653bd827-1fc9-4459-aa97-65f4eb0b507c.rna_seq.genomic.gdc_realn_unmapped.bam.tsv	CLVVRNTGGFKTIF		sliced_d04b5ba1-e6b2-48f1-8d06-d0acad046a7d.rna_seq.genomic.gdc_realn.bam.tsv	CASSLTDTQYF			sliced_955e0f48-bea1-46cb-acd4-3c0ae51094f7.rna_seq.genomic.gdc_realn_unmapped.bam.tsv	CASSPERETQYF				CAVVTGTASKLTF	9
	sliced_4794e247-3ba9-48ce-abcc-29239af18234.rna_seq.genomic.gdc_realn.bam.tsv	CATDNTGTASKLTF		sliced_653bd827-1fc9-4459-aa97-65f4eb0b507c.rna_seq.genomic.gdc_realn_unmapped.bam.tsv	CAAKSGLTGANSKLTF		sliced_d04b5ba1-e6b2-48f1-8d06-d0acad046a7d.rna_seq.genomic.gdc_realn.bam.tsv	CASSPFVNEKLFF			sliced_955e0f48-bea1-46cb-acd4-3c0ae51094f7.rna_seq.genomic.gdc_realn_unmapped.bam.tsv	CASSADAGYITEAFF				CAVVYNNNDMRF	9
	sliced_4794e247-3ba9-48ce-abcc-29239af18234.rna_seq.genomic.gdc_realn.bam.tsv	CATDLIQGAQKLVF		sliced_1e18a7d5-10bd-4bf1-a44d-f518ade40c16.rna_seq.genomic.gdc_realn_unmapped.bam.tsv	CRHLLLCWGFSGGSNYKLTF		sliced_d04b5ba1-e6b2-48f1-8d06-d0acad046a7d.rna_seq.genomic.gdc_realn.bam.tsv	CASSSISNEQFF			sliced_955e0f48-bea1-46cb-acd4-3c0ae51094f7.rna_seq.genomic.gdc_realn_unmapped.bam.tsv	CASQKTGVSPLHF				CAVWDNFNKFYF	9
	sliced_4794e247-3ba9-48ce-abcc-29239af18234.rna_seq.genomic.gdc_realn.bam.tsv	CATAGFGNEKLTF		sliced_0b99093e-0422-4957-a037-cdf798edd3c0.rna_seq.genomic.gdc_realn_unmapped.bam.tsv	CAVDMFSGGYNKLIF		sliced_d04b5ba1-e6b2-48f1-8d06-d0acad046a7d.rna_seq.genomic.gdc_realn.bam.tsv	CASSHQVYNEQFF			sliced_955e0f48-bea1-46cb-acd4-3c0ae51094f7.rna_seq.genomic.gdc_realn_unmapped.bam.tsv	CASSSTSTDTQYF				CAVWDSNYQLIW	9
	sliced_4794e247-3ba9-48ce-abcc-29239af18234.rna_seq.genomic.gdc_realn.bam.tsv	CARNFGNEKLTF		sliced_0b99093e-0422-4957-a037-cdf798edd3c0.rna_seq.genomic.gdc_realn_unmapped.bam.tsv	CAMSRGTGFQKLVF		sliced_d04b5ba1-e6b2-48f1-8d06-d0acad046a7d.rna_seq.genomic.gdc_realn.bam.tsv	CASSPGTGQSTEAFF			sliced_955e0f48-bea1-46cb-acd4-3c0ae51094f7.rna_seq.genomic.gdc_realn_unmapped.bam.tsv	CASSFPRGGIRLNYGYTF				CAVYGGATNKLIF	18
	sliced_4794e247-3ba9-48ce-abcc-29239af18234.rna_seq.genomic.gdc_realn.bam.tsv	CARNFGNEKLTF		sliced_0b99093e-0422-4957-a037-cdf798edd3c0.rna_seq.genomic.gdc_realn_unmapped.bam.tsv	CVSNDKIIF		sliced_d04b5ba1-e6b2-48f1-8d06-d0acad046a7d.rna_seq.genomic.gdc_realn.bam.tsv	CASSQGRVGPYNEQFF			sliced_955e0f48-bea1-46cb-acd4-3c0ae51094f7.rna_seq.genomic.gdc_realn_unmapped.bam.tsv	CASSYSFGEGNEQFF				CAVYGGSQGNLIF	9
	sliced_4794e247-3ba9-48ce-abcc-29239af18234.rna_seq.genomic.gdc_realn.bam.tsv	CATDRNTGNQFYF		sliced_0b99093e-0422-4957-a037-cdf798edd3c0.rna_seq.genomic.gdc_realn_unmapped.bam.tsv	CAVRDSGSARQLTF		sliced_d04b5ba1-e6b2-48f1-8d06-d0acad046a7d.rna_seq.genomic.gdc_realn.bam.tsv	CASSQTPGQGMETQYF			sliced_955e0f48-bea1-46cb-acd4-3c0ae51094f7.rna_seq.genomic.gdc_realn_unmapped.bam.tsv	CSVGQAGNTDTQYF				CAVYNNAGNMLTF	9
	sliced_4794e247-3ba9-48ce-abcc-29239af18234.rna_seq.genomic.gdc_realn.bam.tsv	CATDRNTGNQFYF		sliced_0b99093e-0422-4957-a037-cdf798edd3c0.rna_seq.genomic.gdc_realn_unmapped.bam.tsv	CAVRDSGSARQLTF		sliced_d04b5ba1-e6b2-48f1-8d06-d0acad046a7d.rna_seq.genomic.gdc_realn.bam.tsv	CATGALDEKLFF			sliced_955e0f48-bea1-46cb-acd4-3c0ae51094f7.rna_seq.genomic.gdc_realn_unmapped.bam.tsv	CASSYSFGEGNEQFF				CAVYNNNDMRF	9
	sliced_4794e247-3ba9-48ce-abcc-29239af18234.rna_seq.genomic.gdc_realn.bam.tsv	CALSSGANNLFF		sliced_0b99093e-0422-4957-a037-cdf798edd3c0.rna_seq.genomic.gdc_realn_unmapped.bam.tsv	CGDLTMGGSNYKLTF		sliced_d04b5ba1-e6b2-48f1-8d06-d0acad046a7d.rna_seq.genomic.gdc_realn.bam.tsv	CATSRDPDNSYNEQFF			sliced_955e0f48-bea1-46cb-acd4-3c0ae51094f7.rna_seq.genomic.gdc_realn_unmapped.bam.tsv	CASSRDLLSSYNEQFF				CAVYNQGGKLIF	27
	sliced_4794e247-3ba9-48ce-abcc-29239af18234.rna_seq.genomic.gdc_realn.bam.tsv	CALSEGDDYKLSF		sliced_0b99093e-0422-4957-a037-cdf798edd3c0.rna_seq.genomic.gdc_realn_unmapped.bam.tsv	CAVDDSGGYQKVTF		sliced_d04b5ba1-e6b2-48f1-8d06-d0acad046a7d.rna_seq.genomic.gdc_realn.bam.tsv	CATSRLGLREETQYF			sliced_955e0f48-bea1-46cb-acd4-3c0ae51094f7.rna_seq.genomic.gdc_realn_unmapped.bam.tsv	CSVVMREPAYEQYF				CAVYQGAQKLVF	9
	sliced_4794e247-3ba9-48ce-abcc-29239af18234.rna_seq.genomic.gdc_realn.bam.tsv	CALVETQGGSEKLVF		sliced_0b99093e-0422-4957-a037-cdf798edd3c0.rna_seq.genomic.gdc_realn_unmapped.bam.tsv	CVVNMGSFQKLVF		sliced_d04b5ba1-e6b2-48f1-8d06-d0acad046a7d.rna_seq.genomic.gdc_realn.bam.tsv	CATSRTMRRSYNEQFF			sliced_955e0f48-bea1-46cb-acd4-3c0ae51094f7.rna_seq.genomic.gdc_realn_unmapped.bam.tsv	CASSSRSGQPQHF				CAVYSGGGADGLTF	9
	sliced_4794e247-3ba9-48ce-abcc-29239af18234.rna_seq.genomic.gdc_realn.bam.tsv	CSECGSSNTGKLIF		sliced_0b99093e-0422-4957-a037-cdf798edd3c0.rna_seq.genomic.gdc_realn_unmapped.bam.tsv	CAVSERAGNQFYF		sliced_d04b5ba1-e6b2-48f1-8d06-d0acad046a7d.rna_seq.genomic.gdc_realn.bam.tsv	CTCVPPADPRPEVYTDTQYF			sliced_955e0f48-bea1-46cb-acd4-3c0ae51094f7.rna_seq.genomic.gdc_realn_unmapped.bam.tsv	CASSNRTGNGYTF				CAVYSSASKIIF	9
	sliced_4794e247-3ba9-48ce-abcc-29239af18234.rna_seq.genomic.gdc_realn.bam.tsv	CSECGSSNTGKLIF		sliced_0b99093e-0422-4957-a037-cdf798edd3c0.rna_seq.genomic.gdc_realn_unmapped.bam.tsv	CVVIPERDDKIIF		sliced_d04b5ba1-e6b2-48f1-8d06-d0acad046a7d.rna_seq.genomic.gdc_realn.bam.tsv	CATSKNYGTGANQPQHF			sliced_955e0f48-bea1-46cb-acd4-3c0ae51094f7.rna_seq.genomic.gdc_realn_unmapped.bam.tsv	CASSLGLATGELFF				CAVYTGGFKTIF	9
	sliced_4794e247-3ba9-48ce-abcc-29239af18234.rna_seq.genomic.gdc_realn.bam.tsv	CALSDRFGNEKLPF		sliced_0b99093e-0422-4957-a037-cdf798edd3c0.rna_seq.genomic.gdc_realn_unmapped.bam.tsv	CAAPNAGGTSYGKLTF		sliced_d04b5ba1-e6b2-48f1-8d06-d0acad046a7d.rna_seq.genomic.gdc_realn.bam.tsv	CASSPRLDTDTQYF			sliced_955e0f48-bea1-46cb-acd4-3c0ae51094f7.rna_seq.genomic.gdc_realn_unmapped.bam.tsv	CASSPEAPLTYNEQFF				CAVYTGTASKLTF	9
	sliced_4794e247-3ba9-48ce-abcc-29239af18234.rna_seq.genomic.gdc_realn.bam.tsv	CALSELRDYGGSQGNLIF		sliced_0b99093e-0422-4957-a037-cdf798edd3c0.rna_seq.genomic.gdc_realn_unmapped.bam.tsv	CTSVQQAANSGGSNYKLTF		sliced_d04b5ba1-e6b2-48f1-8d06-d0acad046a7d.rna_seq.genomic.gdc_realn.bam.tsv	CASSPPAENTEAFF			sliced_955e0f48-bea1-46cb-acd4-3c0ae51094f7.rna_seq.genomic.gdc_realn_unmapped.bam.tsv	CASSATPGQGPISEQFF				CAYMDSNYQLIW	9
	sliced_4794e247-3ba9-48ce-abcc-29239af18234.rna_seq.genomic.gdc_realn.bam.tsv	CALTPWGLSGGSYIPTF		sliced_0b99093e-0422-4957-a037-cdf798edd3c0.rna_seq.genomic.gdc_realn_unmapped.bam.tsv	CFTGNQFYF		sliced_d04b5ba1-e6b2-48f1-8d06-d0acad046a7d.rna_seq.genomic.gdc_realn.bam.tsv	CASSPDRDYGYTF			sliced_955e0f48-bea1-46cb-acd4-3c0ae51094f7.rna_seq.genomic.gdc_realn_unmapped.bam.tsv	CASIGGPNNEQFF				CAYNNARLMF	9
	sliced_4794e247-3ba9-48ce-abcc-29239af18234.rna_seq.genomic.gdc_realn.bam.tsv	CALTPWGLSGGSYIPTF		sliced_0b99093e-0422-4957-a037-cdf798edd3c0.rna_seq.genomic.gdc_realn_unmapped.bam.tsv	CPERGGGNKLTF		sliced_d04b5ba1-e6b2-48f1-8d06-d0acad046a7d.rna_seq.genomic.gdc_realn.bam.tsv	CASSPRQGANTGELFF			sliced_955e0f48-bea1-46cb-acd4-3c0ae51094f7.rna_seq.genomic.gdc_realn_unmapped.bam.tsv	CASSDGSGLGYTF				CAYRGETSGSRLTF	9
	sliced_4794e247-3ba9-48ce-abcc-29239af18234.rna_seq.genomic.gdc_realn.bam.tsv	CALSEARGAGGFKTIF		sliced_0b99093e-0422-4957-a037-cdf798edd3c0.rna_seq.genomic.gdc_realn_unmapped.bam.tsv	CATDASPPRAAGNKLTF		sliced_d04b5ba1-e6b2-48f1-8d06-d0acad046a7d.rna_seq.genomic.gdc_realn.bam.tsv	CASSLLSGVGNTIYF			sliced_955e0f48-bea1-46cb-acd4-3c0ae51094f7.rna_seq.genomic.gdc_realn_unmapped.bam.tsv	CASSLGQNTEAFF				CAYRSAQGGSEKLVF	18
	sliced_4794e247-3ba9-48ce-abcc-29239af18234.rna_seq.genomic.gdc_realn.bam.tsv	CALPSYGQNFVF		sliced_0b99093e-0422-4957-a037-cdf798edd3c0.rna_seq.genomic.gdc_realn_unmapped.bam.tsv	CAVNANDMRF		sliced_d04b5ba1-e6b2-48f1-8d06-d0acad046a7d.rna_seq.genomic.gdc_realn.bam.tsv	CASSPRTGGITEAFF			sliced_955e0f48-bea1-46cb-acd4-3c0ae51094f7.rna_seq.genomic.gdc_realn_unmapped.bam.tsv	CATVTGLGEQFF				CAYRSASFGNEKLTF	9
	sliced_4794e247-3ba9-48ce-abcc-29239af18234.rna_seq.genomic.gdc_realn.bam.tsv	CALSGSRTGTASKLTF		sliced_0b99093e-0422-4957-a037-cdf798edd3c0.rna_seq.genomic.gdc_realn_unmapped.bam.tsv	CVVITSYGGATNKLIF		sliced_d04b5ba1-e6b2-48f1-8d06-d0acad046a7d.rna_seq.genomic.gdc_realn.bam.tsv	CASRGQVATNEKLFF			sliced_955e0f48-bea1-46cb-acd4-3c0ae51094f7.rna_seq.genomic.gdc_realn_unmapped.bam.tsv	CASSRGGGETQYF				CAYSGGSNYKLTF	18
	sliced_4794e247-3ba9-48ce-abcc-29239af18234.rna_seq.genomic.gdc_realn.bam.tsv	CALSEGDDYKLSF		sliced_0b99093e-0422-4957-a037-cdf798edd3c0.rna_seq.genomic.gdc_realn_unmapped.bam.tsv	CSECRSSGGYNKLIF		sliced_d04b5ba1-e6b2-48f1-8d06-d0acad046a7d.rna_seq.genomic.gdc_realn.bam.tsv	CASGSVGYGYTF			sliced_955e0f48-bea1-46cb-acd4-3c0ae51094f7.rna_seq.genomic.gdc_realn_unmapped.bam.tsv	CASSFRDSNEQFF				CAYSGNTPLVF	9
	sliced_4794e247-3ba9-48ce-abcc-29239af18234.rna_seq.genomic.gdc_realn.bam.tsv	CALIPPQGGSEKLVF		sliced_42bbfd27-37f3-40dd-a58a-a8306923d915.rna_seq.genomic.gdc_realn_unmapped.bam.tsv	CAYRSPTGNQFYF		sliced_d04b5ba1-e6b2-48f1-8d06-d0acad046a7d.rna_seq.genomic.gdc_realn.bam.tsv	CASSMVGYNEQFF			sliced_955e0f48-bea1-46cb-acd4-3c0ae51094f7.rna_seq.genomic.gdc_realn_unmapped.bam.tsv	CSQSELAGTDTQYF				CGTERTDSWGKLQF	9
	sliced_4794e247-3ba9-48ce-abcc-29239af18234.rna_seq.genomic.gdc_realn.bam.tsv	CALSEARGAGGFKTIF		sliced_e3333f09-709a-4c43-b2a0-cd12b824813c.rna_seq.genomic.gdc_realn_unmapped.bam.tsv	CAVGEGHQGGKLIF		sliced_d04b5ba1-e6b2-48f1-8d06-d0acad046a7d.rna_seq.genomic.gdc_realn.bam.tsv	CASIYGPTTEAFF			sliced_955e0f48-bea1-46cb-acd4-3c0ae51094f7.rna_seq.genomic.gdc_realn_unmapped.bam.tsv	CASSETSGGSDTQYF				CGTESTSGTYKYIF	9
	sliced_4794e247-3ba9-48ce-abcc-29239af18234.rna_seq.genomic.gdc_realn.bam.tsv	CALSERYSSASKIIF		sliced_32242f4e-5303-49a5-8071-f0bfabef4ae6.rna_seq.genomic.gdc_realn_unmapped.bam.tsv	CAVRDRSGGFQKLVF		sliced_d04b5ba1-e6b2-48f1-8d06-d0acad046a7d.rna_seq.genomic.gdc_realn.bam.tsv	CASSIRARTDTQYF			sliced_955e0f48-bea1-46cb-acd4-3c0ae51094f7.rna_seq.genomic.gdc_realn_unmapped.bam.tsv	CASSPSRRHGGYTF				CILDNNNDMRF	9
	sliced_4794e247-3ba9-48ce-abcc-29239af18234.rna_seq.genomic.gdc_realn.bam.tsv	CAVRPYDSGYALNF		sliced_32242f4e-5303-49a5-8071-f0bfabef4ae6.rna_seq.genomic.gdc_realn_unmapped.bam.tsv	CALSISGYSTLTF		sliced_d04b5ba1-e6b2-48f1-8d06-d0acad046a7d.rna_seq.genomic.gdc_realn.bam.tsv	CASSIGDRAGTEAFF			sliced_955e0f48-bea1-46cb-acd4-3c0ae51094f7.rna_seq.genomic.gdc_realn_unmapped.bam.tsv	CSVEGGLAGEYEQYF				CILRETSGSRLTF	9
	sliced_4794e247-3ba9-48ce-abcc-29239af18234.rna_seq.genomic.gdc_realn.bam.tsv	CAVRPYDSGYALNF		sliced_32242f4e-5303-49a5-8071-f0bfabef4ae6.rna_seq.genomic.gdc_realn_unmapped.bam.tsv	CALSISGYSTLTF		sliced_d04b5ba1-e6b2-48f1-8d06-d0acad046a7d.rna_seq.genomic.gdc_realn.bam.tsv	CASSLIGLGKTQYF			sliced_955e0f48-bea1-46cb-acd4-3c0ae51094f7.rna_seq.genomic.gdc_realn_unmapped.bam.tsv	CASSYNPDRAVLSTEAFF				CILRSGGTSYGKLTF	9
	sliced_4794e247-3ba9-48ce-abcc-29239af18234.rna_seq.genomic.gdc_realn.bam.tsv	CAVRGDMRF		sliced_32242f4e-5303-49a5-8071-f0bfabef4ae6.rna_seq.genomic.gdc_realn_unmapped.bam.tsv	CATVYTGFQKLVF		sliced_d04b5ba1-e6b2-48f1-8d06-d0acad046a7d.rna_seq.genomic.gdc_realn.bam.tsv	CASSIRGRSDTEAFF			sliced_955e0f48-bea1-46cb-acd4-3c0ae51094f7.rna_seq.genomic.gdc_realn_unmapped.bam.tsv	CASSAGVDEQFF				CILSDNYGQNFVF	9
	sliced_4794e247-3ba9-48ce-abcc-29239af18234.rna_seq.genomic.gdc_realn.bam.tsv	CAVRGDMRF		sliced_32242f4e-5303-49a5-8071-f0bfabef4ae6.rna_seq.genomic.gdc_realn_unmapped.bam.tsv	CAVARPTGRRALTF		sliced_d04b5ba1-e6b2-48f1-8d06-d0acad046a7d.rna_seq.genomic.gdc_realn.bam.tsv	CASRGPGPITGELFF			sliced_955e0f48-bea1-46cb-acd4-3c0ae51094f7.rna_seq.genomic.gdc_realn_unmapped.bam.tsv	CSVVKGGMGVTQYF				CIVRDDKIIF	9
	sliced_4794e247-3ba9-48ce-abcc-29239af18234.rna_seq.genomic.gdc_realn.bam.tsv	CAPKAAGNKLTF		sliced_32242f4e-5303-49a5-8071-f0bfabef4ae6.rna_seq.genomic.gdc_realn_unmapped.bam.tsv	CAVNTGTASKLTF		sliced_d04b5ba1-e6b2-48f1-8d06-d0acad046a7d.rna_seq.genomic.gdc_realn.bam.tsv	CASSIRTARYTDTQYF			sliced_955e0f48-bea1-46cb-acd4-3c0ae51094f7.rna_seq.genomic.gdc_realn_unmapped.bam.tsv	CASSQTPTGTIGYTF				CLVGDIIKAAGNKLTF	9
	sliced_4794e247-3ba9-48ce-abcc-29239af18234.rna_seq.genomic.gdc_realn.bam.tsv	CAVLGGSNYKLTF		sliced_292053e7-eb4d-4cb9-920c-76b6450f9c20.rna_seq.genomic.gdc_realn_unmapped.bam.tsv	CVVNAADKLIF		sliced_d04b5ba1-e6b2-48f1-8d06-d0acad046a7d.rna_seq.genomic.gdc_realn.bam.tsv	CASSIAGADQPQHF			sliced_955e0f48-bea1-46cb-acd4-3c0ae51094f7.rna_seq.genomic.gdc_realn_unmapped.bam.tsv	CASSLVPGQSYEQYF				CLVGEGSGAGSYQLTF	9
	sliced_4794e247-3ba9-48ce-abcc-29239af18234.rna_seq.genomic.gdc_realn.bam.tsv	CAVKTFNDYKLSF		sliced_292053e7-eb4d-4cb9-920c-76b6450f9c20.rna_seq.genomic.gdc_realn_unmapped.bam.tsv	CAVHRSNDMRF		sliced_d04b5ba1-e6b2-48f1-8d06-d0acad046a7d.rna_seq.genomic.gdc_realn.bam.tsv	CASSIDLISGGNQPQHF			sliced_955e0f48-bea1-46cb-acd4-3c0ae51094f7.rna_seq.genomic.gdc_realn_unmapped.bam.tsv	CASSLESQPAFEQYF				CLVGGGATNKLIF	18
	sliced_4794e247-3ba9-48ce-abcc-29239af18234.rna_seq.genomic.gdc_realn.bam.tsv	CWHYGGSQGNLIF		sliced_5c007daa-f81a-4ff6-bdf7-d16bb8f25b0a.rna_seq.genomic.gdc_realn_unmapped.bam.tsv	CGTVNSAGNMLTF		sliced_d04b5ba1-e6b2-48f1-8d06-d0acad046a7d.rna_seq.genomic.gdc_realn.bam.tsv	CASSWDGRSNQPQHF			sliced_955e0f48-bea1-46cb-acd4-3c0ae51094f7.rna_seq.genomic.gdc_realn_unmapped.bam.tsv	CSARFGDPGHSYNEQFF				CLVLDDKIIF	9
	sliced_4794e247-3ba9-48ce-abcc-29239af18234.rna_seq.genomic.gdc_realn.bam.tsv	CPLSNSGGYQKVTF		sliced_0ff2bedd-ea78-4afa-93fa-ed199f1f7d46.rna_seq.genomic.gdc_realn_unmapped.bam.tsv	CAVRLYTGNQFYF		sliced_d04b5ba1-e6b2-48f1-8d06-d0acad046a7d.rna_seq.genomic.gdc_realn.bam.tsv	CASSIDLGWNQPQHF			sliced_955e0f48-bea1-46cb-acd4-3c0ae51094f7.rna_seq.genomic.gdc_realn_unmapped.bam.tsv	CASSSPGIGYEQYF				CRLTGANSKLTF	9
	sliced_4794e247-3ba9-48ce-abcc-29239af18234.rna_seq.genomic.gdc_realn.bam.tsv	CAVSGNQFYF		sliced_6ac644f3-9d39-4d1b-b3e8-890067904052.rna_seq.genomic.gdc_realn_unmapped.bam.tsv	CAFHNNDMRF		sliced_d04b5ba1-e6b2-48f1-8d06-d0acad046a7d.rna_seq.genomic.gdc_realn.bam.tsv	CASSRGQGEGAFF			sliced_955e0f48-bea1-46cb-acd4-3c0ae51094f7.rna_seq.genomic.gdc_realn_unmapped.bam.tsv	CASSYSISKYQETQYF				CSGGSNYKLTF	9
	sliced_4794e247-3ba9-48ce-abcc-29239af18234.rna_seq.genomic.gdc_realn.bam.tsv	CAVSGNQFYF		sliced_6ac644f3-9d39-4d1b-b3e8-890067904052.rna_seq.genomic.gdc_realn_unmapped.bam.tsv	CAVTGNQFYF		sliced_d04b5ba1-e6b2-48f1-8d06-d0acad046a7d.rna_seq.genomic.gdc_realn.bam.tsv	CASSIGRETQRETQYF			sliced_955e0f48-bea1-46cb-acd4-3c0ae51094f7.rna_seq.genomic.gdc_realn_unmapped.bam.tsv	CATRDQRWEQYF				CSMEYGNKLVF	9
	sliced_4794e247-3ba9-48ce-abcc-29239af18234.rna_seq.genomic.gdc_realn.bam.tsv	CAVSGNQFYF		sliced_6ac644f3-9d39-4d1b-b3e8-890067904052.rna_seq.genomic.gdc_realn_unmapped.bam.tsv	CAYKEAAGNKLTF		sliced_d04b5ba1-e6b2-48f1-8d06-d0acad046a7d.rna_seq.genomic.gdc_realn.bam.tsv	CASSIGRGRTNEQFF			sliced_955e0f48-bea1-46cb-acd4-3c0ae51094f7.rna_seq.genomic.gdc_realn_unmapped.bam.tsv	CASRYRGGGYTF				CVANTGNQFYF	9
	sliced_4794e247-3ba9-48ce-abcc-29239af18234.rna_seq.genomic.gdc_realn.bam.tsv	CAVKTFNDYKLSF		sliced_6ac644f3-9d39-4d1b-b3e8-890067904052.rna_seq.genomic.gdc_realn_unmapped.bam.tsv	CAVSVPAPTNDYKLSF		sliced_d04b5ba1-e6b2-48f1-8d06-d0acad046a7d.rna_seq.genomic.gdc_realn.bam.tsv	CSARDYNEQFF			sliced_955e0f48-bea1-46cb-acd4-3c0ae51094f7.rna_seq.genomic.gdc_realn_unmapped.bam.tsv	CASSLGQGTTSYEQCF				CVGMNYGGSQGNLIF	9
	sliced_4794e247-3ba9-48ce-abcc-29239af18234.rna_seq.genomic.gdc_realn.bam.tsv	CAVELSGSRLTF		sliced_6ac644f3-9d39-4d1b-b3e8-890067904052.rna_seq.genomic.gdc_realn_unmapped.bam.tsv	CAVTLGTGGTSYGKLTF		sliced_d04b5ba1-e6b2-48f1-8d06-d0acad046a7d.rna_seq.genomic.gdc_realn.bam.tsv	CSAPGQSTDTQYF			sliced_955e0f48-bea1-46cb-acd4-3c0ae51094f7.rna_seq.genomic.gdc_realn_unmapped.bam.tsv	CASSLAGGTETQYF				CVPYGGSQGNLIF	9
	sliced_4794e247-3ba9-48ce-abcc-29239af18234.rna_seq.genomic.gdc_realn.bam.tsv	CVPTDSWGKLQF		sliced_6ac644f3-9d39-4d1b-b3e8-890067904052.rna_seq.genomic.gdc_realn_unmapped.bam.tsv	CAVSEGDYKLSF		sliced_d04b5ba1-e6b2-48f1-8d06-d0acad046a7d.rna_seq.genomic.gdc_realn.bam.tsv	CSAPTGSSGNTIYF			sliced_955e0f48-bea1-46cb-acd4-3c0ae51094f7.rna_seq.genomic.gdc_realn_unmapped.bam.tsv	CASSRLAEWGNIQYF				CVVDGNNRLAF	9
	sliced_4794e247-3ba9-48ce-abcc-29239af18234.rna_seq.genomic.gdc_realn.bam.tsv	CAVRYGGYQKVTF		sliced_1455ce11-945f-4a43-8ab3-362de8188880.rna_seq.genomic.gdc_realn_unmapped.bam.tsv	CTIASSDLLALEMRKLTF		sliced_d04b5ba1-e6b2-48f1-8d06-d0acad046a7d.rna_seq.genomic.gdc_realn.bam.tsv	CSARASNTGELFF			sliced_955e0f48-bea1-46cb-acd4-3c0ae51094f7.rna_seq.genomic.gdc_realn_unmapped.bam.tsv	CSARGLAEIYEQYF				CVVGDYKLSF	9
	sliced_4794e247-3ba9-48ce-abcc-29239af18234.rna_seq.genomic.gdc_realn.bam.tsv	CAVRMDSNYQLIW		sliced_2f4fa564-0952-4393-8a2e-7ec3d121cc98.rna_seq.genomic.gdc_realn_unmapped.bam.tsv	CSKQGNTGFQKLVF		sliced_d04b5ba1-e6b2-48f1-8d06-d0acad046a7d.rna_seq.genomic.gdc_realn.bam.tsv	CSARDPFTDTQYF			sliced_955e0f48-bea1-46cb-acd4-3c0ae51094f7.rna_seq.genomic.gdc_realn_unmapped.bam.tsv	CASSQGVEQFF				CVVHTGTASKLTF	9
	sliced_4794e247-3ba9-48ce-abcc-29239af18234.rna_seq.genomic.gdc_realn.bam.tsv	CAVKTDKLIF		sliced_2f4fa564-0952-4393-8a2e-7ec3d121cc98.rna_seq.genomic.gdc_realn_unmapped.bam.tsv	CVVNRDDTGFQKLVF		sliced_d04b5ba1-e6b2-48f1-8d06-d0acad046a7d.rna_seq.genomic.gdc_realn.bam.tsv	CSALYGETQYF			sliced_955e0f48-bea1-46cb-acd4-3c0ae51094f7.rna_seq.genomic.gdc_realn_unmapped.bam.tsv	CASSSLGQGHGYTF				CVVIILTGGGNKLTF	9
	sliced_4794e247-3ba9-48ce-abcc-29239af18234.rna_seq.genomic.gdc_realn.bam.tsv	CAASLYSGNTGKLIF		sliced_2f4fa564-0952-4393-8a2e-7ec3d121cc98.rna_seq.genomic.gdc_realn_unmapped.bam.tsv	CAVTRRGGDMRF		sliced_d04b5ba1-e6b2-48f1-8d06-d0acad046a7d.rna_seq.genomic.gdc_realn.bam.tsv	CRAQEGGSTDTQYF			sliced_955e0f48-bea1-46cb-acd4-3c0ae51094f7.rna_seq.genomic.gdc_realn_unmapped.bam.tsv	CASSYSQLSGNTIYF				CVVNAGKSTF	18
	sliced_4794e247-3ba9-48ce-abcc-29239af18234.rna_seq.genomic.gdc_realn.bam.tsv	CAASTGGGNNLTF		sliced_2f4fa564-0952-4393-8a2e-7ec3d121cc98.rna_seq.genomic.gdc_realn_unmapped.bam.tsv	CAFIGNYGGSQGNLIF		sliced_d04b5ba1-e6b2-48f1-8d06-d0acad046a7d.rna_seq.genomic.gdc_realn.bam.tsv	CSAGQGASTDTQYF			sliced_955e0f48-bea1-46cb-acd4-3c0ae51094f7.rna_seq.genomic.gdc_realn_unmapped.bam.tsv	CASSLMSATNTQYF				CVVNDNDMRF	9
	sliced_4794e247-3ba9-48ce-abcc-29239af18234.rna_seq.genomic.gdc_realn.bam.tsv	CAASNNSGAGSYQLTF		sliced_2f4fa564-0952-4393-8a2e-7ec3d121cc98.rna_seq.genomic.gdc_realn_unmapped.bam.tsv	CAVYWSTGGATNKLIF		sliced_d04b5ba1-e6b2-48f1-8d06-d0acad046a7d.rna_seq.genomic.gdc_realn.bam.tsv	CSARGQFNQPQHF			sliced_955e0f48-bea1-46cb-acd4-3c0ae51094f7.rna_seq.genomic.gdc_realn_unmapped.bam.tsv	CASSRHRGNDEKLFF				CVVNDNTDKLIF	9
	sliced_4794e247-3ba9-48ce-abcc-29239af18234.rna_seq.genomic.gdc_realn.bam.tsv	CAASMNYGGSQGNLIF		sliced_c90eac62-8bb6-4964-a9cd-0b252132eefe.rna_seq.genomic.gdc_realn_unmapped.bam.tsv	CCARQYNTDKLIF		sliced_d04b5ba1-e6b2-48f1-8d06-d0acad046a7d.rna_seq.genomic.gdc_realn.bam.tsv	CSAQTGMSNQPQHF			sliced_955e0f48-bea1-46cb-acd4-3c0ae51094f7.rna_seq.genomic.gdc_realn_unmapped.bam.tsv	CASSQDFSRGNQPQHF				CVVNDYKLSF	9
	sliced_4794e247-3ba9-48ce-abcc-29239af18234.rna_seq.genomic.gdc_realn.bam.tsv	CAPFQKLVF		sliced_4c5eb8fd-4870-478c-9740-8c36d23a73ec.rna_seq.genomic.gdc_realn_unmapped.bam.tsv	CIVRVAAGGTSYGKLTF		sliced_d04b5ba1-e6b2-48f1-8d06-d0acad046a7d.rna_seq.genomic.gdc_realn.bam.tsv	CSARAGGYQETQYF			sliced_955e0f48-bea1-46cb-acd4-3c0ae51094f7.rna_seq.genomic.gdc_realn_unmapped.bam.tsv	CASSRRTGMNTEAFF				CVVNGEGTYKYIF	9
	sliced_4794e247-3ba9-48ce-abcc-29239af18234.rna_seq.genomic.gdc_realn.bam.tsv	CAGPGRGSTLGRLYF		sliced_4c5eb8fd-4870-478c-9740-8c36d23a73ec.rna_seq.genomic.gdc_realn_unmapped.bam.tsv	CAMREGGSAGRRALTF		sliced_d04b5ba1-e6b2-48f1-8d06-d0acad046a7d.rna_seq.genomic.gdc_realn.bam.tsv	CTARRVNNEQFF			sliced_955e0f48-bea1-46cb-acd4-3c0ae51094f7.rna_seq.genomic.gdc_realn_unmapped.bam.tsv	CTSVPASTKREIFSSAYNEQYF				CVVNGMDSSYKLIF	45
	sliced_4794e247-3ba9-48ce-abcc-29239af18234.rna_seq.genomic.gdc_realn.bam.tsv	CRNLLLCRAGGSSGSAGQLTF		sliced_4c5eb8fd-4870-478c-9740-8c36d23a73ec.rna_seq.genomic.gdc_realn_unmapped.bam.tsv	CAVPYGGSQGNLIF		sliced_d04b5ba1-e6b2-48f1-8d06-d0acad046a7d.rna_seq.genomic.gdc_realn.bam.tsv	CSAREGASTDTQYF			sliced_955e0f48-bea1-46cb-acd4-3c0ae51094f7.rna_seq.genomic.gdc_realn_unmapped.bam.tsv	CASSSLSGTSGGSSEQFF				CVVNGYSTLTF	9
	sliced_4794e247-3ba9-48ce-abcc-29239af18234.rna_seq.genomic.gdc_realn.bam.tsv	CRNLLLCRAGGSSGSARQLTF		sliced_4c5eb8fd-4870-478c-9740-8c36d23a73ec.rna_seq.genomic.gdc_realn_unmapped.bam.tsv	CAVGTGGNQFYF		sliced_d04b5ba1-e6b2-48f1-8d06-d0acad046a7d.rna_seq.genomic.gdc_realn.bam.tsv	CSAWALLLGTDTQYF			sliced_955e0f48-bea1-46cb-acd4-3c0ae51094f7.rna_seq.genomic.gdc_realn_unmapped.bam.tsv	CASSSARDLWDEYTEAFF				CVVNKAAGNKLTF	27
	sliced_4794e247-3ba9-48ce-abcc-29239af18234.rna_seq.genomic.gdc_realn.bam.tsv	CIVRVANGNQFYF		sliced_4c5eb8fd-4870-478c-9740-8c36d23a73ec.rna_seq.genomic.gdc_realn_unmapped.bam.tsv	CAVDSRTDTGRRALTF		sliced_d04b5ba1-e6b2-48f1-8d06-d0acad046a7d.rna_seq.genomic.gdc_realn.bam.tsv	CSARGGLAVNEQFF			sliced_955e0f48-bea1-46cb-acd4-3c0ae51094f7.rna_seq.genomic.gdc_realn_unmapped.bam.tsv	CASSIDFRESGYGYTF				CVVNNDMRF	9
	sliced_4794e247-3ba9-48ce-abcc-29239af18234.rna_seq.genomic.gdc_realn.bam.tsv	CIAPMKTSYDKVIF		sliced_4c5eb8fd-4870-478c-9740-8c36d23a73ec.rna_seq.genomic.gdc_realn_unmapped.bam.tsv	CISVLGGSQGNLIF		sliced_d04b5ba1-e6b2-48f1-8d06-d0acad046a7d.rna_seq.genomic.gdc_realn.bam.tsv	CSAGGRRTNQPQHF			sliced_955e0f48-bea1-46cb-acd4-3c0ae51094f7.rna_seq.genomic.gdc_realn_unmapped.bam.tsv	CASSFVGIKYQETQYF				CVVNNNAGNMLTF	18
	sliced_4794e247-3ba9-48ce-abcc-29239af18234.rna_seq.genomic.gdc_realn.bam.tsv	CIVRVANGNQFYF		sliced_4c5eb8fd-4870-478c-9740-8c36d23a73ec.rna_seq.genomic.gdc_realn_unmapped.bam.tsv	CALSAQGSARQLTF		sliced_d04b5ba1-e6b2-48f1-8d06-d0acad046a7d.rna_seq.genomic.gdc_realn.bam.tsv	CSARDWQGPDTGELFF			sliced_955e0f48-bea1-46cb-acd4-3c0ae51094f7.rna_seq.genomic.gdc_realn_unmapped.bam.tsv	CASSPRSGLEQFF				CVVNNNQGGKLIF	9
	sliced_4794e247-3ba9-48ce-abcc-29239af18234.rna_seq.genomic.gdc_realn.bam.tsv	CIVRVVDSGYALNF		sliced_4c5eb8fd-4870-478c-9740-8c36d23a73ec.rna_seq.genomic.gdc_realn_unmapped.bam.tsv	CALSAQGSARQLTF		sliced_d04b5ba1-e6b2-48f1-8d06-d0acad046a7d.rna_seq.genomic.gdc_realn.bam.tsv	CSAPGLALNEQFF			sliced_955e0f48-bea1-46cb-acd4-3c0ae51094f7.rna_seq.genomic.gdc_realn_unmapped.bam.tsv	CASSYRFGDNQPQHF				CVVNPGGFKTIF	9
	sliced_4794e247-3ba9-48ce-abcc-29239af18234.rna_seq.genomic.gdc_realn.bam.tsv	CIVRVVDSGYALNF		sliced_4c5eb8fd-4870-478c-9740-8c36d23a73ec.rna_seq.genomic.gdc_realn_unmapped.bam.tsv	CAVRGYGGATNKLIF		sliced_d04b5ba1-e6b2-48f1-8d06-d0acad046a7d.rna_seq.genomic.gdc_realn.bam.tsv	CSATSPTNYGYTF			sliced_955e0f48-bea1-46cb-acd4-3c0ae51094f7.rna_seq.genomic.gdc_realn_unmapped.bam.tsv	CASSHPDSPLDYGYTF				CVVNPSGGYQKVTF	9
	sliced_4794e247-3ba9-48ce-abcc-29239af18234.rna_seq.genomic.gdc_realn.bam.tsv	CIVRVVLVGSGGSNYKLTF		sliced_4c5eb8fd-4870-478c-9740-8c36d23a73ec.rna_seq.genomic.gdc_realn_unmapped.bam.tsv	CVVIGGGATNKLIF		sliced_d04b5ba1-e6b2-48f1-8d06-d0acad046a7d.rna_seq.genomic.gdc_realn.bam.tsv	CSASIRVTTEAFF			sliced_955e0f48-bea1-46cb-acd4-3c0ae51094f7.rna_seq.genomic.gdc_realn_unmapped.bam.tsv	CASRNKQARTDTQYF				CVVNQAGTALIF	9
	sliced_4794e247-3ba9-48ce-abcc-29239af18234.rna_seq.genomic.gdc_realn.bam.tsv	CCIGRGGGNAGNMPTF		sliced_4c5eb8fd-4870-478c-9740-8c36d23a73ec.rna_seq.genomic.gdc_realn_unmapped.bam.tsv	CAVNNNQAGTALIF		sliced_d04b5ba1-e6b2-48f1-8d06-d0acad046a7d.rna_seq.genomic.gdc_realn.bam.tsv	CSVPGGTATGELFF			sliced_955e0f48-bea1-46cb-acd4-3c0ae51094f7.rna_seq.genomic.gdc_realn_unmapped.bam.tsv	CASSLMEGAITGEQYF				CVVNRAGNQFYF	9
	sliced_4794e247-3ba9-48ce-abcc-29239af18234.rna_seq.genomic.gdc_realn.bam.tsv	CTIASSESPNINTGTASKLTF		sliced_4c5eb8fd-4870-478c-9740-8c36d23a73ec.rna_seq.genomic.gdc_realn_unmapped.bam.tsv	CVVNPSNTGNQFYF		sliced_d04b5ba1-e6b2-48f1-8d06-d0acad046a7d.rna_seq.genomic.gdc_realn.bam.tsv	CSARVRGSHYGYTF			sliced_955e0f48-bea1-46cb-acd4-3c0ae51094f7.rna_seq.genomic.gdc_realn_unmapped.bam.tsv	CASSYGQGPTEAFF				CVVNSGAGSYQLTF	18
	sliced_4794e247-3ba9-48ce-abcc-29239af18234.rna_seq.genomic.gdc_realn.bam.tsv	CIAPMKTSYDKVIF		sliced_4c5eb8fd-4870-478c-9740-8c36d23a73ec.rna_seq.genomic.gdc_realn_unmapped.bam.tsv	CASRNNNNDMRF		sliced_d04b5ba1-e6b2-48f1-8d06-d0acad046a7d.rna_seq.genomic.gdc_realn.bam.tsv	CSARVGSHRETQCF			sliced_955e0f48-bea1-46cb-acd4-3c0ae51094f7.rna_seq.genomic.gdc_realn_unmapped.bam.tsv	CSVERGGDEQFF				CVVNSGYALNF	9
	sliced_4794e247-3ba9-48ce-abcc-29239af18234.rna_seq.genomic.gdc_realn.bam.tsv	CTIASPIQGAQKLVF		sliced_4c5eb8fd-4870-478c-9740-8c36d23a73ec.rna_seq.genomic.gdc_realn_unmapped.bam.tsv	CIVTNFGNEKLTF		sliced_d04b5ba1-e6b2-48f1-8d06-d0acad046a7d.rna_seq.genomic.gdc_realn.bam.tsv	CSATRTGDSGYTF			sliced_955e0f48-bea1-46cb-acd4-3c0ae51094f7.rna_seq.genomic.gdc_realn_unmapped.bam.tsv	CSAKGLPPARGGYTF				CVVNSMDSSYKLIF	9
	sliced_4794e247-3ba9-48ce-abcc-29239af18234.rna_seq.genomic.gdc_realn.bam.tsv	CIVTGTASKLTF		sliced_4c5eb8fd-4870-478c-9740-8c36d23a73ec.rna_seq.genomic.gdc_realn_unmapped.bam.tsv	CASRNNNNDMRF		sliced_d04b5ba1-e6b2-48f1-8d06-d0acad046a7d.rna_seq.genomic.gdc_realn.bam.tsv	CSASLPSGQNNEQFF			sliced_955e0f48-bea1-46cb-acd4-3c0ae51094f7.rna_seq.genomic.gdc_realn_unmapped.bam.tsv	CASSPSPSGRSDTQYF				CVVNSNSGYALNF	9
	sliced_4794e247-3ba9-48ce-abcc-29239af18234.rna_seq.genomic.gdc_realn.bam.tsv	CIVTMNRDDKIIF		sliced_4c5eb8fd-4870-478c-9740-8c36d23a73ec.rna_seq.genomic.gdc_realn_unmapped.bam.tsv	CGELNDMRF		sliced_d04b5ba1-e6b2-48f1-8d06-d0acad046a7d.rna_seq.genomic.gdc_realn.bam.tsv	CSARKTGFNEKLFF			sliced_955e0f48-bea1-46cb-acd4-3c0ae51094f7.rna_seq.genomic.gdc_realn_unmapped.bam.tsv	CASSEMRNTEAFF				CVVNTGFQKLVF	9
	sliced_4794e247-3ba9-48ce-abcc-29239af18234.rna_seq.genomic.gdc_realn.bam.tsv	CIVRVAPGTASKLTF		sliced_4c5eb8fd-4870-478c-9740-8c36d23a73ec.rna_seq.genomic.gdc_realn_unmapped.bam.tsv	CAFNNAGNMLTF		sliced_d04b5ba1-e6b2-48f1-8d06-d0acad046a7d.rna_seq.genomic.gdc_realn.bam.tsv	CSARASARQPQHF			sliced_955e0f48-bea1-46cb-acd4-3c0ae51094f7.rna_seq.genomic.gdc_realn_unmapped.bam.tsv	CARSPNKSRSSYKQYF				CVVNTGGFKTIF	18
	sliced_4794e247-3ba9-48ce-abcc-29239af18234.rna_seq.genomic.gdc_realn.bam.tsv	CIVRVAPGTASKLTF		sliced_4c5eb8fd-4870-478c-9740-8c36d23a73ec.rna_seq.genomic.gdc_realn_unmapped.bam.tsv	CALKGSARQLTF		sliced_d04b5ba1-e6b2-48f1-8d06-d0acad046a7d.rna_seq.genomic.gdc_realn.bam.tsv	CSARGRGWISQPQHF			sliced_955e0f48-bea1-46cb-acd4-3c0ae51094f7.rna_seq.genomic.gdc_realn_unmapped.bam.tsv	CASSYSYEQFF				CVVNTGNQFYF	18
	sliced_4794e247-3ba9-48ce-abcc-29239af18234.rna_seq.genomic.gdc_realn.bam.tsv	CIVRAPNKLVF		sliced_4c5eb8fd-4870-478c-9740-8c36d23a73ec.rna_seq.genomic.gdc_realn_unmapped.bam.tsv	CAMSAGLDFGNEKLTF		sliced_d04b5ba1-e6b2-48f1-8d06-d0acad046a7d.rna_seq.genomic.gdc_realn.bam.tsv	CSARDGVREVTDTQYF			sliced_955e0f48-bea1-46cb-acd4-3c0ae51094f7.rna_seq.genomic.gdc_realn_unmapped.bam.tsv	CATSRVRGNYNEQFF				CVVNTNAGKSTF	27
	sliced_4794e247-3ba9-48ce-abcc-29239af18234.rna_seq.genomic.gdc_realn.bam.tsv	CIVRVARYGGSQGNLIF		sliced_4c5eb8fd-4870-478c-9740-8c36d23a73ec.rna_seq.genomic.gdc_realn_unmapped.bam.tsv	CAASGRGDKIIF		sliced_d04b5ba1-e6b2-48f1-8d06-d0acad046a7d.rna_seq.genomic.gdc_realn.bam.tsv	CSARATEFYGYTF			sliced_955e0f48-bea1-46cb-acd4-3c0ae51094f7.rna_seq.genomic.gdc_realn_unmapped.bam.tsv	CASNQQGNQPQHF				CVVNYGQNFVF	18
	sliced_4794e247-3ba9-48ce-abcc-29239af18234.rna_seq.genomic.gdc_realn.bam.tsv	CIVRVARYGGSQGNLIF		sliced_4c5eb8fd-4870-478c-9740-8c36d23a73ec.rna_seq.genomic.gdc_realn_unmapped.bam.tsv	CAVTNTGNQFYF		sliced_d04b5ba1-e6b2-48f1-8d06-d0acad046a7d.rna_seq.genomic.gdc_realn.bam.tsv	CSALPGLAGIQETQDF			sliced_955e0f48-bea1-46cb-acd4-3c0ae51094f7.rna_seq.genomic.gdc_realn_unmapped.bam.tsv	CSARRNVGGTDTQYF				CVVPNFGNEKLTF	9
	sliced_4794e247-3ba9-48ce-abcc-29239af18234.rna_seq.genomic.gdc_realn.bam.tsv	CIVRVVLVGSGGSNYKLTF		sliced_4c5eb8fd-4870-478c-9740-8c36d23a73ec.rna_seq.genomic.gdc_realn_unmapped.bam.tsv	CAVIYGGSQGNLIF		sliced_d04b5ba1-e6b2-48f1-8d06-d0acad046a7d.rna_seq.genomic.gdc_realn.bam.tsv	CSAGLASFNEQFF			sliced_955e0f48-bea1-46cb-acd4-3c0ae51094f7.rna_seq.genomic.gdc_realn_unmapped.bam.tsv	CATSEQRRSEQFF				CVVRGQAGTALIF	9
	sliced_4794e247-3ba9-48ce-abcc-29239af18234.rna_seq.genomic.gdc_realn.bam.tsv	CIVRVGAIYNQGGKLIF		sliced_4c5eb8fd-4870-478c-9740-8c36d23a73ec.rna_seq.genomic.gdc_realn_unmapped.bam.tsv	CAVTGFQKLVF		sliced_d04b5ba1-e6b2-48f1-8d06-d0acad046a7d.rna_seq.genomic.gdc_realn.bam.tsv	CSARDRGGGEKLFF			sliced_955e0f48-bea1-46cb-acd4-3c0ae51094f7.rna_seq.genomic.gdc_realn_unmapped.bam.tsv	CASGLAGEFYNEQFF				CVVRSGGSYIPTF	9
	sliced_4794e247-3ba9-48ce-abcc-29239af18234.rna_seq.genomic.gdc_realn.bam.tsv	CIVRSDTGRRALTF		sliced_4c5eb8fd-4870-478c-9740-8c36d23a73ec.rna_seq.genomic.gdc_realn_unmapped.bam.tsv	CAGEEGSQGNLIF		sliced_d04b5ba1-e6b2-48f1-8d06-d0acad046a7d.rna_seq.genomic.gdc_realn.bam.tsv	CSAQTSGGVDTQYF			sliced_955e0f48-bea1-46cb-acd4-3c0ae51094f7.rna_seq.genomic.gdc_realn_unmapped.bam.tsv	CDSTIDRVQPQQF				CVVRSGGYNKLIF	9
	sliced_4794e247-3ba9-48ce-abcc-29239af18234.rna_seq.genomic.gdc_realn.bam.tsv	CIVRSDTGRRALTF		sliced_4c5eb8fd-4870-478c-9740-8c36d23a73ec.rna_seq.genomic.gdc_realn_unmapped.bam.tsv	CNERGLRHDYKLSF		sliced_d04b5ba1-e6b2-48f1-8d06-d0acad046a7d.rna_seq.genomic.gdc_realn.bam.tsv	CSARDSGTGSPDTQYF			sliced_955e0f48-bea1-46cb-acd4-3c0ae51094f7.rna_seq.genomic.gdc_realn_unmapped.bam.tsv	CASGLAGEFYNEQFF				CVVSANNAGNMLTF	9
	sliced_4794e247-3ba9-48ce-abcc-29239af18234.rna_seq.genomic.gdc_realn.bam.tsv	CAGAKTFNKFYF		sliced_4c5eb8fd-4870-478c-9740-8c36d23a73ec.rna_seq.genomic.gdc_realn_unmapped.bam.tsv	CCERVRYGGSQGNLIF		sliced_d04b5ba1-e6b2-48f1-8d06-d0acad046a7d.rna_seq.genomic.gdc_realn.bam.tsv	CSAIAGENYGYTF			sliced_955e0f48-bea1-46cb-acd4-3c0ae51094f7.rna_seq.genomic.gdc_realn_unmapped.bam.tsv	CASSQDSSTDTQYF				CVVSARSGGGADGLTF	9
	sliced_4794e247-3ba9-48ce-abcc-29239af18234.rna_seq.genomic.gdc_realn.bam.tsv	CAGYNTDKLIF		sliced_4c5eb8fd-4870-478c-9740-8c36d23a73ec.rna_seq.genomic.gdc_realn_unmapped.bam.tsv	CIGRYPGNQFYF		sliced_d04b5ba1-e6b2-48f1-8d06-d0acad046a7d.rna_seq.genomic.gdc_realn.bam.tsv	CSARKGRDSNQPQHF			sliced_955e0f48-bea1-46cb-acd4-3c0ae51094f7.rna_seq.genomic.gdc_realn_unmapped.bam.tsv	CASSFRGSAYNEQFF				CVVSDRGSTLGRLYF	63
	sliced_4794e247-3ba9-48ce-abcc-29239af18234.rna_seq.genomic.gdc_realn.bam.tsv	CAARGGADGRTF		sliced_4c5eb8fd-4870-478c-9740-8c36d23a73ec.rna_seq.genomic.gdc_realn_unmapped.bam.tsv	CGTENSSNTGKLIF		sliced_d04b5ba1-e6b2-48f1-8d06-d0acad046a7d.rna_seq.genomic.gdc_realn.bam.tsv	CSAISGTANYGYTF			sliced_955e0f48-bea1-46cb-acd4-3c0ae51094f7.rna_seq.genomic.gdc_realn_unmapped.bam.tsv	CSATLAGEGEQFF				CVVSGGGADGLTF	9
	sliced_4794e247-3ba9-48ce-abcc-29239af18234.rna_seq.genomic.gdc_realn.bam.tsv	CTSVQQAHDSWGKLQF		sliced_4c5eb8fd-4870-478c-9740-8c36d23a73ec.rna_seq.genomic.gdc_realn_unmapped.bam.tsv	CVVTEGATNKLIF		sliced_d04b5ba1-e6b2-48f1-8d06-d0acad046a7d.rna_seq.genomic.gdc_realn.bam.tsv	CSARPTGKLAFF			sliced_955e0f48-bea1-46cb-acd4-3c0ae51094f7.rna_seq.genomic.gdc_realn_unmapped.bam.tsv	CASSRGGGNQPQHF				CVVSLKTSYDKVIF	9
	sliced_4794e247-3ba9-48ce-abcc-29239af18234.rna_seq.genomic.gdc_realn.bam.tsv	CAAVSGAGSYQLTF		sliced_4c5eb8fd-4870-478c-9740-8c36d23a73ec.rna_seq.genomic.gdc_realn_unmapped.bam.tsv	CAMNRDDKIIF		sliced_d04b5ba1-e6b2-48f1-8d06-d0acad046a7d.rna_seq.genomic.gdc_realn.bam.tsv	CSARDGGNQPQHF			sliced_955e0f48-bea1-46cb-acd4-3c0ae51094f7.rna_seq.genomic.gdc_realn_unmapped.bam.tsv	CSATGLAGIYEQYF				CVVSRFTGGGNKLTF	9
	sliced_4794e247-3ba9-48ce-abcc-29239af18234.rna_seq.genomic.gdc_realn.bam.tsv	CSVLLCSKPRGGAQKLVF		sliced_4c5eb8fd-4870-478c-9740-8c36d23a73ec.rna_seq.genomic.gdc_realn_unmapped.bam.tsv	CAVNNDYKLSF		sliced_d04b5ba1-e6b2-48f1-8d06-d0acad046a7d.rna_seq.genomic.gdc_realn.bam.tsv	CSARAQGLAGGTDTQYF			sliced_955e0f48-bea1-46cb-acd4-3c0ae51094f7.rna_seq.genomic.gdc_realn_unmapped.bam.tsv	CASSKGRGYTF				CVVSSYSSASKIIF	9
	sliced_4794e247-3ba9-48ce-abcc-29239af18234.rna_seq.genomic.gdc_realn.bam.tsv	CAASANGNAGNMLTF		sliced_4c5eb8fd-4870-478c-9740-8c36d23a73ec.rna_seq.genomic.gdc_realn_unmapped.bam.tsv	CAVGLTGFQKLVF		sliced_d04b5ba1-e6b2-48f1-8d06-d0acad046a7d.rna_seq.genomic.gdc_realn.bam.tsv	CSAPGGYNEQFF			sliced_955e0f48-bea1-46cb-acd4-3c0ae51094f7.rna_seq.genomic.gdc_realn_unmapped.bam.tsv	CASSLGGNEQFF				CVVTNTGNQFYF	18
	sliced_4794e247-3ba9-48ce-abcc-29239af18234.rna_seq.genomic.gdc_realn.bam.tsv	CAASEDNAGNMLTF		sliced_4c5eb8fd-4870-478c-9740-8c36d23a73ec.rna_seq.genomic.gdc_realn_unmapped.bam.tsv	CAVRDEANQAGTALIF		sliced_d04b5ba1-e6b2-48f1-8d06-d0acad046a7d.rna_seq.genomic.gdc_realn.bam.tsv	CSAGLAGGGTQYF			sliced_955e0f48-bea1-46cb-acd4-3c0ae51094f7.rna_seq.genomic.gdc_realn_unmapped.bam.tsv	CASSLARTGIDEQFF				CVVTQTGANNLFF	9
	sliced_4794e247-3ba9-48ce-abcc-29239af18234.rna_seq.genomic.gdc_realn.bam.tsv	CAARSTGNQFYF		sliced_d113e7cb-cff3-4c71-88d9-a8f1440ae7c8.rna_seq.genomic.gdc_realn_unmapped.bam.tsv	CAFMKHRGGHNNNDMRF		sliced_d04b5ba1-e6b2-48f1-8d06-d0acad046a7d.rna_seq.genomic.gdc_realn.bam.tsv	CSARGDRVRGYTF			sliced_955e0f48-bea1-46cb-acd4-3c0ae51094f7.rna_seq.genomic.gdc_realn_unmapped.bam.tsv	CASSFVAAAGEQYF				CVVTRYGNKLVF	9
	sliced_4794e247-3ba9-48ce-abcc-29239af18234.rna_seq.genomic.gdc_realn.bam.tsv	CAASEGSGTYKYIF		sliced_d113e7cb-cff3-4c71-88d9-a8f1440ae7c8.rna_seq.genomic.gdc_realn_unmapped.bam.tsv	CALSEVLATGNQFYF		sliced_d04b5ba1-e6b2-48f1-8d06-d0acad046a7d.rna_seq.genomic.gdc_realn.bam.tsv	CSARTQGNGNTIYF			sliced_955e0f48-bea1-46cb-acd4-3c0ae51094f7.rna_seq.genomic.gdc_realn_unmapped.bam.tsv	CASSLVSGSSNEQFF
	sliced_4794e247-3ba9-48ce-abcc-29239af18234.rna_seq.genomic.gdc_realn.bam.tsv	CIPDAGNMLTF		sliced_d113e7cb-cff3-4c71-88d9-a8f1440ae7c8.rna_seq.genomic.gdc_realn_unmapped.bam.tsv	CLVLGLTGGGNKLTF		sliced_d04b5ba1-e6b2-48f1-8d06-d0acad046a7d.rna_seq.genomic.gdc_realn.bam.tsv	CSASSGRVRNTIYF			sliced_955e0f48-bea1-46cb-acd4-3c0ae51094f7.rna_seq.genomic.gdc_realn_unmapped.bam.tsv	CAISPSSGANVLTF
	sliced_4794e247-3ba9-48ce-abcc-29239af18234.rna_seq.genomic.gdc_realn.bam.tsv	CIPDAGNMLTF		sliced_d113e7cb-cff3-4c71-88d9-a8f1440ae7c8.rna_seq.genomic.gdc_realn_unmapped.bam.tsv	CAVRDDMRF		sliced_d04b5ba1-e6b2-48f1-8d06-d0acad046a7d.rna_seq.genomic.gdc_realn.bam.tsv	CSARGPRPYTQYF			sliced_955e0f48-bea1-46cb-acd4-3c0ae51094f7.rna_seq.genomic.gdc_realn_unmapped.bam.tsv	CATDQGKSNQPQHF
	sliced_4794e247-3ba9-48ce-abcc-29239af18234.rna_seq.genomic.gdc_realn.bam.tsv	CGAVVQGGSEKLVF		sliced_d113e7cb-cff3-4c71-88d9-a8f1440ae7c8.rna_seq.genomic.gdc_realn_unmapped.bam.tsv	CADGNKFYF		sliced_d04b5ba1-e6b2-48f1-8d06-d0acad046a7d.rna_seq.genomic.gdc_realn.bam.tsv	CSASGTGVYNEQIF			sliced_955e0f48-bea1-46cb-acd4-3c0ae51094f7.rna_seq.genomic.gdc_realn_unmapped.bam.tsv	CASRGGRNTEAFF
	sliced_4794e247-3ba9-48ce-abcc-29239af18234.rna_seq.genomic.gdc_realn.bam.tsv	CAGGTSYGKLTF		sliced_d113e7cb-cff3-4c71-88d9-a8f1440ae7c8.rna_seq.genomic.gdc_realn_unmapped.bam.tsv	CAMTHSGGSNYKLTF		sliced_d04b5ba1-e6b2-48f1-8d06-d0acad046a7d.rna_seq.genomic.gdc_realn.bam.tsv	CSASTRGTSGRVETQYF			sliced_955e0f48-bea1-46cb-acd4-3c0ae51094f7.rna_seq.genomic.gdc_realn_unmapped.bam.tsv	CASGLAGEFYNEQFF
	sliced_4794e247-3ba9-48ce-abcc-29239af18234.rna_seq.genomic.gdc_realn.bam.tsv	CAGGDKIIF		sliced_d113e7cb-cff3-4c71-88d9-a8f1440ae7c8.rna_seq.genomic.gdc_realn_unmapped.bam.tsv	CVGLDNNNDMRF		sliced_d04b5ba1-e6b2-48f1-8d06-d0acad046a7d.rna_seq.genomic.gdc_realn.bam.tsv	CSALGTSGNQETQYF			sliced_955e0f48-bea1-46cb-acd4-3c0ae51094f7.rna_seq.genomic.gdc_realn_unmapped.bam.tsv	CASSLTRGGPTDTQYF
	sliced_4794e247-3ba9-48ce-abcc-29239af18234.rna_seq.genomic.gdc_realn.bam.tsv	CAGGDKIIF		sliced_d113e7cb-cff3-4c71-88d9-a8f1440ae7c8.rna_seq.genomic.gdc_realn_unmapped.bam.tsv	CATDAVDSSYKLIF		sliced_d04b5ba1-e6b2-48f1-8d06-d0acad046a7d.rna_seq.genomic.gdc_realn.bam.tsv	CSAYSGTGAVNYGYTF			sliced_955e0f48-bea1-46cb-acd4-3c0ae51094f7.rna_seq.genomic.gdc_realn_unmapped.bam.tsv	CASSPSGGLTSYEQYF
	sliced_4794e247-3ba9-48ce-abcc-29239af18234.rna_seq.genomic.gdc_realn.bam.tsv	CAVADNNDMRF		sliced_dc8bb6fb-66c1-427c-9220-ab246143db00.rna_seq.genomic.gdc_realn_unmapped.bam.tsv	CAAHGGTGFQKLVF		sliced_d04b5ba1-e6b2-48f1-8d06-d0acad046a7d.rna_seq.genomic.gdc_realn.bam.tsv	CSAREPTPTDTQYF			sliced_955e0f48-bea1-46cb-acd4-3c0ae51094f7.rna_seq.genomic.gdc_realn_unmapped.bam.tsv	CASSLAGLAASTDTQYF
	sliced_4794e247-3ba9-48ce-abcc-29239af18234.rna_seq.genomic.gdc_realn.bam.tsv	CAVADNNDKRF		sliced_dc8bb6fb-66c1-427c-9220-ab246143db00.rna_seq.genomic.gdc_realn_unmapped.bam.tsv	CAAHNAGNMLTF		sliced_d04b5ba1-e6b2-48f1-8d06-d0acad046a7d.rna_seq.genomic.gdc_realn.bam.tsv	CSARIAGLAGVVADTQYF			sliced_955e0f48-bea1-46cb-acd4-3c0ae51094f7.rna_seq.genomic.gdc_realn_unmapped.bam.tsv	CASPAGAQSGANVLTF
	sliced_4794e247-3ba9-48ce-abcc-29239af18234.rna_seq.genomic.gdc_realn.bam.tsv	CAFMKLQGGSEKLVF		sliced_dc8bb6fb-66c1-427c-9220-ab246143db00.rna_seq.genomic.gdc_realn_unmapped.bam.tsv	CALSEAGDDKIIF		sliced_d04b5ba1-e6b2-48f1-8d06-d0acad046a7d.rna_seq.genomic.gdc_realn.bam.tsv	CSARDRPGGAGEQFF			sliced_794e95f4-8bdb-4d9d-939b-184c4f9aee6b.rna_seq.genomic.gdc_realn_unmapped.bam.tsv	CASSWTSGSSYEQYF
	sliced_4794e247-3ba9-48ce-abcc-29239af18234.rna_seq.genomic.gdc_realn.bam.tsv	CAFMKLQGGSEKLVF		sliced_dc8bb6fb-66c1-427c-9220-ab246143db00.rna_seq.genomic.gdc_realn_unmapped.bam.tsv	CAVRGPSGAGSYQLTF		sliced_d04b5ba1-e6b2-48f1-8d06-d0acad046a7d.rna_seq.genomic.gdc_realn.bam.tsv	CSARDGLAGAYQETQYF			sliced_794e95f4-8bdb-4d9d-939b-184c4f9aee6b.rna_seq.genomic.gdc_realn_unmapped.bam.tsv	CASSQSVVRGAETQYF
	sliced_4794e247-3ba9-48ce-abcc-29239af18234.rna_seq.genomic.gdc_realn.bam.tsv	CIKSRLTF		sliced_3c6c0185-4946-4c5f-93a2-cee0a2b61df4.rna_seq.genomic.gdc_realn_unmapped.bam.tsv	CAVEGGGSYIPTF		sliced_d04b5ba1-e6b2-48f1-8d06-d0acad046a7d.rna_seq.genomic.gdc_realn.bam.tsv	CSARDPNGGATDTQYF			sliced_794e95f4-8bdb-4d9d-939b-184c4f9aee6b.rna_seq.genomic.gdc_realn_unmapped.bam.tsv	CASSQAGTGGSYGYTF
	sliced_4794e247-3ba9-48ce-abcc-29239af18234.rna_seq.genomic.gdc_realn.bam.tsv	CACLTSGTYKYIF		sliced_56b5f24c-6220-48ad-afd3-f39022855f6c.rna_seq.genomic.gdc_realn_unmapped.bam.tsv	CVVIPFGGGYNKLIF		sliced_d04b5ba1-e6b2-48f1-8d06-d0acad046a7d.rna_seq.genomic.gdc_realn.bam.tsv	CSASGFGGRGRKFNDNEQFF			sliced_794e95f4-8bdb-4d9d-939b-184c4f9aee6b.rna_seq.genomic.gdc_realn_unmapped.bam.tsv	CREWKHHIF
	sliced_4794e247-3ba9-48ce-abcc-29239af18234.rna_seq.genomic.gdc_realn.bam.tsv	CALQSNYQLIW		sliced_56b5f24c-6220-48ad-afd3-f39022855f6c.rna_seq.genomic.gdc_realn_unmapped.bam.tsv	CALEDTGRRALTF		sliced_d04b5ba1-e6b2-48f1-8d06-d0acad046a7d.rna_seq.genomic.gdc_realn.bam.tsv	CASSKNNLGTDTQYF			sliced_794e95f4-8bdb-4d9d-939b-184c4f9aee6b.rna_seq.genomic.gdc_realn_unmapped.bam.tsv	CASSRDSPADEQFF
	sliced_4794e247-3ba9-48ce-abcc-29239af18234.rna_seq.genomic.gdc_realn.bam.tsv	CAHGGNKLVF		sliced_56b5f24c-6220-48ad-afd3-f39022855f6c.rna_seq.genomic.gdc_realn_unmapped.bam.tsv	CALSRGYQKVTF		sliced_d04b5ba1-e6b2-48f1-8d06-d0acad046a7d.rna_seq.genomic.gdc_realn.bam.tsv	CISVPAAKVLGGPINSPLHF			sliced_794e95f4-8bdb-4d9d-939b-184c4f9aee6b.rna_seq.genomic.gdc_realn_unmapped.bam.tsv	CASSWPGRVHEQYF
	sliced_4794e247-3ba9-48ce-abcc-29239af18234.rna_seq.genomic.gdc_realn.bam.tsv	CISVLIGATPGNQFYF		sliced_56b5f24c-6220-48ad-afd3-f39022855f6c.rna_seq.genomic.gdc_realn_unmapped.bam.tsv	CAASIMWDMRF		sliced_d04b5ba1-e6b2-48f1-8d06-d0acad046a7d.rna_seq.genomic.gdc_realn.bam.tsv	CASSKSVRTLMWSQPQHF			sliced_794e95f4-8bdb-4d9d-939b-184c4f9aee6b.rna_seq.genomic.gdc_realn_unmapped.bam.tsv	CSLHRGIYEQYF
	sliced_4794e247-3ba9-48ce-abcc-29239af18234.rna_seq.genomic.gdc_realn.bam.tsv	CAAPNFGNEKLTF		sliced_56b5f24c-6220-48ad-afd3-f39022855f6c.rna_seq.genomic.gdc_realn_unmapped.bam.tsv	CALTPNTGNQFYF		sliced_d04b5ba1-e6b2-48f1-8d06-d0acad046a7d.rna_seq.genomic.gdc_realn.bam.tsv	CASSLRNEKLFF			sliced_794e95f4-8bdb-4d9d-939b-184c4f9aee6b.rna_seq.genomic.gdc_realn_unmapped.bam.tsv	CASKPRQGRNDEQFF
	sliced_4794e247-3ba9-48ce-abcc-29239af18234.rna_seq.genomic.gdc_realn.bam.tsv	CAVDMGNNDMRF		sliced_56b5f24c-6220-48ad-afd3-f39022855f6c.rna_seq.genomic.gdc_realn_unmapped.bam.tsv	CAGHSLKTSYDKVIF		sliced_d04b5ba1-e6b2-48f1-8d06-d0acad046a7d.rna_seq.genomic.gdc_realn.bam.tsv	CASSQSSRGVEPQHF			sliced_794e95f4-8bdb-4d9d-939b-184c4f9aee6b.rna_seq.genomic.gdc_realn_unmapped.bam.tsv	CASSLHPGELFF
	sliced_4794e247-3ba9-48ce-abcc-29239af18234.rna_seq.genomic.gdc_realn.bam.tsv	CHLLLCRGHPNLFGNEKLTF		sliced_56b5f24c-6220-48ad-afd3-f39022855f6c.rna_seq.genomic.gdc_realn_unmapped.bam.tsv	CAVTTLYNTDKLIF		sliced_d04b5ba1-e6b2-48f1-8d06-d0acad046a7d.rna_seq.genomic.gdc_realn.bam.tsv	CASSHRWQGGPKPQHF			sliced_794e95f4-8bdb-4d9d-939b-184c4f9aee6b.rna_seq.genomic.gdc_realn_unmapped.bam.tsv	CASSWTSGSSYEQYF
	sliced_4794e247-3ba9-48ce-abcc-29239af18234.rna_seq.genomic.gdc_realn.bam.tsv	CAVDDNARLMF		sliced_6fe785e1-cde5-4bd6-8b7c-b9543d53fa6b.rna_seq.genomic.gdc_realn_unmapped.bam.tsv	CIVRAPVVSSGTYKYIF		sliced_d04b5ba1-e6b2-48f1-8d06-d0acad046a7d.rna_seq.genomic.gdc_realn.bam.tsv	CISAPADKYSWGREGRAEAFF			sliced_794e95f4-8bdb-4d9d-939b-184c4f9aee6b.rna_seq.genomic.gdc_realn_unmapped.bam.tsv	CASSGAGILGAFF
	sliced_4794e247-3ba9-48ce-abcc-29239af18234.rna_seq.genomic.gdc_realn.bam.tsv	CHLLLCRGLAGGGSEKLVF		sliced_d64386a4-484b-4057-995d-bea7ce3049ec.rna_seq.genomic.gdc_realn_unmapped.bam.tsv	CAVSDPGYSTLTF		sliced_d04b5ba1-e6b2-48f1-8d06-d0acad046a7d.rna_seq.genomic.gdc_realn.bam.tsv	CATSDLSSGTQYF			sliced_794e95f4-8bdb-4d9d-939b-184c4f9aee6b.rna_seq.genomic.gdc_realn_unmapped.bam.tsv	CASSDGVYEQYF
	sliced_4794e247-3ba9-48ce-abcc-29239af18234.rna_seq.genomic.gdc_realn.bam.tsv	CAVDMGNNDMRF		sliced_d64386a4-484b-4057-995d-bea7ce3049ec.rna_seq.genomic.gdc_realn_unmapped.bam.tsv	CGADSRGGADGLTF		sliced_d04b5ba1-e6b2-48f1-8d06-d0acad046a7d.rna_seq.genomic.gdc_realn.bam.tsv	CATSDPHTEAFF			sliced_794e95f4-8bdb-4d9d-939b-184c4f9aee6b.rna_seq.genomic.gdc_realn_unmapped.bam.tsv	CASSLGGYNQPQHF
	sliced_4794e247-3ba9-48ce-abcc-29239af18234.rna_seq.genomic.gdc_realn.bam.tsv	CAVDLYNAGNMLTF		sliced_d64386a4-484b-4057-995d-bea7ce3049ec.rna_seq.genomic.gdc_realn_unmapped.bam.tsv	CAEIYNTNAGKSTF		sliced_d04b5ba1-e6b2-48f1-8d06-d0acad046a7d.rna_seq.genomic.gdc_realn.bam.tsv	CATSGDNEQFF			sliced_794e95f4-8bdb-4d9d-939b-184c4f9aee6b.rna_seq.genomic.gdc_realn_unmapped.bam.tsv	CISVPAAKWLILNYGYTF
	sliced_4794e247-3ba9-48ce-abcc-29239af18234.rna_seq.genomic.gdc_realn.bam.tsv	CASGNQFYF		sliced_d64386a4-484b-4057-995d-bea7ce3049ec.rna_seq.genomic.gdc_realn_unmapped.bam.tsv	CAVGAGDKIIF		sliced_d04b5ba1-e6b2-48f1-8d06-d0acad046a7d.rna_seq.genomic.gdc_realn.bam.tsv	CATSGQINQPQHF			sliced_794e95f4-8bdb-4d9d-939b-184c4f9aee6b.rna_seq.genomic.gdc_realn_unmapped.bam.tsv	CASSESTGNSPLHF
	sliced_4794e247-3ba9-48ce-abcc-29239af18234.rna_seq.genomic.gdc_realn.bam.tsv	CAVRRGTGYALNF		sliced_d64386a4-484b-4057-995d-bea7ce3049ec.rna_seq.genomic.gdc_realn_unmapped.bam.tsv	CAVGGSQGNLIF		sliced_d04b5ba1-e6b2-48f1-8d06-d0acad046a7d.rna_seq.genomic.gdc_realn.bam.tsv	CHQRRQVPGPQHF			sliced_794e95f4-8bdb-4d9d-939b-184c4f9aee6b.rna_seq.genomic.gdc_realn_unmapped.bam.tsv	CASSPGTSGDHLWYQETQYF
	sliced_4794e247-3ba9-48ce-abcc-29239af18234.rna_seq.genomic.gdc_realn.bam.tsv	CAPGGGADGLTF		sliced_d64386a4-484b-4057-995d-bea7ce3049ec.rna_seq.genomic.gdc_realn_unmapped.bam.tsv	CALIKRTGGFKTIF		sliced_d04b5ba1-e6b2-48f1-8d06-d0acad046a7d.rna_seq.genomic.gdc_realn.bam.tsv	CATSAGEAGGPGANVLTF			sliced_794e95f4-8bdb-4d9d-939b-184c4f9aee6b.rna_seq.genomic.gdc_realn_unmapped.bam.tsv	CASTQTVYNTEAFF
	sliced_4794e247-3ba9-48ce-abcc-29239af18234.rna_seq.genomic.gdc_realn.bam.tsv	CAYNFNKFYF		sliced_f5e36121-3bd4-4e29-a639-c2743e6ca530.rna_seq.genomic.gdc_realn_unmapped.bam.tsv	CALAMNTGFQKLVF		sliced_d04b5ba1-e6b2-48f1-8d06-d0acad046a7d.rna_seq.genomic.gdc_realn.bam.tsv	CHQPFAGDRGQVNTEAFF			sliced_794e95f4-8bdb-4d9d-939b-184c4f9aee6b.rna_seq.genomic.gdc_realn_unmapped.bam.tsv	CASSPAAGGRTYEQYF
	sliced_4794e247-3ba9-48ce-abcc-29239af18234.rna_seq.genomic.gdc_realn.bam.tsv	CAYNFNKFYF		sliced_f5e36121-3bd4-4e29-a639-c2743e6ca530.rna_seq.genomic.gdc_realn_unmapped.bam.tsv	CAVGLIYNQGGKLIF		sliced_d04b5ba1-e6b2-48f1-8d06-d0acad046a7d.rna_seq.genomic.gdc_realn.bam.tsv	CASSDWTNYGYTF			sliced_794e95f4-8bdb-4d9d-939b-184c4f9aee6b.rna_seq.genomic.gdc_realn_unmapped.bam.tsv	CSVTSGSNEQFF
	sliced_4794e247-3ba9-48ce-abcc-29239af18234.rna_seq.genomic.gdc_realn.bam.tsv	CAVRRGTGYALNF		sliced_f5e36121-3bd4-4e29-a639-c2743e6ca530.rna_seq.genomic.gdc_realn_unmapped.bam.tsv	CAMREGNNFNKFYF		sliced_d04b5ba1-e6b2-48f1-8d06-d0acad046a7d.rna_seq.genomic.gdc_realn.bam.tsv	CASSESPGRGTDTQYF			sliced_794e95f4-8bdb-4d9d-939b-184c4f9aee6b.rna_seq.genomic.gdc_realn_unmapped.bam.tsv	CASIQTGGTGELFF
	sliced_4794e247-3ba9-48ce-abcc-29239af18234.rna_seq.genomic.gdc_realn.bam.tsv	CAMTGETSGSRLTF		sliced_6f75fbf9-5020-401f-9999-ece17d93c08a.rna_seq.genomic.gdc_realn_unmapped.bam.tsv	CAASAGGGADGLTF		sliced_d04b5ba1-e6b2-48f1-8d06-d0acad046a7d.rna_seq.genomic.gdc_realn.bam.tsv	CASSESRGRGRTEAFF			sliced_794e95f4-8bdb-4d9d-939b-184c4f9aee6b.rna_seq.genomic.gdc_realn_unmapped.bam.tsv	CASSLGLAGVDTGELFF
	sliced_4794e247-3ba9-48ce-abcc-29239af18234.rna_seq.genomic.gdc_realn.bam.tsv	CAMTVETSGSRLTF		sliced_6f75fbf9-5020-401f-9999-ece17d93c08a.rna_seq.genomic.gdc_realn_unmapped.bam.tsv	CAPYSGGGADGLTF		sliced_d04b5ba1-e6b2-48f1-8d06-d0acad046a7d.rna_seq.genomic.gdc_realn.bam.tsv	CASSPGGVNYGYTF			sliced_794e95f4-8bdb-4d9d-939b-184c4f9aee6b.rna_seq.genomic.gdc_realn_unmapped.bam.tsv	CASSIRAVYNEQFF
	sliced_4794e247-3ba9-48ce-abcc-29239af18234.rna_seq.genomic.gdc_realn.bam.tsv	CAMTGETSGSRLTF		sliced_06fd8751-0470-48e3-83d1-378cf237de28.rna_seq.genomic.gdc_realn_unmapped.bam.tsv	CAVEGGGFKTIF		sliced_d04b5ba1-e6b2-48f1-8d06-d0acad046a7d.rna_seq.genomic.gdc_realn.bam.tsv	CASIGRAPNSGANVLTF			sliced_794e95f4-8bdb-4d9d-939b-184c4f9aee6b.rna_seq.genomic.gdc_realn_unmapped.bam.tsv	CASSENRRNEQYF
	sliced_4794e247-3ba9-48ce-abcc-29239af18234.rna_seq.genomic.gdc_realn.bam.tsv	CIVRVVETSGSRLTF		sliced_15abb73d-81fe-426f-8ecf-350f02b839fc.rna_seq.genomic.gdc_realn_unmapped.bam.tsv	CLVTRDNDMRF		sliced_d04b5ba1-e6b2-48f1-8d06-d0acad046a7d.rna_seq.genomic.gdc_realn.bam.tsv	CAISLFYNTEAFF			sliced_794e95f4-8bdb-4d9d-939b-184c4f9aee6b.rna_seq.genomic.gdc_realn_unmapped.bam.tsv	CASTLTSGSGIQYF
	sliced_4794e247-3ba9-48ce-abcc-29239af18234.rna_seq.genomic.gdc_realn.bam.tsv	CAMTGETSGSRLTF		sliced_15abb73d-81fe-426f-8ecf-350f02b839fc.rna_seq.genomic.gdc_realn_unmapped.bam.tsv	CAVVNDMRF		sliced_d04b5ba1-e6b2-48f1-8d06-d0acad046a7d.rna_seq.genomic.gdc_realn.bam.tsv	CASSSRGSNQPQHF			sliced_794e95f4-8bdb-4d9d-939b-184c4f9aee6b.rna_seq.genomic.gdc_realn_unmapped.bam.tsv	CASSLFVNNEQFF
	sliced_4794e247-3ba9-48ce-abcc-29239af18234.rna_seq.genomic.gdc_realn.bam.tsv	CAMTGVTSGSRLTF		sliced_15abb73d-81fe-426f-8ecf-350f02b839fc.rna_seq.genomic.gdc_realn_unmapped.bam.tsv	CAGRDPPKDTGFQKLVF		sliced_d04b5ba1-e6b2-48f1-8d06-d0acad046a7d.rna_seq.genomic.gdc_realn.bam.tsv	CASSLYVSSYNEQFF			sliced_794e95f4-8bdb-4d9d-939b-184c4f9aee6b.rna_seq.genomic.gdc_realn_unmapped.bam.tsv	CASSWDTAYEQYF
	sliced_4794e247-3ba9-48ce-abcc-29239af18234.rna_seq.genomic.gdc_realn.bam.tsv	CAVATQGGSEKLVF		sliced_15abb73d-81fe-426f-8ecf-350f02b839fc.rna_seq.genomic.gdc_realn_unmapped.bam.tsv	CAVALHGGSQGNLIF		sliced_d04b5ba1-e6b2-48f1-8d06-d0acad046a7d.rna_seq.genomic.gdc_realn.bam.tsv	CASKVGMGHADEQFF			sliced_794e95f4-8bdb-4d9d-939b-184c4f9aee6b.rna_seq.genomic.gdc_realn_unmapped.bam.tsv	CASSDAPSGRYYNEQFF
	sliced_4794e247-3ba9-48ce-abcc-29239af18234.rna_seq.genomic.gdc_realn.bam.tsv	CAENMLSGANSKLTF		sliced_15abb73d-81fe-426f-8ecf-350f02b839fc.rna_seq.genomic.gdc_realn_unmapped.bam.tsv	CAEQGTGGGNKLTF		sliced_d04b5ba1-e6b2-48f1-8d06-d0acad046a7d.rna_seq.genomic.gdc_realn.bam.tsv	CASSFIGQSYGYTF			sliced_794e95f4-8bdb-4d9d-939b-184c4f9aee6b.rna_seq.genomic.gdc_realn_unmapped.bam.tsv	CASSLNRAPWDTIYF
	sliced_4794e247-3ba9-48ce-abcc-29239af18234.rna_seq.genomic.gdc_realn.bam.tsv	CAVSGGANSKLTF		sliced_15abb73d-81fe-426f-8ecf-350f02b839fc.rna_seq.genomic.gdc_realn_unmapped.bam.tsv	CLLLLRCVAGSARQLTF		sliced_d04b5ba1-e6b2-48f1-8d06-d0acad046a7d.rna_seq.genomic.gdc_realn.bam.tsv	CASSFGRTGVEQFF			sliced_794e95f4-8bdb-4d9d-939b-184c4f9aee6b.rna_seq.genomic.gdc_realn_unmapped.bam.tsv	CVSLCQQQTDRLVVPYEQYF
	sliced_4794e247-3ba9-48ce-abcc-29239af18234.rna_seq.genomic.gdc_realn.bam.tsv	CAGSGGANSKLTF		sliced_15abb73d-81fe-426f-8ecf-350f02b839fc.rna_seq.genomic.gdc_realn_unmapped.bam.tsv	CAVIPEGDYKLSF		sliced_d04b5ba1-e6b2-48f1-8d06-d0acad046a7d.rna_seq.genomic.gdc_realn.bam.tsv	CASSLKYTSDTQYF			sliced_794e95f4-8bdb-4d9d-939b-184c4f9aee6b.rna_seq.genomic.gdc_realn_unmapped.bam.tsv	CASRVSGESYEQYF
	sliced_4794e247-3ba9-48ce-abcc-29239af18234.rna_seq.genomic.gdc_realn.bam.tsv	CAFMNSGANSKLTF		sliced_15abb73d-81fe-426f-8ecf-350f02b839fc.rna_seq.genomic.gdc_realn_unmapped.bam.tsv	CATGFQKLVF		sliced_d04b5ba1-e6b2-48f1-8d06-d0acad046a7d.rna_seq.genomic.gdc_realn.bam.tsv	CASSLGQITDTQYF			sliced_794e95f4-8bdb-4d9d-939b-184c4f9aee6b.rna_seq.genomic.gdc_realn_unmapped.bam.tsv	CSGTSGINEQFF
	sliced_4794e247-3ba9-48ce-abcc-29239af18234.rna_seq.genomic.gdc_realn.bam.tsv	CATQGAQKLVF		sliced_15abb73d-81fe-426f-8ecf-350f02b839fc.rna_seq.genomic.gdc_realn_unmapped.bam.tsv	CAMREREETSGSRLTF		sliced_d04b5ba1-e6b2-48f1-8d06-d0acad046a7d.rna_seq.genomic.gdc_realn.bam.tsv	CASSFSEQVPLAFF			sliced_794e95f4-8bdb-4d9d-939b-184c4f9aee6b.rna_seq.genomic.gdc_realn_unmapped.bam.tsv	CASSLFTGGYEQYF
	sliced_4794e247-3ba9-48ce-abcc-29239af18234.rna_seq.genomic.gdc_realn.bam.tsv	CATDLIQGAQKLVF		sliced_15abb73d-81fe-426f-8ecf-350f02b839fc.rna_seq.genomic.gdc_realn_unmapped.bam.tsv	CAEQNDYKLSF		sliced_d04b5ba1-e6b2-48f1-8d06-d0acad046a7d.rna_seq.genomic.gdc_realn.bam.tsv	CASSRYDPDRGVTQYF			sliced_794e95f4-8bdb-4d9d-939b-184c4f9aee6b.rna_seq.genomic.gdc_realn_unmapped.bam.tsv	CASSEVPGLAGGGDNEQFF
	sliced_4794e247-3ba9-48ce-abcc-29239af18234.rna_seq.genomic.gdc_realn.bam.tsv	CAMRTIIQGAQKLVF		sliced_15abb73d-81fe-426f-8ecf-350f02b839fc.rna_seq.genomic.gdc_realn_unmapped.bam.tsv	CVVNPGTGGFKTIF		sliced_d04b5ba1-e6b2-48f1-8d06-d0acad046a7d.rna_seq.genomic.gdc_realn.bam.tsv	CASSRDGFNQPQHF			sliced_794e95f4-8bdb-4d9d-939b-184c4f9aee6b.rna_seq.genomic.gdc_realn_unmapped.bam.tsv	CASSYTYEQYF
	sliced_4794e247-3ba9-48ce-abcc-29239af18234.rna_seq.genomic.gdc_realn.bam.tsv	CAASAGIQGAQKLVF		sliced_37e3d0ad-7cd1-4bfb-b9de-f6908ae79e25.rna_seq.genomic.gdc_realn_unmapped.bam.tsv	CAMREPYASNDYKLSF		sliced_d04b5ba1-e6b2-48f1-8d06-d0acad046a7d.rna_seq.genomic.gdc_realn.bam.tsv	CASSVGGSNQPQHF			sliced_794e95f4-8bdb-4d9d-939b-184c4f9aee6b.rna_seq.genomic.gdc_realn_unmapped.bam.tsv	CASSGGGLMNTDAFF
	sliced_4794e247-3ba9-48ce-abcc-29239af18234.rna_seq.genomic.gdc_realn.bam.tsv	CAGAGIQGAQKLVF		sliced_37e3d0ad-7cd1-4bfb-b9de-f6908ae79e25.rna_seq.genomic.gdc_realn_unmapped.bam.tsv	CAVTDSGNTPLVF		sliced_d04b5ba1-e6b2-48f1-8d06-d0acad046a7d.rna_seq.genomic.gdc_realn.bam.tsv	CASSYNRYNQPQHF			sliced_794e95f4-8bdb-4d9d-939b-184c4f9aee6b.rna_seq.genomic.gdc_realn_unmapped.bam.tsv	CASSGGGLMNTEAFF
	sliced_4794e247-3ba9-48ce-abcc-29239af18234.rna_seq.genomic.gdc_realn.bam.tsv	CIVRGSLGAQKLVF		sliced_37e3d0ad-7cd1-4bfb-b9de-f6908ae79e25.rna_seq.genomic.gdc_realn_unmapped.bam.tsv	CAVIRMDSSYKLSF		sliced_d04b5ba1-e6b2-48f1-8d06-d0acad046a7d.rna_seq.genomic.gdc_realn.bam.tsv	CASSFGGISTDTQYF			sliced_794e95f4-8bdb-4d9d-939b-184c4f9aee6b.rna_seq.genomic.gdc_realn_unmapped.bam.tsv	CSGGRGASEAFF
	sliced_4794e247-3ba9-48ce-abcc-29239af18234.rna_seq.genomic.gdc_realn.bam.tsv	CAGLNSGGSNYKLTF		sliced_37e3d0ad-7cd1-4bfb-b9de-f6908ae79e25.rna_seq.genomic.gdc_realn_unmapped.bam.tsv	CAADTDKLIF		sliced_d04b5ba1-e6b2-48f1-8d06-d0acad046a7d.rna_seq.genomic.gdc_realn.bam.tsv	CASRGQGDNEQFF			sliced_794e95f4-8bdb-4d9d-939b-184c4f9aee6b.rna_seq.genomic.gdc_realn_unmapped.bam.tsv	CASSQYAGANNEQFF
	sliced_4794e247-3ba9-48ce-abcc-29239af18234.rna_seq.genomic.gdc_realn.bam.tsv	CAVRGWNSGGSNYKLTF		sliced_37e3d0ad-7cd1-4bfb-b9de-f6908ae79e25.rna_seq.genomic.gdc_realn_unmapped.bam.tsv	CAVKGRVGIQGAQKLVF		sliced_d04b5ba1-e6b2-48f1-8d06-d0acad046a7d.rna_seq.genomic.gdc_realn.bam.tsv	CASSSADSPLHF			sliced_794e95f4-8bdb-4d9d-939b-184c4f9aee6b.rna_seq.genomic.gdc_realn_unmapped.bam.tsv	CSVATDRGDYGYTF
	sliced_4794e247-3ba9-48ce-abcc-29239af18234.rna_seq.genomic.gdc_realn.bam.tsv	CAASATSGGSNYKLTF		sliced_37e3d0ad-7cd1-4bfb-b9de-f6908ae79e25.rna_seq.genomic.gdc_realn_unmapped.bam.tsv	CAFSNQAGTALIF		sliced_d04b5ba1-e6b2-48f1-8d06-d0acad046a7d.rna_seq.genomic.gdc_realn.bam.tsv	CATREGQGNEKLFF			sliced_794e95f4-8bdb-4d9d-939b-184c4f9aee6b.rna_seq.genomic.gdc_realn_unmapped.bam.tsv	CREAQRSRLHSQDPACRAW
	sliced_4794e247-3ba9-48ce-abcc-29239af18234.rna_seq.genomic.gdc_realn.bam.tsv	CAASATSGGSNYKLTF		sliced_37e3d0ad-7cd1-4bfb-b9de-f6908ae79e25.rna_seq.genomic.gdc_realn_unmapped.bam.tsv	CAASGSGTSYGKLTF		sliced_d04b5ba1-e6b2-48f1-8d06-d0acad046a7d.rna_seq.genomic.gdc_realn.bam.tsv	CASSSPRVSTEAFF			sliced_794e95f4-8bdb-4d9d-939b-184c4f9aee6b.rna_seq.genomic.gdc_realn_unmapped.bam.tsv	CASSYSYAERRDYEQYF
	sliced_4794e247-3ba9-48ce-abcc-29239af18234.rna_seq.genomic.gdc_realn.bam.tsv	CALIGRGGSNYKLTF		sliced_37e3d0ad-7cd1-4bfb-b9de-f6908ae79e25.rna_seq.genomic.gdc_realn_unmapped.bam.tsv	CALSEADNTDKLIF		sliced_d04b5ba1-e6b2-48f1-8d06-d0acad046a7d.rna_seq.genomic.gdc_realn.bam.tsv	CASRGLAGVETQYF			sliced_794e95f4-8bdb-4d9d-939b-184c4f9aee6b.rna_seq.genomic.gdc_realn_unmapped.bam.tsv	CATSDPGSPSEAFF
	sliced_4794e247-3ba9-48ce-abcc-29239af18234.rna_seq.genomic.gdc_realn.bam.tsv	CWAAGSSYKLTF		sliced_37e3d0ad-7cd1-4bfb-b9de-f6908ae79e25.rna_seq.genomic.gdc_realn_unmapped.bam.tsv	CAIIDYKLSF		sliced_d04b5ba1-e6b2-48f1-8d06-d0acad046a7d.rna_seq.genomic.gdc_realn.bam.tsv	CASSPTRIAEETQYF			sliced_794e95f4-8bdb-4d9d-939b-184c4f9aee6b.rna_seq.genomic.gdc_realn_unmapped.bam.tsv	CASSLGGGAFDEQFF
	sliced_4794e247-3ba9-48ce-abcc-29239af18234.rna_seq.genomic.gdc_realn.bam.tsv	CAEVNAGGTSYGKLTF		sliced_37e3d0ad-7cd1-4bfb-b9de-f6908ae79e25.rna_seq.genomic.gdc_realn_unmapped.bam.tsv	CAAPEKDFNKFYF		sliced_d04b5ba1-e6b2-48f1-8d06-d0acad046a7d.rna_seq.genomic.gdc_realn.bam.tsv	CASSLRTINNNEQFF			sliced_794e95f4-8bdb-4d9d-939b-184c4f9aee6b.rna_seq.genomic.gdc_realn_unmapped.bam.tsv	CISAPAVDRHSYEQYF
	sliced_4794e247-3ba9-48ce-abcc-29239af18234.rna_seq.genomic.gdc_realn.bam.tsv	CALKMDMAGGTSYGKLTF		sliced_37e3d0ad-7cd1-4bfb-b9de-f6908ae79e25.rna_seq.genomic.gdc_realn_unmapped.bam.tsv	CIVSPYNQGGKLIF		sliced_d04b5ba1-e6b2-48f1-8d06-d0acad046a7d.rna_seq.genomic.gdc_realn.bam.tsv	CASGAGGKRETQYF			sliced_f7eda66b-b6da-4662-9670-45d9f0ee3c52.rna_seq.genomic.gdc_realn_unmapped.bam.tsv	CASSIAHGDEQYF
	sliced_4794e247-3ba9-48ce-abcc-29239af18234.rna_seq.genomic.gdc_realn.bam.tsv	CAFGGTSYGKLTF		sliced_37e3d0ad-7cd1-4bfb-b9de-f6908ae79e25.rna_seq.genomic.gdc_realn_unmapped.bam.tsv	CAYRSLYGNKLVF		sliced_d04b5ba1-e6b2-48f1-8d06-d0acad046a7d.rna_seq.genomic.gdc_realn.bam.tsv	CASSFQDRANNEQFF			sliced_f7eda66b-b6da-4662-9670-45d9f0ee3c52.rna_seq.genomic.gdc_realn_unmapped.bam.tsv	CASSPALQAGEAEYF
	sliced_4794e247-3ba9-48ce-abcc-29239af18234.rna_seq.genomic.gdc_realn.bam.tsv	CAPQTSYDKGIF		sliced_37e3d0ad-7cd1-4bfb-b9de-f6908ae79e25.rna_seq.genomic.gdc_realn_unmapped.bam.tsv	CAGAYNTNAGKSTF		sliced_d04b5ba1-e6b2-48f1-8d06-d0acad046a7d.rna_seq.genomic.gdc_realn.bam.tsv	CASSLWDSGANVLTF			sliced_f7eda66b-b6da-4662-9670-45d9f0ee3c52.rna_seq.genomic.gdc_realn_unmapped.bam.tsv	CATSDRSAAGTQYF
	sliced_4794e247-3ba9-48ce-abcc-29239af18234.rna_seq.genomic.gdc_realn.bam.tsv	CTTASWSRSNTGNQFYF		sliced_37e3d0ad-7cd1-4bfb-b9de-f6908ae79e25.rna_seq.genomic.gdc_realn_unmapped.bam.tsv	CAVDYGGSQGNLIF		sliced_d04b5ba1-e6b2-48f1-8d06-d0acad046a7d.rna_seq.genomic.gdc_realn.bam.tsv	CASSFGRGTGELFF			sliced_f7eda66b-b6da-4662-9670-45d9f0ee3c52.rna_seq.genomic.gdc_realn_unmapped.bam.tsv	CASSERAGGRYEQYF
	sliced_4794e247-3ba9-48ce-abcc-29239af18234.rna_seq.genomic.gdc_realn.bam.tsv	CAPQIPNTGNQFYF		sliced_37e3d0ad-7cd1-4bfb-b9de-f6908ae79e25.rna_seq.genomic.gdc_realn_unmapped.bam.tsv	CAEILRADKLIF		sliced_d04b5ba1-e6b2-48f1-8d06-d0acad046a7d.rna_seq.genomic.gdc_realn.bam.tsv	CASSFKRGLGSGNTIYF			sliced_f7eda66b-b6da-4662-9670-45d9f0ee3c52.rna_seq.genomic.gdc_realn_unmapped.bam.tsv	CASSPTGGLGNNEQFF
	sliced_4794e247-3ba9-48ce-abcc-29239af18234.rna_seq.genomic.gdc_realn.bam.tsv	CTTASWSRSNTGNQFYF		sliced_bdc87af5-961a-4716-b55a-218bda5876d3.rna_seq.genomic.gdc_realn_unmapped.bam.tsv	CAFLDINYQLIW		sliced_d04b5ba1-e6b2-48f1-8d06-d0acad046a7d.rna_seq.genomic.gdc_realn.bam.tsv	CASSTPASGHYNEQFF			sliced_f7eda66b-b6da-4662-9670-45d9f0ee3c52.rna_seq.genomic.gdc_realn_unmapped.bam.tsv	CASRTGTSSYEQYF
	sliced_4794e247-3ba9-48ce-abcc-29239af18234.rna_seq.genomic.gdc_realn.bam.tsv	CAATIPNTGNQFYF		sliced_b6328a98-d9f1-4af4-910a-3f8c5ebc30eb.rna_seq.genomic.gdc_realn_unmapped.bam.tsv	CVVNQGTGGFKTIF		sliced_d04b5ba1-e6b2-48f1-8d06-d0acad046a7d.rna_seq.genomic.gdc_realn.bam.tsv	CASSLRSEQFF			sliced_f7eda66b-b6da-4662-9670-45d9f0ee3c52.rna_seq.genomic.gdc_realn_unmapped.bam.tsv	CASSPREGGRYEQYF
	sliced_4794e247-3ba9-48ce-abcc-29239af18234.rna_seq.genomic.gdc_realn.bam.tsv	CAVNTGNQFYF		sliced_81ba8248-e88e-4bba-8ee3-b3248ace579b.rna_seq.genomic.gdc_realn_unmapped.bam.tsv	CALSSNTGKLIF		sliced_d04b5ba1-e6b2-48f1-8d06-d0acad046a7d.rna_seq.genomic.gdc_realn.bam.tsv	CASSSGSGGAGNTIYF			sliced_f7eda66b-b6da-4662-9670-45d9f0ee3c52.rna_seq.genomic.gdc_realn_unmapped.bam.tsv	CSVEGGLGSYEQYF
	sliced_4794e247-3ba9-48ce-abcc-29239af18234.rna_seq.genomic.gdc_realn.bam.tsv	CAVTTGNQFYF		sliced_7e119b74-cbeb-4cd7-bfb6-969915e32902.rna_seq.genomic.gdc_realn_unmapped.bam.tsv	CCVLLHRQSRGSGNTPLVF		sliced_d04b5ba1-e6b2-48f1-8d06-d0acad046a7d.rna_seq.genomic.gdc_realn.bam.tsv	CASSYPGQNDYGYTF			sliced_f7eda66b-b6da-4662-9670-45d9f0ee3c52.rna_seq.genomic.gdc_realn_unmapped.bam.tsv	CASSSDSGGTDTQYF
	sliced_4794e247-3ba9-48ce-abcc-29239af18234.rna_seq.genomic.gdc_realn.bam.tsv	CAEKVETTGNQFYF		sliced_7e119b74-cbeb-4cd7-bfb6-969915e32902.rna_seq.genomic.gdc_realn_unmapped.bam.tsv	CAVSDGNNRLAF		sliced_d04b5ba1-e6b2-48f1-8d06-d0acad046a7d.rna_seq.genomic.gdc_realn.bam.tsv	CASRDSGQPINKQFF			sliced_f7eda66b-b6da-4662-9670-45d9f0ee3c52.rna_seq.genomic.gdc_realn_unmapped.bam.tsv	CASSMWGATEAFF
	sliced_4794e247-3ba9-48ce-abcc-29239af18234.rna_seq.genomic.gdc_realn.bam.tsv	CAVRPGNQFYF		sliced_7e119b74-cbeb-4cd7-bfb6-969915e32902.rna_seq.genomic.gdc_realn_unmapped.bam.tsv	CAVQASRNNARLMF		sliced_d04b5ba1-e6b2-48f1-8d06-d0acad046a7d.rna_seq.genomic.gdc_realn.bam.tsv	CASSPWTGRTDTQYF			sliced_f7eda66b-b6da-4662-9670-45d9f0ee3c52.rna_seq.genomic.gdc_realn_unmapped.bam.tsv	CATSDRSAAGTQYF
	sliced_4794e247-3ba9-48ce-abcc-29239af18234.rna_seq.genomic.gdc_realn.bam.tsv	CAVRPGNQFYF		sliced_7e119b74-cbeb-4cd7-bfb6-969915e32902.rna_seq.genomic.gdc_realn_unmapped.bam.tsv	CAVNKNTDKLIF		sliced_d04b5ba1-e6b2-48f1-8d06-d0acad046a7d.rna_seq.genomic.gdc_realn.bam.tsv	CSVERNQETQYF			sliced_f7eda66b-b6da-4662-9670-45d9f0ee3c52.rna_seq.genomic.gdc_realn_unmapped.bam.tsv	CASSLGSSYEQYF
	sliced_4794e247-3ba9-48ce-abcc-29239af18234.rna_seq.genomic.gdc_realn.bam.tsv	CAVRPGNQFYF		sliced_7e119b74-cbeb-4cd7-bfb6-969915e32902.rna_seq.genomic.gdc_realn_unmapped.bam.tsv	CAGEAGTYKYIF		sliced_d04b5ba1-e6b2-48f1-8d06-d0acad046a7d.rna_seq.genomic.gdc_realn.bam.tsv	CSVVPDTDTQYF			sliced_f7eda66b-b6da-4662-9670-45d9f0ee3c52.rna_seq.genomic.gdc_realn_unmapped.bam.tsv	CASSPGGLAGGKDEQYF
	sliced_4794e247-3ba9-48ce-abcc-29239af18234.rna_seq.genomic.gdc_realn.bam.tsv	CASGNQFYF		sliced_7e119b74-cbeb-4cd7-bfb6-969915e32902.rna_seq.genomic.gdc_realn_unmapped.bam.tsv	CAASGVGDQFYF		sliced_d04b5ba1-e6b2-48f1-8d06-d0acad046a7d.rna_seq.genomic.gdc_realn.bam.tsv	CSVEDRGTEAFF			sliced_f7eda66b-b6da-4662-9670-45d9f0ee3c52.rna_seq.genomic.gdc_realn_unmapped.bam.tsv	CATRLAGDYEQYF
	sliced_4794e247-3ba9-48ce-abcc-29239af18234.rna_seq.genomic.gdc_realn.bam.tsv	CAVYGNQFYF		sliced_7e119b74-cbeb-4cd7-bfb6-969915e32902.rna_seq.genomic.gdc_realn_unmapped.bam.tsv	CVVNGGLYRVRRPTNQFYF		sliced_d04b5ba1-e6b2-48f1-8d06-d0acad046a7d.rna_seq.genomic.gdc_realn.bam.tsv	CSVYQGETQYF			sliced_f7eda66b-b6da-4662-9670-45d9f0ee3c52.rna_seq.genomic.gdc_realn_unmapped.bam.tsv	CASSIGRRQETQYF
	sliced_4794e247-3ba9-48ce-abcc-29239af18234.rna_seq.genomic.gdc_realn.bam.tsv	CAVYGNQFYF		sliced_7e119b74-cbeb-4cd7-bfb6-969915e32902.rna_seq.genomic.gdc_realn_unmapped.bam.tsv	CAPGYSSASKIIF		sliced_d04b5ba1-e6b2-48f1-8d06-d0acad046a7d.rna_seq.genomic.gdc_realn.bam.tsv	CSLAGGNTEAFF			sliced_f7eda66b-b6da-4662-9670-45d9f0ee3c52.rna_seq.genomic.gdc_realn_unmapped.bam.tsv	CASSQPGQGLKYGYTF
	sliced_4794e247-3ba9-48ce-abcc-29239af18234.rna_seq.genomic.gdc_realn.bam.tsv	CAVGASNFGNEKLTF		sliced_7e119b74-cbeb-4cd7-bfb6-969915e32902.rna_seq.genomic.gdc_realn_unmapped.bam.tsv	CGERRHNDMRF		sliced_d04b5ba1-e6b2-48f1-8d06-d0acad046a7d.rna_seq.genomic.gdc_realn.bam.tsv	CSVEDPMTGELFF			sliced_f7eda66b-b6da-4662-9670-45d9f0ee3c52.rna_seq.genomic.gdc_realn_unmapped.bam.tsv	CASNSLAGGFRNEQFF
	sliced_4794e247-3ba9-48ce-abcc-29239af18234.rna_seq.genomic.gdc_realn.bam.tsv	CAVGASNFGNEKLTF		sliced_7e119b74-cbeb-4cd7-bfb6-969915e32902.rna_seq.genomic.gdc_realn_unmapped.bam.tsv	CAGQLRGGSEKLVF		sliced_d04b5ba1-e6b2-48f1-8d06-d0acad046a7d.rna_seq.genomic.gdc_realn.bam.tsv	CSVRGQALNEQFF			sliced_f7eda66b-b6da-4662-9670-45d9f0ee3c52.rna_seq.genomic.gdc_realn_unmapped.bam.tsv	CASSPTSGGADNEQFF
	sliced_4794e247-3ba9-48ce-abcc-29239af18234.rna_seq.genomic.gdc_realn.bam.tsv	CSPGTNFGNEKLTF		sliced_7e119b74-cbeb-4cd7-bfb6-969915e32902.rna_seq.genomic.gdc_realn_unmapped.bam.tsv	CAVGSDEGGADGLTF		sliced_d04b5ba1-e6b2-48f1-8d06-d0acad046a7d.rna_seq.genomic.gdc_realn.bam.tsv	CSVAPLGPNEQFF			sliced_f7eda66b-b6da-4662-9670-45d9f0ee3c52.rna_seq.genomic.gdc_realn_unmapped.bam.tsv	CASSGLRYEQYF
	sliced_4794e247-3ba9-48ce-abcc-29239af18234.rna_seq.genomic.gdc_realn.bam.tsv	CSPGTNFGNEKLTF		sliced_7e119b74-cbeb-4cd7-bfb6-969915e32902.rna_seq.genomic.gdc_realn_unmapped.bam.tsv	CAASGGNAGGSSYGKLTF		sliced_d04b5ba1-e6b2-48f1-8d06-d0acad046a7d.rna_seq.genomic.gdc_realn.bam.tsv	CSVLKLKRNTEAFF			sliced_f7eda66b-b6da-4662-9670-45d9f0ee3c52.rna_seq.genomic.gdc_realn_unmapped.bam.tsv	CASSSTVSSDIQYF
	sliced_4794e247-3ba9-48ce-abcc-29239af18234.rna_seq.genomic.gdc_realn.bam.tsv	CHLLLCRGHPNLFGNEKLTF		sliced_7e119b74-cbeb-4cd7-bfb6-969915e32902.rna_seq.genomic.gdc_realn_unmapped.bam.tsv	CAVLGGSNYKLTF		sliced_d04b5ba1-e6b2-48f1-8d06-d0acad046a7d.rna_seq.genomic.gdc_realn.bam.tsv	CSVEEGGNEQFF			sliced_f7eda66b-b6da-4662-9670-45d9f0ee3c52.rna_seq.genomic.gdc_realn_unmapped.bam.tsv	CASSLVKTEAFF
	sliced_4794e247-3ba9-48ce-abcc-29239af18234.rna_seq.genomic.gdc_realn.bam.tsv	CTTVFWETILGNEKLTF		sliced_7e119b74-cbeb-4cd7-bfb6-969915e32902.rna_seq.genomic.gdc_realn_unmapped.bam.tsv	CTIASSDPTNNDMRF		sliced_d04b5ba1-e6b2-48f1-8d06-d0acad046a7d.rna_seq.genomic.gdc_realn.bam.tsv	CSVPRDRGYGYTF			sliced_f7eda66b-b6da-4662-9670-45d9f0ee3c52.rna_seq.genomic.gdc_realn_unmapped.bam.tsv	CASTPGLAVETQYF
	sliced_4794e247-3ba9-48ce-abcc-29239af18234.rna_seq.genomic.gdc_realn.bam.tsv	CTIASSESIGNEKLTF		sliced_7e119b74-cbeb-4cd7-bfb6-969915e32902.rna_seq.genomic.gdc_realn_unmapped.bam.tsv	CAGYNQGGKLIF		sliced_d04b5ba1-e6b2-48f1-8d06-d0acad046a7d.rna_seq.genomic.gdc_realn.bam.tsv	CSVGFGLVDTQYF			sliced_f7eda66b-b6da-4662-9670-45d9f0ee3c52.rna_seq.genomic.gdc_realn_unmapped.bam.tsv	CASSSAGTSSFRGETQYF
	sliced_4794e247-3ba9-48ce-abcc-29239af18234.rna_seq.genomic.gdc_realn.bam.tsv	CAAYMEYGNKLVF		sliced_7e119b74-cbeb-4cd7-bfb6-969915e32902.rna_seq.genomic.gdc_realn_unmapped.bam.tsv	CSVLLCSKEGAQKLVF		sliced_d04b5ba1-e6b2-48f1-8d06-d0acad046a7d.rna_seq.genomic.gdc_realn.bam.tsv	CSVVDGTGELFF			sliced_f7eda66b-b6da-4662-9670-45d9f0ee3c52.rna_seq.genomic.gdc_realn_unmapped.bam.tsv	CSVVRLRVTDTQYF
	sliced_4794e247-3ba9-48ce-abcc-29239af18234.rna_seq.genomic.gdc_realn.bam.tsv	CLLLCSSKEYGNKLVF		sliced_7e119b74-cbeb-4cd7-bfb6-969915e32902.rna_seq.genomic.gdc_realn_unmapped.bam.tsv	CAVRDGLGATNKLIF		sliced_d04b5ba1-e6b2-48f1-8d06-d0acad046a7d.rna_seq.genomic.gdc_realn.bam.tsv	CSAEEGNGYTF			sliced_f7eda66b-b6da-4662-9670-45d9f0ee3c52.rna_seq.genomic.gdc_realn_unmapped.bam.tsv	CASSSGPESDTQYF
	sliced_4794e247-3ba9-48ce-abcc-29239af18234.rna_seq.genomic.gdc_realn.bam.tsv	CLLLCSSKEYGNKLVF		sliced_7e119b74-cbeb-4cd7-bfb6-969915e32902.rna_seq.genomic.gdc_realn_unmapped.bam.tsv	CTTASWVHGSSNTGKLIF		sliced_d04b5ba1-e6b2-48f1-8d06-d0acad046a7d.rna_seq.genomic.gdc_realn.bam.tsv	CSVDKLTDTQYF			sliced_f7eda66b-b6da-4662-9670-45d9f0ee3c52.rna_seq.genomic.gdc_realn_unmapped.bam.tsv	CASSRAGAGGQPQHF
	sliced_4794e247-3ba9-48ce-abcc-29239af18234.rna_seq.genomic.gdc_realn.bam.tsv	CAVNPTYGNKLVF		sliced_7e119b74-cbeb-4cd7-bfb6-969915e32902.rna_seq.genomic.gdc_realn_unmapped.bam.tsv	CALIKNSGNTPLVF		sliced_d04b5ba1-e6b2-48f1-8d06-d0acad046a7d.rna_seq.genomic.gdc_realn.bam.tsv	CSVEEPGGRSNYGYTF			sliced_f7eda66b-b6da-4662-9670-45d9f0ee3c52.rna_seq.genomic.gdc_realn_unmapped.bam.tsv	CASSPSGPTYGYTF
	sliced_4794e247-3ba9-48ce-abcc-29239af18234.rna_seq.genomic.gdc_realn.bam.tsv	CAGRNGNKLVF		sliced_7e119b74-cbeb-4cd7-bfb6-969915e32902.rna_seq.genomic.gdc_realn_unmapped.bam.tsv	CVVTRPGASGTYKYIF		sliced_d04b5ba1-e6b2-48f1-8d06-d0acad046a7d.rna_seq.genomic.gdc_realn.bam.tsv	CRGHPGQGGDEQFF			sliced_41b92940-86f6-44ae-9281-bf6be43f683d.rna_seq.genomic.gdc_realn_unmapped.bam.tsv	CASSFGGSPGLAGARLDTQYF
	sliced_4794e247-3ba9-48ce-abcc-29239af18234.rna_seq.genomic.gdc_realn.bam.tsv	CVVVEPWGNKLVF		sliced_1d9dfd21-f93e-4655-b42b-baace4b456e7.rna_seq.genomic.gdc_realn_unmapped.bam.tsv	CAVSEGNTPLVF		sliced_d04b5ba1-e6b2-48f1-8d06-d0acad046a7d.rna_seq.genomic.gdc_realn.bam.tsv	CSVEGKFTEAFF			sliced_41b92940-86f6-44ae-9281-bf6be43f683d.rna_seq.genomic.gdc_realn_unmapped.bam.tsv	CASSWDREVRGYTF
	sliced_4794e247-3ba9-48ce-abcc-29239af18234.rna_seq.genomic.gdc_realn.bam.tsv	CVVVEPWGNKLVF		sliced_1d9dfd21-f93e-4655-b42b-baace4b456e7.rna_seq.genomic.gdc_realn_unmapped.bam.tsv	CAASGTNAGKSTF		sliced_d04b5ba1-e6b2-48f1-8d06-d0acad046a7d.rna_seq.genomic.gdc_realn.bam.tsv	CSVEAQSSGNTIYF			sliced_ffa74edf-6739-4410-82f8-7f87eba89019.rna_seq.genomic.gdc_realn_unmapped.bam.tsv	CASSQDTGSYGYTF
	sliced_4794e247-3ba9-48ce-abcc-29239af18234.rna_seq.genomic.gdc_realn.bam.tsv	CAHGGNKLVF		sliced_1d9dfd21-f93e-4655-b42b-baace4b456e7.rna_seq.genomic.gdc_realn_unmapped.bam.tsv	CAVSTNSGYALNF		sliced_d04b5ba1-e6b2-48f1-8d06-d0acad046a7d.rna_seq.genomic.gdc_realn.bam.tsv	CSVYTLGGSQYEQFF			sliced_ffa74edf-6739-4410-82f8-7f87eba89019.rna_seq.genomic.gdc_realn_unmapped.bam.tsv	CASSQDYRGGGETQYF
	sliced_4794e247-3ba9-48ce-abcc-29239af18234.rna_seq.genomic.gdc_realn.bam.tsv	CAADSGGGADGLTF		sliced_1d9dfd21-f93e-4655-b42b-baace4b456e7.rna_seq.genomic.gdc_realn_unmapped.bam.tsv	CAVRLYSTLTF		sliced_d04b5ba1-e6b2-48f1-8d06-d0acad046a7d.rna_seq.genomic.gdc_realn.bam.tsv	CSVVGQPGSYGYTF			sliced_ffa74edf-6739-4410-82f8-7f87eba89019.rna_seq.genomic.gdc_realn_unmapped.bam.tsv	CASSFSRVYQETQYF
	sliced_4794e247-3ba9-48ce-abcc-29239af18234.rna_seq.genomic.gdc_realn.bam.tsv	CAADSGGGADGLTF		sliced_326c3ce2-341a-4500-903e-99e8c1c247b0.rna_seq.genomic.gdc_realn_unmapped.bam.tsv	CAASVYGNTGKLIF		sliced_d04b5ba1-e6b2-48f1-8d06-d0acad046a7d.rna_seq.genomic.gdc_realn.bam.tsv	CSPRGRDRTRRSNQPQHF			sliced_ffa74edf-6739-4410-82f8-7f87eba89019.rna_seq.genomic.gdc_realn_unmapped.bam.tsv	CISAPAVIRDGRGAGDYGYTF
	sliced_4794e247-3ba9-48ce-abcc-29239af18234.rna_seq.genomic.gdc_realn.bam.tsv	CALSEVYSGGGADGLTF		sliced_502aa082-f43f-4585-8f36-fa1fd1d5a2c3.rna_seq.genomic.gdc_realn_unmapped.bam.tsv	CAMTLLGTGFQKLVF		sliced_d04b5ba1-e6b2-48f1-8d06-d0acad046a7d.rna_seq.genomic.gdc_realn.bam.tsv	CSAALNTGELFF			sliced_ffa74edf-6739-4410-82f8-7f87eba89019.rna_seq.genomic.gdc_realn_unmapped.bam.tsv	CASSLSAGHSDGYTF
	sliced_4794e247-3ba9-48ce-abcc-29239af18234.rna_seq.genomic.gdc_realn.bam.tsv	CALSEVYSGGGADGLTF		sliced_a057f8c3-ceaa-4803-bbea-1a7f24f72b91.rna_seq.genomic.gdc_realn_unmapped.bam.tsv	CAGRVSGSSNTGKLIF		sliced_d04b5ba1-e6b2-48f1-8d06-d0acad046a7d.rna_seq.genomic.gdc_realn.bam.tsv	CSVAQGLGYGYTF			sliced_ffa74edf-6739-4410-82f8-7f87eba89019.rna_seq.genomic.gdc_realn_unmapped.bam.tsv	CASLGTSGRLNTGELFF
	sliced_4794e247-3ba9-48ce-abcc-29239af18234.rna_seq.genomic.gdc_realn.bam.tsv	CRIQEEVLTDSPF		sliced_7cc4102e-995c-4100-80fe-14204febeb88.rna_seq.genomic.gdc_realn_unmapped.bam.tsv	CALSDRGGTSYGKLTF		sliced_d04b5ba1-e6b2-48f1-8d06-d0acad046a7d.rna_seq.genomic.gdc_realn.bam.tsv	CASSQLMNTEAFF			sliced_ffa74edf-6739-4410-82f8-7f87eba89019.rna_seq.genomic.gdc_realn_unmapped.bam.tsv	CASSRIAGSDNEQFF
	sliced_4794e247-3ba9-48ce-abcc-29239af18234.rna_seq.genomic.gdc_realn.bam.tsv	CRIQEEVLTDSPF		sliced_d6b1de6d-f9aa-430e-a1a3-667af29fdcd9.rna_seq.genomic.gdc_realn_unmapped.bam.tsv	CAVSGSNDMRF		sliced_d04b5ba1-e6b2-48f1-8d06-d0acad046a7d.rna_seq.genomic.gdc_realn.bam.tsv	CASSLRLNTEAFF			sliced_ffa74edf-6739-4410-82f8-7f87eba89019.rna_seq.genomic.gdc_realn_unmapped.bam.tsv	CASTPRGADQSYEQYF
	sliced_4794e247-3ba9-48ce-abcc-29239af18234.rna_seq.genomic.gdc_realn.bam.tsv	CSVLLCSSRSGGGADGLTF		sliced_d6b1de6d-f9aa-430e-a1a3-667af29fdcd9.rna_seq.genomic.gdc_realn_unmapped.bam.tsv	CTGGGNKLTF		sliced_d04b5ba1-e6b2-48f1-8d06-d0acad046a7d.rna_seq.genomic.gdc_realn.bam.tsv	CASSYTLNTEAFF			sliced_ffa74edf-6739-4410-82f8-7f87eba89019.rna_seq.genomic.gdc_realn_unmapped.bam.tsv	CASSRESEQFF
	sliced_4794e247-3ba9-48ce-abcc-29239af18234.rna_seq.genomic.gdc_realn.bam.tsv	CAVSDRSGGGADGLTF		sliced_d6b1de6d-f9aa-430e-a1a3-667af29fdcd9.rna_seq.genomic.gdc_realn_unmapped.bam.tsv	CAVNMYNTGNQFYF		sliced_d04b5ba1-e6b2-48f1-8d06-d0acad046a7d.rna_seq.genomic.gdc_realn.bam.tsv	CASTIGLNTEAFF			sliced_ffa74edf-6739-4410-82f8-7f87eba89019.rna_seq.genomic.gdc_realn_unmapped.bam.tsv	CASSPPGLAEETQYF
	sliced_4794e247-3ba9-48ce-abcc-29239af18234.rna_seq.genomic.gdc_realn.bam.tsv	CSVLLCSSRSGGGADGLTF		sliced_d6b1de6d-f9aa-430e-a1a3-667af29fdcd9.rna_seq.genomic.gdc_realn_unmapped.bam.tsv	CATDAAYKLSF		sliced_d04b5ba1-e6b2-48f1-8d06-d0acad046a7d.rna_seq.genomic.gdc_realn.bam.tsv	CASSYRNMNTEAFF			sliced_ffa74edf-6739-4410-82f8-7f87eba89019.rna_seq.genomic.gdc_realn_unmapped.bam.tsv	CASSYRDGLYEQYF
	sliced_4794e247-3ba9-48ce-abcc-29239af18234.rna_seq.genomic.gdc_realn.bam.tsv	CCCVLLHPEGQSGGGADGLTF		sliced_d6b1de6d-f9aa-430e-a1a3-667af29fdcd9.rna_seq.genomic.gdc_realn_unmapped.bam.tsv	CADMNYGGSQGNLIF		sliced_d04b5ba1-e6b2-48f1-8d06-d0acad046a7d.rna_seq.genomic.gdc_realn.bam.tsv	CASTPRDPMNTEAFF			sliced_ffa74edf-6739-4410-82f8-7f87eba89019.rna_seq.genomic.gdc_realn_unmapped.bam.tsv	CASSSGTSTYEQYF
	sliced_4794e247-3ba9-48ce-abcc-29239af18234.rna_seq.genomic.gdc_realn.bam.tsv	CAVSGGGADGLTF		sliced_d6b1de6d-f9aa-430e-a1a3-667af29fdcd9.rna_seq.genomic.gdc_realn_unmapped.bam.tsv	CVVNDYGGSQGNLIF		sliced_d04b5ba1-e6b2-48f1-8d06-d0acad046a7d.rna_seq.genomic.gdc_realn.bam.tsv	CASSPSGLLNTEAFF			sliced_ffa74edf-6739-4410-82f8-7f87eba89019.rna_seq.genomic.gdc_realn_unmapped.bam.tsv	CASRAQGAALYGYTF
	sliced_4794e247-3ba9-48ce-abcc-29239af18234.rna_seq.genomic.gdc_realn.bam.tsv	CAVSGGGADGLTF		sliced_d6b1de6d-f9aa-430e-a1a3-667af29fdcd9.rna_seq.genomic.gdc_realn_unmapped.bam.tsv	CAASYGGSQGNLIF		sliced_d04b5ba1-e6b2-48f1-8d06-d0acad046a7d.rna_seq.genomic.gdc_realn.bam.tsv	CSVAGMNTEAFF			sliced_ffa74edf-6739-4410-82f8-7f87eba89019.rna_seq.genomic.gdc_realn_unmapped.bam.tsv	CASSSGAGTVGVNEQFF
	sliced_4794e247-3ba9-48ce-abcc-29239af18234.rna_seq.genomic.gdc_realn.bam.tsv	CALKGGGADGLTF		sliced_d6b1de6d-f9aa-430e-a1a3-667af29fdcd9.rna_seq.genomic.gdc_realn_unmapped.bam.tsv	CAYRAGNMLTF		sliced_d04b5ba1-e6b2-48f1-8d06-d0acad046a7d.rna_seq.genomic.gdc_realn.bam.tsv	CASSLVGNTEAFF			sliced_ffa74edf-6739-4410-82f8-7f87eba89019.rna_seq.genomic.gdc_realn_unmapped.bam.tsv	CASQLFRDRPEAFF
	sliced_4794e247-3ba9-48ce-abcc-29239af18234.rna_seq.genomic.gdc_realn.bam.tsv	CALKGGGADGLTF		sliced_d6b1de6d-f9aa-430e-a1a3-667af29fdcd9.rna_seq.genomic.gdc_realn_unmapped.bam.tsv	CVVNSESSASKIIF		sliced_d04b5ba1-e6b2-48f1-8d06-d0acad046a7d.rna_seq.genomic.gdc_realn.bam.tsv	CASSLGQNTEAFF			sliced_ffa74edf-6739-4410-82f8-7f87eba89019.rna_seq.genomic.gdc_realn_unmapped.bam.tsv	CASRGRDAGGYEQYF
	sliced_4794e247-3ba9-48ce-abcc-29239af18234.rna_seq.genomic.gdc_realn.bam.tsv	CCCVLLHPPGIGGGADGLTF		sliced_d6b1de6d-f9aa-430e-a1a3-667af29fdcd9.rna_seq.genomic.gdc_realn_unmapped.bam.tsv	CAASNGDNQGGKLIF		sliced_d04b5ba1-e6b2-48f1-8d06-d0acad046a7d.rna_seq.genomic.gdc_realn.bam.tsv	CASSEQLQEPNTEAFF			sliced_ffa74edf-6739-4410-82f8-7f87eba89019.rna_seq.genomic.gdc_realn_unmapped.bam.tsv	CASSEGTNEKLFF
	sliced_4794e247-3ba9-48ce-abcc-29239af18234.rna_seq.genomic.gdc_realn.bam.tsv	CVVRKDTGTASKLTF		sliced_d6b1de6d-f9aa-430e-a1a3-667af29fdcd9.rna_seq.genomic.gdc_realn_unmapped.bam.tsv	CAVGSNAGGTSYGKLTF		sliced_d04b5ba1-e6b2-48f1-8d06-d0acad046a7d.rna_seq.genomic.gdc_realn.bam.tsv	CASSWGANTEAFF			sliced_ffa74edf-6739-4410-82f8-7f87eba89019.rna_seq.genomic.gdc_realn_unmapped.bam.tsv	CASSLGALAGADEQYF
	sliced_4794e247-3ba9-48ce-abcc-29239af18234.rna_seq.genomic.gdc_realn.bam.tsv	CATDRTGTASKLTF		sliced_d6b1de6d-f9aa-430e-a1a3-667af29fdcd9.rna_seq.genomic.gdc_realn_unmapped.bam.tsv	CAGRNNNDMRF		sliced_d04b5ba1-e6b2-48f1-8d06-d0acad046a7d.rna_seq.genomic.gdc_realn.bam.tsv	CASSELRGNTEAFF			sliced_ffa74edf-6739-4410-82f8-7f87eba89019.rna_seq.genomic.gdc_realn_unmapped.bam.tsv	CASSYWGANVLTF
	sliced_4794e247-3ba9-48ce-abcc-29239af18234.rna_seq.genomic.gdc_realn.bam.tsv	CATDRTGTASKLTF		sliced_d6b1de6d-f9aa-430e-a1a3-667af29fdcd9.rna_seq.genomic.gdc_realn_unmapped.bam.tsv	CAASLNNDMRF		sliced_d04b5ba1-e6b2-48f1-8d06-d0acad046a7d.rna_seq.genomic.gdc_realn.bam.tsv	CASSPQPIPNTEAFF			sliced_ffa74edf-6739-4410-82f8-7f87eba89019.rna_seq.genomic.gdc_realn_unmapped.bam.tsv	CASSFGVRRAEAFF
	sliced_4794e247-3ba9-48ce-abcc-29239af18234.rna_seq.genomic.gdc_realn.bam.tsv	CAGARNNNDMRF		sliced_d6b1de6d-f9aa-430e-a1a3-667af29fdcd9.rna_seq.genomic.gdc_realn_unmapped.bam.tsv	CAVRDHSGGYQKVTF		sliced_d04b5ba1-e6b2-48f1-8d06-d0acad046a7d.rna_seq.genomic.gdc_realn.bam.tsv	CSASVTGGSTEAFF			sliced_ffa74edf-6739-4410-82f8-7f87eba89019.rna_seq.genomic.gdc_realn_unmapped.bam.tsv	CASSYPTGTGNTIYF
	sliced_4794e247-3ba9-48ce-abcc-29239af18234.rna_seq.genomic.gdc_realn.bam.tsv	CAVNAEGDMRF		sliced_10378852-065d-44aa-a9c7-e2a00d0ca11b.rna_seq.genomic.gdc_realn_unmapped.bam.tsv	CAASKRDDYKHSF		sliced_d04b5ba1-e6b2-48f1-8d06-d0acad046a7d.rna_seq.genomic.gdc_realn.bam.tsv	CASSFPENTEAFF			sliced_ffa74edf-6739-4410-82f8-7f87eba89019.rna_seq.genomic.gdc_realn_unmapped.bam.tsv	CASRKFPPTGGNYGYTF
	sliced_4794e247-3ba9-48ce-abcc-29239af18234.rna_seq.genomic.gdc_realn.bam.tsv	CVVSPNYGGSQGNLIF		sliced_673ab33f-e0ff-4e01-90ee-970fc6e7b7e1.rna_seq.genomic.gdc_realn_unmapped.bam.tsv	CAGTGGTSYGKLTF		sliced_d04b5ba1-e6b2-48f1-8d06-d0acad046a7d.rna_seq.genomic.gdc_realn.bam.tsv	CASSESGRSTEAFF			sliced_ffa74edf-6739-4410-82f8-7f87eba89019.rna_seq.genomic.gdc_realn_unmapped.bam.tsv	CASSLAYGTPGPYGYTF
	sliced_4794e247-3ba9-48ce-abcc-29239af18234.rna_seq.genomic.gdc_realn.bam.tsv	CVVGDYGGSQGNLIF		sliced_673ab33f-e0ff-4e01-90ee-970fc6e7b7e1.rna_seq.genomic.gdc_realn_unmapped.bam.tsv	CALKVGGGYQKVTF		sliced_d04b5ba1-e6b2-48f1-8d06-d0acad046a7d.rna_seq.genomic.gdc_realn.bam.tsv	CACGPTATNTEAFF			sliced_ffa74edf-6739-4410-82f8-7f87eba89019.rna_seq.genomic.gdc_realn_unmapped.bam.tsv	CAISESPGAYYEQYF
	sliced_4794e247-3ba9-48ce-abcc-29239af18234.rna_seq.genomic.gdc_realn.bam.tsv	CAPGGYGGSQGNLIF		sliced_673ab33f-e0ff-4e01-90ee-970fc6e7b7e1.rna_seq.genomic.gdc_realn_unmapped.bam.tsv	CAVTSGTYKYIF		sliced_d04b5ba1-e6b2-48f1-8d06-d0acad046a7d.rna_seq.genomic.gdc_realn.bam.tsv	CSGGHKTEAFF			sliced_ffa74edf-6739-4410-82f8-7f87eba89019.rna_seq.genomic.gdc_realn_unmapped.bam.tsv	CASSKRTSDEQFF
	sliced_4794e247-3ba9-48ce-abcc-29239af18234.rna_seq.genomic.gdc_realn.bam.tsv	CAPGGDGGSQGNLIF		sliced_673ab33f-e0ff-4e01-90ee-970fc6e7b7e1.rna_seq.genomic.gdc_realn_unmapped.bam.tsv	CNERGPYNFNKFYF		sliced_d04b5ba1-e6b2-48f1-8d06-d0acad046a7d.rna_seq.genomic.gdc_realn.bam.tsv	CASSLTLNTEAFF			sliced_ffa74edf-6739-4410-82f8-7f87eba89019.rna_seq.genomic.gdc_realn_unmapped.bam.tsv	CASSVSGGGDTQYF
	sliced_4794e247-3ba9-48ce-abcc-29239af18234.rna_seq.genomic.gdc_realn.bam.tsv	CRNLLLCGREGSQGNLIF		sliced_673ab33f-e0ff-4e01-90ee-970fc6e7b7e1.rna_seq.genomic.gdc_realn_unmapped.bam.tsv	CVVLILTGGGNKLTF		sliced_d04b5ba1-e6b2-48f1-8d06-d0acad046a7d.rna_seq.genomic.gdc_realn.bam.tsv	CASSRTPNTEAFF			sliced_ffa74edf-6739-4410-82f8-7f87eba89019.rna_seq.genomic.gdc_realn_unmapped.bam.tsv	CASSVFSGIDSYNEQFF
	sliced_4794e247-3ba9-48ce-abcc-29239af18234.rna_seq.genomic.gdc_realn.bam.tsv	CAGQLNSGYALNF		sliced_673ab33f-e0ff-4e01-90ee-970fc6e7b7e1.rna_seq.genomic.gdc_realn_unmapped.bam.tsv	CAGPGKLIF		sliced_d04b5ba1-e6b2-48f1-8d06-d0acad046a7d.rna_seq.genomic.gdc_realn.bam.tsv	CSARIGQNTEAFF			sliced_ffa74edf-6739-4410-82f8-7f87eba89019.rna_seq.genomic.gdc_realn_unmapped.bam.tsv	CASSVFSGIDSYNEQFF
	sliced_4794e247-3ba9-48ce-abcc-29239af18234.rna_seq.genomic.gdc_realn.bam.tsv	CVVSPDTSGTYKYIF		sliced_673ab33f-e0ff-4e01-90ee-970fc6e7b7e1.rna_seq.genomic.gdc_realn_unmapped.bam.tsv	CAEKVSATGGTSYGKLTF		sliced_d04b5ba1-e6b2-48f1-8d06-d0acad046a7d.rna_seq.genomic.gdc_realn.bam.tsv	CASSLFGTGDTEAFF			sliced_ffa74edf-6739-4410-82f8-7f87eba89019.rna_seq.genomic.gdc_realn_unmapped.bam.tsv	CASSYRDGLYEQYF
	sliced_4794e247-3ba9-48ce-abcc-29239af18234.rna_seq.genomic.gdc_realn.bam.tsv	CATDSGTYKYIF		sliced_673ab33f-e0ff-4e01-90ee-970fc6e7b7e1.rna_seq.genomic.gdc_realn_unmapped.bam.tsv	CAVGAGGNNRLAF		sliced_d04b5ba1-e6b2-48f1-8d06-d0acad046a7d.rna_seq.genomic.gdc_realn.bam.tsv	CASSLGWVGHTEAFF			sliced_ffa74edf-6739-4410-82f8-7f87eba89019.rna_seq.genomic.gdc_realn_unmapped.bam.tsv	CASSYVGYRVSGSNTEAFF
	sliced_4794e247-3ba9-48ce-abcc-29239af18234.rna_seq.genomic.gdc_realn.bam.tsv	CAASEGSGTYKYIF		sliced_673ab33f-e0ff-4e01-90ee-970fc6e7b7e1.rna_seq.genomic.gdc_realn_unmapped.bam.tsv	CVVNFPWGFNKFYF		sliced_d04b5ba1-e6b2-48f1-8d06-d0acad046a7d.rna_seq.genomic.gdc_realn.bam.tsv	CASSQDRTDQYTEAFF			sliced_ffa74edf-6739-4410-82f8-7f87eba89019.rna_seq.genomic.gdc_realn_unmapped.bam.tsv	CASSLEPAGGYEQYF
	sliced_4794e247-3ba9-48ce-abcc-29239af18234.rna_seq.genomic.gdc_realn.bam.tsv	CVVNMKNNAGNMLTF		sliced_673ab33f-e0ff-4e01-90ee-970fc6e7b7e1.rna_seq.genomic.gdc_realn_unmapped.bam.tsv	CAGQPTGGNQFYF		sliced_d04b5ba1-e6b2-48f1-8d06-d0acad046a7d.rna_seq.genomic.gdc_realn.bam.tsv	CASSLGYTEAFF			sliced_ffa74edf-6739-4410-82f8-7f87eba89019.rna_seq.genomic.gdc_realn_unmapped.bam.tsv	CASSWVRLADSYEQYF
	sliced_4794e247-3ba9-48ce-abcc-29239af18234.rna_seq.genomic.gdc_realn.bam.tsv	CVVNMKNNAGNMLTF		sliced_673ab33f-e0ff-4e01-90ee-970fc6e7b7e1.rna_seq.genomic.gdc_realn_unmapped.bam.tsv	CAVAGQGGKLIF		sliced_d04b5ba1-e6b2-48f1-8d06-d0acad046a7d.rna_seq.genomic.gdc_realn.bam.tsv	CASSQDRDISEAFF			sliced_ffa74edf-6739-4410-82f8-7f87eba89019.rna_seq.genomic.gdc_realn_unmapped.bam.tsv	CAISGRVRRAYGYTF
	sliced_4794e247-3ba9-48ce-abcc-29239af18234.rna_seq.genomic.gdc_realn.bam.tsv	CAASNNAGNMLTF		sliced_b1bfb892-e1fa-4f91-a88f-fb4c26389537.rna_seq.genomic.gdc_realn_unmapped.bam.tsv	CAPRTASKLTF		sliced_d04b5ba1-e6b2-48f1-8d06-d0acad046a7d.rna_seq.genomic.gdc_realn.bam.tsv	CASSSGQGSGTEAFF			sliced_ffa74edf-6739-4410-82f8-7f87eba89019.rna_seq.genomic.gdc_realn_unmapped.bam.tsv	CASGLGPNTEAFF
	sliced_4794e247-3ba9-48ce-abcc-29239af18234.rna_seq.genomic.gdc_realn.bam.tsv	CVVPNNAGNMLTF		sliced_7dcbeb54-4909-4e35-a03a-f7d6c53178f0.rna_seq.genomic.gdc_realn_unmapped.bam.tsv	CAVGGSQGNLIF		sliced_d04b5ba1-e6b2-48f1-8d06-d0acad046a7d.rna_seq.genomic.gdc_realn.bam.tsv	CTSVPAVCW			sliced_ffa74edf-6739-4410-82f8-7f87eba89019.rna_seq.genomic.gdc_realn_unmapped.bam.tsv	CASRLVVDDYNEQFF
	sliced_4794e247-3ba9-48ce-abcc-29239af18234.rna_seq.genomic.gdc_realn.bam.tsv	CVVPNNAGNMLTF		sliced_7a3da4b1-e25c-431a-9a43-c8667b0358f2.rna_seq.genomic.gdc_realn_unmapped.bam.tsv	CAVNSAGNNRKLIW		sliced_d04b5ba1-e6b2-48f1-8d06-d0acad046a7d.rna_seq.genomic.gdc_realn.bam.tsv	CASSFRTEAFF			sliced_ffa74edf-6739-4410-82f8-7f87eba89019.rna_seq.genomic.gdc_realn_unmapped.bam.tsv	CASSELPAGGHNEQFF
	sliced_4794e247-3ba9-48ce-abcc-29239af18234.rna_seq.genomic.gdc_realn.bam.tsv	CAVDLYNAGNMLTF		sliced_7a3da4b1-e25c-431a-9a43-c8667b0358f2.rna_seq.genomic.gdc_realn_unmapped.bam.tsv	CAMRHLYRNNYGQNFVF		sliced_d04b5ba1-e6b2-48f1-8d06-d0acad046a7d.rna_seq.genomic.gdc_realn.bam.tsv	CSVEQDGRRTEAFF			sliced_ffa74edf-6739-4410-82f8-7f87eba89019.rna_seq.genomic.gdc_realn_unmapped.bam.tsv	CSPKGLAGATYEQYF
	sliced_4794e247-3ba9-48ce-abcc-29239af18234.rna_seq.genomic.gdc_realn.bam.tsv	CAVEERNAGNMLTF		sliced_7a3da4b1-e25c-431a-9a43-c8667b0358f2.rna_seq.genomic.gdc_realn_unmapped.bam.tsv	CRLSYLKTGANNLFF		sliced_d04b5ba1-e6b2-48f1-8d06-d0acad046a7d.rna_seq.genomic.gdc_realn.bam.tsv	CASRQGTEAFF			sliced_ffa74edf-6739-4410-82f8-7f87eba89019.rna_seq.genomic.gdc_realn_unmapped.bam.tsv	CSASRQGGVGADTQYF
	sliced_4794e247-3ba9-48ce-abcc-29239af18234.rna_seq.genomic.gdc_realn.bam.tsv	CAVEERNAGNMLTF		sliced_81d9a09e-f613-48a0-a3b0-b291a85fd8d3.rna_seq.genomic.gdc_realn_unmapped.bam.tsv	CAASAGIDMRF		sliced_d04b5ba1-e6b2-48f1-8d06-d0acad046a7d.rna_seq.genomic.gdc_realn.bam.tsv	CASEAALRGSEAFF			sliced_ffa74edf-6739-4410-82f8-7f87eba89019.rna_seq.genomic.gdc_realn_unmapped.bam.tsv	CASSSPHEQFF
	sliced_4794e247-3ba9-48ce-abcc-29239af18234.rna_seq.genomic.gdc_realn.bam.tsv	CAASANAGNMLTF		sliced_81d9a09e-f613-48a0-a3b0-b291a85fd8d3.rna_seq.genomic.gdc_realn_unmapped.bam.tsv	CAGLFSLALTF		sliced_d04b5ba1-e6b2-48f1-8d06-d0acad046a7d.rna_seq.genomic.gdc_realn.bam.tsv	CTSVPSAQGAEAFF			sliced_ffa74edf-6739-4410-82f8-7f87eba89019.rna_seq.genomic.gdc_realn_unmapped.bam.tsv	CASSPTGVAGYNEQFF
	sliced_4794e247-3ba9-48ce-abcc-29239af18234.rna_seq.genomic.gdc_realn.bam.tsv	CVPRVDAGNMLTF		sliced_98d3c3b7-a03b-4096-b1c1-f3cb1bf54b40.rna_seq.genomic.gdc_realn_unmapped.bam.tsv	CALSEALGGTSYGKLTF		sliced_d04b5ba1-e6b2-48f1-8d06-d0acad046a7d.rna_seq.genomic.gdc_realn.bam.tsv	CASEAALRGSEAFF			sliced_8c89e668-3cd7-4c42-a180-51553ddafed0.rna_seq.genomic.gdc_realn_unmapped.bam.tsv	CASSFERGRHNEQFF
	sliced_4794e247-3ba9-48ce-abcc-29239af18234.rna_seq.genomic.gdc_realn.bam.tsv	CVPRVDAGNMLTF		sliced_ea98cca7-e13a-49c7-88c8-75376b249bb5.rna_seq.genomic.gdc_realn_unmapped.bam.tsv	CQTQRCTSVLLSETSGSRLTF		sliced_d04b5ba1-e6b2-48f1-8d06-d0acad046a7d.rna_seq.genomic.gdc_realn.bam.tsv	CASSSTGSEAFF			sliced_8c89e668-3cd7-4c42-a180-51553ddafed0.rna_seq.genomic.gdc_realn_unmapped.bam.tsv	CSLPDICVLLCQQF
	sliced_4794e247-3ba9-48ce-abcc-29239af18234.rna_seq.genomic.gdc_realn.bam.tsv	CAVRGGAGNMLTF		sliced_1333f1a1-45ff-4413-905a-98c35f8ef233.rna_seq.genomic.gdc_realn_unmapped.bam.tsv	CDPAEYFCAGAYNNNDMRF		sliced_d04b5ba1-e6b2-48f1-8d06-d0acad046a7d.rna_seq.genomic.gdc_realn.bam.tsv	CASSLGAFWGEAFF			sliced_8c89e668-3cd7-4c42-a180-51553ddafed0.rna_seq.genomic.gdc_realn_unmapped.bam.tsv	CASSQDGLLQYF
	sliced_4794e247-3ba9-48ce-abcc-29239af18234.rna_seq.genomic.gdc_realn.bam.tsv	CAVRGGAGNMRTF		sliced_1333f1a1-45ff-4413-905a-98c35f8ef233.rna_seq.genomic.gdc_realn_unmapped.bam.tsv	CAMTRTLGSGYALNF		sliced_d04b5ba1-e6b2-48f1-8d06-d0acad046a7d.rna_seq.genomic.gdc_realn.bam.tsv	CASSSDRGEAFF			sliced_8c89e668-3cd7-4c42-a180-51553ddafed0.rna_seq.genomic.gdc_realn_unmapped.bam.tsv	CASSLRGTDLDEQFF
	sliced_4794e247-3ba9-48ce-abcc-29239af18234.rna_seq.genomic.gdc_realn.bam.tsv	CAVRDRNAGNNRKLIW		sliced_f6d55d3e-b8fb-4e15-a6c8-4bd03587a094.rna_seq.genomic.gdc_realn_unmapped.bam.tsv	CLVGDRDNFNKFYF		sliced_d04b5ba1-e6b2-48f1-8d06-d0acad046a7d.rna_seq.genomic.gdc_realn.bam.tsv	CASSYSWGGAFF			sliced_8c89e668-3cd7-4c42-a180-51553ddafed0.rna_seq.genomic.gdc_realn_unmapped.bam.tsv	CASSEEGTGGYEQYF
	sliced_4794e247-3ba9-48ce-abcc-29239af18234.rna_seq.genomic.gdc_realn.bam.tsv	CLATAGNNRKLIW		sliced_f6d55d3e-b8fb-4e15-a6c8-4bd03587a094.rna_seq.genomic.gdc_realn_unmapped.bam.tsv	CCEPFRYAGGTSYGKLTF		sliced_d04b5ba1-e6b2-48f1-8d06-d0acad046a7d.rna_seq.genomic.gdc_realn.bam.tsv	CATSRDMGMEAFF			sliced_8c89e668-3cd7-4c42-a180-51553ddafed0.rna_seq.genomic.gdc_realn_unmapped.bam.tsv	CASSSGLAGLPYNEQFF
	sliced_4794e247-3ba9-48ce-abcc-29239af18234.rna_seq.genomic.gdc_realn.bam.tsv	CVVRLHGSSNTGKLIF		sliced_f6d55d3e-b8fb-4e15-a6c8-4bd03587a094.rna_seq.genomic.gdc_realn_unmapped.bam.tsv	CAVTPSGYSTLTF		sliced_d04b5ba1-e6b2-48f1-8d06-d0acad046a7d.rna_seq.genomic.gdc_realn.bam.tsv	CASSDPNRVRAFF			sliced_8c89e668-3cd7-4c42-a180-51553ddafed0.rna_seq.genomic.gdc_realn_unmapped.bam.tsv	CASSDRDEGEETQYF
	sliced_4794e247-3ba9-48ce-abcc-29239af18234.rna_seq.genomic.gdc_realn.bam.tsv	CAASKGSSSNTGKLIF		sliced_f6d55d3e-b8fb-4e15-a6c8-4bd03587a094.rna_seq.genomic.gdc_realn_unmapped.bam.tsv	CVGTNAGKSTF		sliced_d04b5ba1-e6b2-48f1-8d06-d0acad046a7d.rna_seq.genomic.gdc_realn.bam.tsv	CISAPAVRFRGAAFF			sliced_8c89e668-3cd7-4c42-a180-51553ddafed0.rna_seq.genomic.gdc_realn_unmapped.bam.tsv	CATEGGRGWNEQFF
	sliced_4794e247-3ba9-48ce-abcc-29239af18234.rna_seq.genomic.gdc_realn.bam.tsv	CAASKGSSSNTGKLIF		sliced_f6d55d3e-b8fb-4e15-a6c8-4bd03587a094.rna_seq.genomic.gdc_realn_unmapped.bam.tsv	CLGTSYGKLTF		sliced_d04b5ba1-e6b2-48f1-8d06-d0acad046a7d.rna_seq.genomic.gdc_realn.bam.tsv	CASSEAERGGAFF			sliced_8c89e668-3cd7-4c42-a180-51553ddafed0.rna_seq.genomic.gdc_realn_unmapped.bam.tsv	CATEGGRGWNEQFF
	sliced_4794e247-3ba9-48ce-abcc-29239af18234.rna_seq.genomic.gdc_realn.bam.tsv	CAASLYSGNTGKLIF		sliced_f6d55d3e-b8fb-4e15-a6c8-4bd03587a094.rna_seq.genomic.gdc_realn_unmapped.bam.tsv	CARGGYQKVTF		sliced_d04b5ba1-e6b2-48f1-8d06-d0acad046a7d.rna_seq.genomic.gdc_realn.bam.tsv	CASSQEWVNYGYTF			sliced_8c89e668-3cd7-4c42-a180-51553ddafed0.rna_seq.genomic.gdc_realn_unmapped.bam.tsv	CASSRGKANSPLHF
	sliced_4794e247-3ba9-48ce-abcc-29239af18234.rna_seq.genomic.gdc_realn.bam.tsv	CVVTLGGNTGKLIF		sliced_f6d55d3e-b8fb-4e15-a6c8-4bd03587a094.rna_seq.genomic.gdc_realn_unmapped.bam.tsv	CAVRNTNAGKSTF		sliced_d04b5ba1-e6b2-48f1-8d06-d0acad046a7d.rna_seq.genomic.gdc_realn.bam.tsv	CASSLGAAVNYGYTF			sliced_8c89e668-3cd7-4c42-a180-51553ddafed0.rna_seq.genomic.gdc_realn_unmapped.bam.tsv	CASSQDGFLQYF
	sliced_4794e247-3ba9-48ce-abcc-29239af18234.rna_seq.genomic.gdc_realn.bam.tsv	CIVRVGQTGANNLFF		sliced_f6d55d3e-b8fb-4e15-a6c8-4bd03587a094.rna_seq.genomic.gdc_realn_unmapped.bam.tsv	CREQYDYKRSF		sliced_d04b5ba1-e6b2-48f1-8d06-d0acad046a7d.rna_seq.genomic.gdc_realn.bam.tsv	CASSSASGANYGYTF			sliced_8c89e668-3cd7-4c42-a180-51553ddafed0.rna_seq.genomic.gdc_realn_unmapped.bam.tsv	CASSLVRLAGRQETQYF
	sliced_4794e247-3ba9-48ce-abcc-29239af18234.rna_seq.genomic.gdc_realn.bam.tsv	CAPPYNTDKLIF		sliced_f6d55d3e-b8fb-4e15-a6c8-4bd03587a094.rna_seq.genomic.gdc_realn_unmapped.bam.tsv	CAMREPGFYGGATNKLIF		sliced_d04b5ba1-e6b2-48f1-8d06-d0acad046a7d.rna_seq.genomic.gdc_realn.bam.tsv	CASSATANYGYTF			sliced_8c89e668-3cd7-4c42-a180-51553ddafed0.rna_seq.genomic.gdc_realn_unmapped.bam.tsv	CASSPGQGALYQETQYF
	sliced_4794e247-3ba9-48ce-abcc-29239af18234.rna_seq.genomic.gdc_realn.bam.tsv	CAASPNTDKLIF		sliced_f6d55d3e-b8fb-4e15-a6c8-4bd03587a094.rna_seq.genomic.gdc_realn_unmapped.bam.tsv	CAARNTNAGKSTF		sliced_d04b5ba1-e6b2-48f1-8d06-d0acad046a7d.rna_seq.genomic.gdc_realn.bam.tsv	CASEREANYGYTF			sliced_8c89e668-3cd7-4c42-a180-51553ddafed0.rna_seq.genomic.gdc_realn_unmapped.bam.tsv	CASSLGLAGYNEQFF
	sliced_4794e247-3ba9-48ce-abcc-29239af18234.rna_seq.genomic.gdc_realn.bam.tsv	CAASPNTDKLIF		sliced_ee47bed8-7d34-48d3-8b75-89626c96f931.rna_seq.genomic.gdc_realn_unmapped.bam.tsv	CAMRVGLLGNTGKLIF		sliced_d04b5ba1-e6b2-48f1-8d06-d0acad046a7d.rna_seq.genomic.gdc_realn.bam.tsv	CSARLTVANYGYTF			sliced_023c4dea-ad2c-4d84-838e-f9c626f18983.rna_seq.genomic.gdc_realn_unmapped.bam.tsv	CASSLPSGSADYEQYF
	sliced_4794e247-3ba9-48ce-abcc-29239af18234.rna_seq.genomic.gdc_realn.bam.tsv	CADTTSYDKVIF		sliced_ee47bed8-7d34-48d3-8b75-89626c96f931.rna_seq.genomic.gdc_realn_unmapped.bam.tsv	CAASSNARLMF		sliced_d04b5ba1-e6b2-48f1-8d06-d0acad046a7d.rna_seq.genomic.gdc_realn.bam.tsv	CSVVPPSNYGYTF			sliced_8caf4ec9-618c-4edf-a233-aa817dd1f6fe.rna_seq.genomic.gdc_realn_unmapped.bam.tsv	CACSLEAAHTEAFF
	sliced_4794e247-3ba9-48ce-abcc-29239af18234.rna_seq.genomic.gdc_realn.bam.tsv	CALNSNYQLIW		sliced_ee47bed8-7d34-48d3-8b75-89626c96f931.rna_seq.genomic.gdc_realn_unmapped.bam.tsv	CALRWVNMDTGRRALTF		sliced_d04b5ba1-e6b2-48f1-8d06-d0acad046a7d.rna_seq.genomic.gdc_realn.bam.tsv	CASRPNRAPNYGYTF			sliced_8caf4ec9-618c-4edf-a233-aa817dd1f6fe.rna_seq.genomic.gdc_realn_unmapped.bam.tsv	CASSTSLTTGSSYEQYF
	sliced_4794e247-3ba9-48ce-abcc-29239af18234.rna_seq.genomic.gdc_realn.bam.tsv	CAVRMDSNYQLIW		sliced_c17adfe2-a13e-4081-bbbc-98f5762dbadc.rna_seq.genomic.gdc_realn_unmapped.bam.tsv	CILTYDKIIF		sliced_d04b5ba1-e6b2-48f1-8d06-d0acad046a7d.rna_seq.genomic.gdc_realn.bam.tsv	CASSLAGTSNYGYTF			sliced_8caf4ec9-618c-4edf-a233-aa817dd1f6fe.rna_seq.genomic.gdc_realn_unmapped.bam.tsv	CASSYSGTGRRDTEAFF
	sliced_4794e247-3ba9-48ce-abcc-29239af18234.rna_seq.genomic.gdc_realn.bam.tsv	CERLRFVLLCSPIRDSNYQLIW		sliced_c17adfe2-a13e-4081-bbbc-98f5762dbadc.rna_seq.genomic.gdc_realn_unmapped.bam.tsv	CAVRDGDYKLSF		sliced_d04b5ba1-e6b2-48f1-8d06-d0acad046a7d.rna_seq.genomic.gdc_realn.bam.tsv	CASSEFNYGYTF			sliced_aad5061b-38b0-4105-b417-cf70881d4d46.rna_seq.genomic.gdc_realn_unmapped.bam.tsv	CSARLGEPYEQYF
	sliced_4794e247-3ba9-48ce-abcc-29239af18234.rna_seq.genomic.gdc_realn.bam.tsv	CERSEGDSNYQLIW		sliced_c17adfe2-a13e-4081-bbbc-98f5762dbadc.rna_seq.genomic.gdc_realn_unmapped.bam.tsv	CIVRARSGSARQLTF		sliced_d04b5ba1-e6b2-48f1-8d06-d0acad046a7d.rna_seq.genomic.gdc_realn.bam.tsv	CASSQSPQGHNYGYTF			sliced_44c82aa3-37c0-400b-b91d-85b49845214f.rna_seq.genomic.gdc_realn_unmapped.bam.tsv	CASSWDASYEQYF
	sliced_4794e247-3ba9-48ce-abcc-29239af18234.rna_seq.genomic.gdc_realn.bam.tsv	CAGDSNYQLIW		sliced_c17adfe2-a13e-4081-bbbc-98f5762dbadc.rna_seq.genomic.gdc_realn_unmapped.bam.tsv	CVVSGNDYKLSF		sliced_d04b5ba1-e6b2-48f1-8d06-d0acad046a7d.rna_seq.genomic.gdc_realn.bam.tsv	CASRPGFNYGYTF			sliced_44c82aa3-37c0-400b-b91d-85b49845214f.rna_seq.genomic.gdc_realn_unmapped.bam.tsv	CASSRWLQGGQGVNTEAFF
	sliced_4794e247-3ba9-48ce-abcc-29239af18234.rna_seq.genomic.gdc_realn.bam.tsv	CAVRGGNYGGATNMLIF		sliced_c17adfe2-a13e-4081-bbbc-98f5762dbadc.rna_seq.genomic.gdc_realn_unmapped.bam.tsv	CLVGASPEGSQGNLIF		sliced_d04b5ba1-e6b2-48f1-8d06-d0acad046a7d.rna_seq.genomic.gdc_realn.bam.tsv	CASSWTNYGYTF			sliced_da025dda-193a-4098-9fe5-06f8da8be9dc.rna_seq.genomic.gdc_realn_unmapped.bam.tsv	CASSLNPNTEAFF
	sliced_4794e247-3ba9-48ce-abcc-29239af18234.rna_seq.genomic.gdc_realn.bam.tsv	CAVRGGNYGGATNKLIF		sliced_c17adfe2-a13e-4081-bbbc-98f5762dbadc.rna_seq.genomic.gdc_realn_unmapped.bam.tsv	CIVTAGTYKYIF		sliced_d04b5ba1-e6b2-48f1-8d06-d0acad046a7d.rna_seq.genomic.gdc_realn.bam.tsv	CASSYSGAVNYGYTF			sliced_baebe423-39aa-42b3-b7ae-82d723043648.rna_seq.genomic.gdc_realn_unmapped.bam.tsv	CASRKQQGAGWETQYF
	sliced_4794e247-3ba9-48ce-abcc-29239af18234.rna_seq.genomic.gdc_realn.bam.tsv	CTTASWVTKNNNARLMF		sliced_c17adfe2-a13e-4081-bbbc-98f5762dbadc.rna_seq.genomic.gdc_realn_unmapped.bam.tsv	CAYRSAVWGRGRKLTF		sliced_d04b5ba1-e6b2-48f1-8d06-d0acad046a7d.rna_seq.genomic.gdc_realn.bam.tsv	CSAGQGNYGYTF			sliced_9bcf43fb-6e07-41be-81a1-249308a555ac.rna_seq.genomic.gdc_realn_unmapped.bam.tsv	CASSYLSGNTNYGYTF
	sliced_4794e247-3ba9-48ce-abcc-29239af18234.rna_seq.genomic.gdc_realn.bam.tsv	CAVYRDDKIIF		sliced_c17adfe2-a13e-4081-bbbc-98f5762dbadc.rna_seq.genomic.gdc_realn_unmapped.bam.tsv	CAGLKTSYDKVIF		sliced_d04b5ba1-e6b2-48f1-8d06-d0acad046a7d.rna_seq.genomic.gdc_realn.bam.tsv	CASSSDRNYGYTF			sliced_9bcf43fb-6e07-41be-81a1-249308a555ac.rna_seq.genomic.gdc_realn_unmapped.bam.tsv	CSASALTSGGSGELFF
	sliced_4794e247-3ba9-48ce-abcc-29239af18234.rna_seq.genomic.gdc_realn.bam.tsv	CAESNRDDKIIF		sliced_c17adfe2-a13e-4081-bbbc-98f5762dbadc.rna_seq.genomic.gdc_realn_unmapped.bam.tsv	CILPPIQGAQKLVF		sliced_d04b5ba1-e6b2-48f1-8d06-d0acad046a7d.rna_seq.genomic.gdc_realn.bam.tsv	CSARATEFYGYTF			sliced_9bcf43fb-6e07-41be-81a1-249308a555ac.rna_seq.genomic.gdc_realn_unmapped.bam.tsv	CASRSSTGTGVEAFF
	sliced_4794e247-3ba9-48ce-abcc-29239af18234.rna_seq.genomic.gdc_realn.bam.tsv	CAMREVGGGDDKIIF		sliced_c17adfe2-a13e-4081-bbbc-98f5762dbadc.rna_seq.genomic.gdc_realn_unmapped.bam.tsv	CAVRDIRGTGRRALTF		sliced_d04b5ba1-e6b2-48f1-8d06-d0acad046a7d.rna_seq.genomic.gdc_realn.bam.tsv	CSASSANSQGYCYTF			sliced_48493c87-f9c3-4da8-b9e9-170f5409eb46.rna_seq.genomic.gdc_realn_unmapped.bam.tsv	CAISESEAGGGMNTEAFF
	sliced_4794e247-3ba9-48ce-abcc-29239af18234.rna_seq.genomic.gdc_realn.bam.tsv	CAFHDKIIF		sliced_c17adfe2-a13e-4081-bbbc-98f5762dbadc.rna_seq.genomic.gdc_realn_unmapped.bam.tsv	CAARGFGNEKLTF		sliced_d04b5ba1-e6b2-48f1-8d06-d0acad046a7d.rna_seq.genomic.gdc_realn.bam.tsv	CASSKQGTVYGYTF			sliced_48493c87-f9c3-4da8-b9e9-170f5409eb46.rna_seq.genomic.gdc_realn_unmapped.bam.tsv	CASKTPPYEQYF
	sliced_4794e247-3ba9-48ce-abcc-29239af18234.rna_seq.genomic.gdc_realn.bam.tsv	CAFHDKIIF		sliced_c17adfe2-a13e-4081-bbbc-98f5762dbadc.rna_seq.genomic.gdc_realn_unmapped.bam.tsv	CAGFPSNDYKLSF		sliced_d04b5ba1-e6b2-48f1-8d06-d0acad046a7d.rna_seq.genomic.gdc_realn.bam.tsv	CASSPPAQDFYGYTF			sliced_7b3d4f1b-40df-4e05-bd48-f313c7f08270.rna_seq.genomic.gdc_realn_unmapped.bam.tsv	CASSRQAANYGYTF
[truncated: 385,938+ more rows]

## Sheet: Table S2a
set	Patient.ID	Study.ID	Sample.ID	Diagnosis.Age	Diagnosis.Age..days.	Analysis.Cohort	Bone.Marrow.Leukemic.Blast.Percentage	Bone.Marrow.Site.of.Relapse	Cancer.Type	Cancer.Type.Detailed	CBFT2A3.GLIS	CEBPA.Mutation	Chloroma	Chloroma.Site.of.Relapse	C.Kit.Mutation.Exon.17	C.Kit.Mutation.Exon.8	CNS.Disease	CNS.Site.of.Relapse	CR.Status.at.End.of.Course.1	CR.Status.at.End.of.Course.2	Cytogenetic.Code..Other.	Cytogenetic.Complexity	Cytogenetic.Relapse.Site	Time.To.Event..days.	X5Q.Deletion	X7Q.Deletion	X9Q.Deletion	Ethnicity.Category	FAB	First.Event	FLT3.ITD.Allelic.Ratio.	FLT3.ITD.Postive	FLT3.PM	Fraction.Genome.Altered	inv.16.	ISCN	Minus.X	Minus.Y	MLL	Monosomy.5	Monosomy.7	MRD.at.end.of.Course.1	MRD.at.end.of.Course.2	MRD.Percentage.at.end.of.Course.1	MRD.Percentage.at.end.of.Course.2	Mutation.Count	NPM.Mutation	NUP98.NSD1	Oncotree.Code
[truncated: 899 more rows]
[truncated: 26 more columns]

[truncated: 13 more sheets: Table S2b, Table S3a, Table S3b, Table S4, Table S5, Table S6a, Table S6b, Table S6c, Table S6d, Table S7, Table S8, Table S9, Table S10]
